# Supplementary material for: Genetic analysis redraws the management boundaries for the European sprat
Source: Evol Appl. 2020 Mar 17;13(8):1906–22. doi: 10.1111/eva.12942 (PMC7463317; doi:10.1111/eva.12942)
Supplement: Supplementary file 2 — Table S1‐S2 [file EVA-13-1906-s002.xlsx]

## Sheet: Table S1. 121 potential SNP
Locus	SNP position [ambiguity code] and flanking regions
Ssp201	CATGCGTGCGTGCATGACTTTTCCTTACTCCAGATGTGAGTAGAGATCTTTGAGGAAGTTGGATTCATCCTGGGAACTCTCT[W]CAATGATTCTGACCATCTCTGAGCTGTCTTTGGTGACCCCAGACTCATTTTC
Ssp202	CATGCGCTCTGCCACATCCTCTGTCGCTCTCACATTCCGGGACGCACCTATGGGAGAGAAAAATGATAACTCAATATTCTTACCTAATTCACA[S]TGTTGAGACACTTTCGTTGTAAGTTTACACAAATCCATATC
Ssp203	CATGCACAGAAACGACTCCCAGAGGCCGGGGAAGCCTGGCGTGGG[K]CCAGAGACGCTGCAAATGGCAAATAATAATTTCCTCTCTACCTTATCCCCCGAACACTGCAGACCTTTAGCGGGAGAATGCATGAACAA
Ssp204	CATGCAACCAGGCACTCGACGACAGTACTACCCAGCCACAGACATCTTTCGCTGGGCT[K]AGTCTGCAGCAGAGCAAGCAGGTACTGGGCGTCCTGGAGGAAGCCTTCTCTGCTATCATCTACTACCTACAACAGG
Ssp205	TGCAGGGAGGATTCAGAGATCCAAACAGAGGGGAGAGGAAAGCGAGAGAGAAAACACAGCTGTGTGTTTTTCAGCAGGTTGTGAACTT[Y]GCATCGCACATTTGCAAGGTTTCCAAAGTGTGGAATTTGTCGTTCG
Ssp206	CATGCATATAATGTTACATGCGAGAGGGCTACTTGGCCCGTGCAG[W]CCAAGCGTCAGGAAAGTCATTGCTGATGCTGAAGTGTTGCTAGGGTGGGGGTAGTTGCAGGAGCTCTTGTTGAGGCAGGCATGTCCTCA
Ssp207	TGCAGGGTGCCTCTCAGAACCCCCGGGGAGCCGAGAGTGTGTCTCTCT[M]CAGGCACAAAGGCAGGGCAGCGGGGTGGCAATGGAGTTTGGAGGGGGCAGTCCTTTATGTGGAGTGGACTGGTGTGACAGCGGGCG
Ssp208	TGCAGGAAGAGTTCCAGAAAAGAGCAGTGTTCTTAAATGACTACTCACAAACTTGTTCAGACAA[R]TTTGGGGATAACAGAGTAAGAAATAAATCACAGCAATTGCAATTAGATTAAGCAATACATGAATCAGATT
Ssp209	TGCAGGAGAGCTGAGTGCACCACTTGAGATCATCCCATTGCCCCTCATTTATGTCAATGGGGATTGACCCACTCT[M]ATATAGCAGATTGGGACTCACTGTAAGTATGACTTACAGAGCTGAGCACACACTTGAAG
Ssp210	TGCAGGTTTTTTTGTAAGTTTAGAGCAACCAGACCTACACATTTGGTTGGATTGCAAGGGCCGTCCGGTACGTTTCTT[W]ATGTGTTTTAATTGCAATTGAATAGTAGTACGATTTTTTAAAGCAATAAAGTAGGC
Ssp211	TGCAGGGCTCCCTCTGGGCCAAGCTGGACCCGGTTAAGGTCGACACGGCCAAACTGGAGCACCTCTTCGAGAGCAAGTCCAAGGAGAT[Y]ACCGTCACCAAGGTATGTCTGCACAGGAGGCTTTTGTCTGTTTGTC
Ssp212	TGCAGGAGGACGTGCGTCCCCAGGATACCGTCTCTGTGATCGGGGGCGTGGCAGGCAGCAGCAAGCACGGGCGGAAAGCGGCGTGGAAGTACGT[Y]AAGGACAACTGGGAGGAGCTTCACAACCGGTACCAGGGCG
Ssp213	TGCAGGGAAATCAGACAGAAGGTCATCTCAGGAATGCTACCCCAAACAAAGCC[Y]AATCAGAAGGACATCAACAGCTCATATAAGATACTTGTTTTCCAGGTGACTTCAGGTCAAACAAACTCACCCGTTGCTCAG
Ssp214	CATGCCTATTATGTGCCTTAACATATAAGGCAAGCACTTCATTCAAGTCTGGGAGACTTTG[K]TTGAAATAAAAGAAAATGGAGTACACTGTTCCCACCACTAGGTATGGCATTATGAAAGGTAAAAACCACTATT
Ssp215	TGCAGGCGTATGAGGGGGTCCTGGAGCTGGTTGATGCGCGCGGTCACTATGACGAGCTCTG[Y]ATCCCTATGTGCATCGTTCCTGCCACCATCAGCAACAACGTCCCAGGAACCGACTTCAGCATCGGCGCAGACA
Ssp216	CATGCCTGAAGTGCTCCCGACAGGCTTCCTTTCTGCACTCACCTGAGCAGCAACAATGAAAAAGA[M]ACACTTGAATCACTTAATTTAATTTCAGTGACTGCCATAACTCAAGGTCAATAATACCAGTTGATTCTT
Ssp217	TGCAGGGATGCTGTCGAAACACAGAGGCCTCCCCTACCTCCAGTGCCTACCCACTGCTACACTGGGATC[Y]GTTTTTTAATTGCAAGGCTGATGTGATGTCCTTGTGGAATCTATGAATTATCCAGCGCAAGCATG
Ssp218	CATGCATTTCACATGCACAAATGAGAACACAACCTTAACATTCTCAATCATGTAACATTCTTCCTCATTATTCTTCTT[W]GTTAGCTACTCATACCCTACGTCACGTCACGCCCCAGATGGCCGGGCTCCTCCATG
Ssp219	CATGCCATCAGTGAAATGCTAACAAAAATGCTAAACACATACAGCAGAAAACATTATTATTTTGGTATTTGAATCAAACT[R]GTTTCCCTGGGGTACAATGTCATCCCAACAAACTATCATTCTGCTGTCAATAGG
Ssp220	TGCAGGCCTGCAGCAAGTGGGTAATTTAGTTAAAATGATTAAGGGTGAATATTGAAACTCTAAATCATATACTGTATGGT[M]ATTTTGGTGACAGAAGGATGCCATTCCGCAGTCCTGCAAAATATGATTTTGCCC
Ssp221	CATGCAACGTCGGTTTGTTAACAGACCTATGTATTGATGTGTATGCCAGGTTGGGCGTTTGGACTCGAATTACCCCATGGT[K]GTTGGCCACTCGGGCCCTGTCTTGGACATTGACTGGTGTCCCCACAATGACAA
Ssp222	CATGCCAAATTTACTGCCTCAAATTCATCAGTTGACATTGTAAATAGGTCTGTAAGAGGTCAACAGGCATATTGATTTATATCAAAT[K]AATGTGTTGAAACAAGTGCCAGTGTTTAAACTTGTCCAAGAGATGAT
Ssp223	TGCAGGGGAGCAGGGGGTCATAACCCCTCCCCCCATAAGAGGTTTCCCGTGGAAACCTAAAAAACACAAAAGACCCTCTGTGACCCT[R]CACAATCTCCGGTCCCCCAGCATCCAGGGCCCTGGGAAACTAGAGAG
Ssp224	TGCAGGAGATCTTCCAGACGGAGATGCTGATTGAGTCCCTGAAAAGAGCCATGCGGGACAAGGAGAGCCCGCTGAAGGTGGCCCAGAC[Y]AGGCTGGAGGAGAGGACCCGCAGGCCCAACGTGGAGCTCTGCAGGG
Ssp225	TGCAGGGAAACATTAAGCAAGTGGTGTTTGGACAGAGCTTTCAGTCGCAAATTCCTTGACAGATTTTAATCGTTTTTGGTCAAATTCCC[W]TGTTTACATATCTTGGTTGTTTACGGCAAAGAGATGTATGAAGAC
Ssp226	CATGCACTTTTTAAACAATTAGTGCAAAATGTACCATCTTAAAATATACAGTATATATATATTTTTAGACCACGTTGTAATCGCGGACGTTG[Y]GTTAGAAAATAGTGTCTTACCATATCGCGATTTAATTGTAAA
Ssp227	CATGCNNNNTGAACCCCTGCGAGCACCTATCAGCTTGCAC[Y]AAAAAGCCAAGCTCCTCCCATGGCTATGTGTGCGACTGCCCCAGCAACTACTTTGGCCAGTACTGCGAGAAAAAGTAAGCTTCTTTATAATGGC
Ssp228	TGCAGGATATCCCTGCTAGGTGGGGACTGGAGCGGATTCTCTGC[R]GCCTCCTGGAGGTGAGCGATCTCCTCATCCTTGGCTGTGATGAGCCGCTCGTAGTTGAGGGTGGTCTGTTCATGCCGTGATCGCGCTTGC
Ssp229	CATGCAAAGGATGTCTGAGGTTTAGCCTGTCTCTGTCCTCCTCTC[K]GCGTGGCTCACCTGAAGGCTAGCTGCTCCACCTGGTAATACTTCTCGTCACGGAGGATCTGCAGGTCCAGGTTCAGCTGCCTGATCAGA
Ssp230	CATGCTTAATAAAGACAGGTGTAGAGGAGTGAATGGTCAGATAATG[K]TGGCCTGCTGGGAGCGAGGCTATGAAACAGACCTGGAGTGGAAGAAAGGGAGATGAATATGATAACGACGAGGGCGACACTAGGCAGT
Ssp231	CATGCATTTGAGTCCATCCTGAAAGTTGTGGAACAAGACCGAAAGAAGCG[Y]TCAAGAAGACGGCGAGATCTTAATGACGAGCTTGCCTCCGATTCCCAATCTAGTCTAACTCAGAGTGAGGCAGAGAGGTCAGGC
Ssp232	CATGCCCAAATATATAACAGGAAAAAAGACAAACAATGAGCATGGAACACAATAAT[W]GTCTTCATCTGAATTGAAGCTGCTTACGTTAGAAAATCAACTGTCAAAATGTTTTGCAAAAACAGAAGAAAACATTAT
Ssp233	TGCAGGTCCAGTGCATATAGTCAAATAACTATACATCAGATGAGAGTGGCTCAAGCA[R]CAATGTTGACTTTGGTTGGGTTTAGAGTTAAGGTTAGGGTAAATGTTCCAACGTATGCCAGCTATTACTGTGAATGA
Ssp234	CATGCTGACACAGGACAGACAGAGGGGGTTTGGACTGCGTTACAGGCACCAGTGCTG[R]TAGAGGTTTCAGCAGCCTGAAAATGGAATAGTTGATATTAACTTAACCGTCAATACTGTAGTTCTAGAGCTACATGA
Ssp235	TGCAGGTGGAAATCACAAAAAGCAGAAGTCAATATCTAGATGGAAACTGTAGTTGATG[R]CTATCCGTTGTTAAACATGTTTGACAATGTATGAAGAGTTTCCATCAGTTTCCACAAGAGATAGAACAGCTTACAC
Ssp236	CATGCCACAGTGGGGCATTCTTGATGATGGGTAAGGATCCAGCAACTTGCTCTGGATCAGACC[M]CCAGGATATGATCTTTCCACTGTCATCTTCTGTCTGTGTGCATGAGTAGCACCAGTCAATAGATCACTCTA
Ssp237	TGCAGGAGGCCGGCCTGGACAGCATGGAGTGGCTGGACCTTACCATGCCAGGGACCATGGGCAC[Y]CTCAACCCGCTGGGCATGGCCACAGACTTCCTGGACACGCACGATCTGCAGATGCCCTGGGACTGAGGGC
Ssp238	CATGCAAATCTAAATGTCATTTTCTCAAGCATAGTTGTTTTCCCTTAACATTTTGTTCAGAAAT[K]ACTAAATATGGTTTATAGACATCTTAACATAAGTCCCTGCCAATAGTTTTGGTAGGCTTGGGTGACGTTT
Ssp239	CATGCGTTACACGGTCGATCCCCTGCAAGCCTGGGTCAGTCCATTTAGGTTAAAACGGTCAACAC[Y]TTTTTCTCAGTGGTGTAGCACAGACGAAAGAGCTGTCAAATAAATGTTCCTTAGTCATTTAAGTGAATA
Ssp240	TGCAGGTGTAGACTGGCATGGATTTCAATTAGGAAAACTTGCTGAATGGTTGGCACCTTTGGACTTAG[W]GAGGGTCCATTTGGCTGCCGGGATTTAAATGCTACCACATGCATAGCATAGGGCCCTGATAGAGCA
Ssp241	TGCAGGAACCAATGGAGGAGTCACTCCAGTGGGCCTATTGGCCAGCCTCCTAGGGGGAGTGGCCGTGGG[W]GGAGCTTTCTTCATCTCCCAGATTCTATTTGTCAATGATCTGCACCTGGCTGTTCCACAGTGGCC
Ssp242	CATGCTGTACAACAAGGAGCTGATGCAGACCTTACGGGATTATAACTTTGATGCTCTCCTCACTGACCC[R]TTTTGGCCGGTAGGAATCATCACTGGAGCTTATCTGGACATTCCCTCTATCTACATGCATGGTTC
Ssp243	CATGCGGCCAACTTCTTGAACATGGTCTTGCAGACCAACAGGTCGCGAGAGCAAAGTCTCGTTCAAGACAT[W]GAGTGGTATTATGCTTTGGTAAGGAGCATACTGGAGGGGGATTCAAAGATTCACCGGGCCGTG
Ssp244	CATGCACATGACAACCACTCAGGTTACCTCTTTAAAGCCACAGTGGCAGTCCTGAGAAGAAGAAAAAACAA[Y]GACTGAGGACAAAGTATCGAATGTTAAACCATGCCAACAGGGTGTCTCACATAACTTTCAGAC
Ssp245	TGCAGGCCGAGACGAGGAACAGTAGCTGAAAAGGATGGAGACCTGTAGACGTTTTTATTTGGTAGGGGTCAAGAGATATGT[K]TTTGTGCTCATGGTGAAATATTGCCGGTGGATGTTTTTTTATTAGCAAAAAAA
Ssp246	TGCAGGACCTCGGAATCTTCCCGAAGCGGTGGCCCAAGGAAGCTCTCACTGGTACGTAAGGTAGAGAGGGACGCCCCTGCTCTG[R]TAGTGCTAGGCAGTCCGTTCCACCATCTTTGAGTTTATGACATCAAAAAC
Ssp247	TGCAGGCAAGCACAAACCAGCCATTTCATCAGTAAGGGATCCGGTCCAGCTAGCTAGAGCAGTCAGACCTATTACATTATTAATG[S]CTACCTGGAGTTGCTCATGGAAGATCTCTAGATCCAAACCTAGTGTGAT
Ssp248	TGCAGGTGATGTTGCAGCGCTTCAGTGTGAACATGCCTCATAAGTTCAGCATCCACAACTACAAAGTCCCCACCTTCTGCGACCA[Y]TGCGGCTCGCTCCTCTGGGGTCTGCTGAGGCAAGGGCTGCAGTGCAAAG
Ssp249	TGCAGGGCTGTCTGCAAAACACGGAAGACATAATAGTATTCACAGACCACAGAATGTTTAGGGACGTAACACTTAGGAAGAGTTCAG[M]AATCAATATTTGGTGGAATAACTTTGATTCACAATCACAGTGTGACT
Ssp250	CATGCTGTCCATCTTGTGCGGCTCCTCTTTGAGGAAGCGCACGGCCTCCACCTCCACCCTCAGCACCGCACGCATCTTGGTCTGCAGC[S]CCGGGTACTCGCCTGAGGAGGGAGGGCACAGGCCAGTCACATGAGT
Ssp251	TGCAGGTGAGAGGATTAGGGTTAGAGTGATCTATTGACTGGTGCTACTCATGCACACAGACAGAAGATGACAGTGGAAAGATCATATCCTGG[K]GGTCTGATCCAGAGCAAGTTGCTGGATCCTTACCCATCATCA
Ssp252	TGCAGGAGTTTTTGAATTTAGGGATTCGTGTCGAGCCACCAATGAGCTCAACATCATGGATTTGGCTCTTCTCCACTTTGGCACCTCTAAGGG[M]TTTTTCAACTGGTTCTAATGTTCCCCTGAAATGCTCAGAGT
Ssp253	CATGCTTTTTAGGTAGGTAGCTCACTAGTTTTAGACTTTAAT[M]TAGTCTGCAGTATAGCGTTGAAAAATTGTCTACACAGAATGCATTTATCAATAGTCAGCGATGATGACCCAACAAACCCGTAGCAGCCCATT
Ssp254	TGCAGGAGATTAACCACTGACCTTGCCTTTGCTAGTTCCTTGCCCTA[M]CGAGGAAGAAACTGGACCTTTCTTCATTGCATTCCTATAACCCTTCAACTTTTCTCTTTCCCACTCAATGTCTGGCTCGAATCCAGG
Ssp255	TGCAGGTTGATTGGGGCTGGTGGTATGGTTGGCTCTTGGTGCCAGGGACTTTAGCCTG[M]ACCACAAAGCCTGAATAATCCCCTCTGCAACTGCCCACTAGGGATGGGCACAGAAATCATACCCCGTCCTATCATG
Ssp256	TGCAGGCAGTAATGGCCAGTGACTTTGCGCTCCCCCGGTTCCAGTACCTGCAGAAGCTGCTGCTGGTCCA[Y]GGCCACTGGTGCTACTCCCGGCTGGCCAACATGATCCTCTACTTCTTCTACAAGAACGCGGTGA
Ssp257	CATGCACAGGCTTAGTGTTACACCTTGGGCCTTACAGTGATGGAGCAATCATGTTCAATGATGCATGCCTCTCAAAACTAGAA[Y]GCTCCCTTTTTTCTGTCAATAACTGCGTGTGCACGCACACACGTGGTTGTG
Ssp258	TGCAGGATAGGCTGGTTCAGCATGTGTAGCTTTACTCTATGAA[M]GTCTAATGAAGGTTTAGCCTGAGTGCATGTTTGAATTGCTGTTTAATGGAGCTAGATGTCTGAGTTAGTCATGTAGGTATTGAATAAAACC
Ssp259	TGCAGGCCTGGGTCCCACAGCTGTTTGGCTTTAGTTCTGGCCATGCGC[R]CAGTTGAAAGCGCTTAGCAGCGACGCCTCTGCCAAAGTCATCACTCAATGCTAAAACACGGACAAAAACCTCTCATTTGGGCCCCT
Ssp260	TGCAGGCTGCCAAGCAGTTCAAGAGTGCACCGGAGCTTTTTTCTCTGCC[R]CCTCTGAGGGCCACACCTGTACAGGTGCCCAAGCCACGCTTTATTGCCACACGGGGTGGCTTCCAGCCTCGCGTGTGGAGGCCTG
Ssp261	CATGCAGATGGCATTCGCTCACCTAGAGATGGGTATTAAATTGTCTGAATGCGC[R]CACAGCCACTGCTAAACCCAGGCGCCTCGGCAATGCAGACCCCCTTTGACCCTTTAAGCAGCGCTCCGAGCGTTTTCCCT
Ssp262	CATGCAGTCAGCGCTTAATTTAACACGGTGGCAAGCCACAGATAAACCTACTGT[W]AACCTTAATTGCCTTATAGTGATTGTGAATGTAGAAATGACACAAATAGCAATGACAATACCCCATCGTGTACTGCACAG
Ssp263	CATGCACACAAGTTTGGTTCCTTTTACACTACGTGTGAACACAAGTTTGGAGCGGCTTCAACTAAGTGGG[K]GGTATAAGGATAAGGTGGTCAACAAGTTTGAAGGAATGAACCGTGTTGATGTTGTCACTATTAC
Ssp264	CATGCATAATTACACAACACATTTGCAATTGTGGTTGTTCTCCGGCAGTCCAAAGGTCCAGGTATTGTATATTT[W]GTTTTGGGCAAGACCAGAGCAAATGGCTATTGTTATAAAACTATATTCTCATTTCTCCCA
Ssp265	CATGCTATAATGATGAAATTGCAGCTCGTTTCGTCAATCACTATGCTATTTTATTGCGCAAAGGTTTTTAATCTTG[Y]ATACCTTACTACTGCAGGCTGGTCAAAGCTGGCCACTGACTCATGATACATTTGCAGG
Ssp266	CATGCCATCCAAATGAGAATCATCATGAATGAGGGGGCCACCTGTATACACATGGTGCTTTCCTTGCATATGTACTGCTTTGTGTTATGAAAT[K]ATATACTGTACCTAACACTAATTTACTGTCTGTAGATTCCA
Ssp267	CATGCACCCCTACATATCAACAGATCCGAAGTGGAAAAGGTCAGCTGCTTCAGGTTCCTCGGGTTGAACATCAGCAGTGATCTCACCTGGTCT[R]CTCACACGAAAACGCCTCTTCTTCCTGAGGAGACTGAAGAA
Ssp268	TGCAGGCTTCAACAAAATATTGATACATGTCCTCAATTTAGCATTTCAACACACCCACTTCGGATATACAGCCGCGGAAAAAATTAAGAGACCA[Y]TTAAAAATTATCAGTTTCTCTGGTGTTATACAAATACAAA
Ssp269	CATGCAAGCCTTTTAACCCAGGCACATAATCAGCCATTGAAAGCAGTT[M]TGCCTCTGGCTCGGCGCCCGGCAGAGAAAGCCTTAAATCTCCGAACGCACTTCAGTGAGATATGCAAGTGGAGACGAATGTTTCTG
Ssp270	CATGCCTCAGGGGGAGACTTGAAACGGTCCACCGAGCTATGTGGGTTTCC[W]TGAAACTGTCTCTTGGGTGGCCAATAGACAGTGGCATTCCACTGTTTACGACCCCCACAGAACCTAGGGATCAGCTGGACCCCA
Ssp271	CATGCTGGGACTATTATTTTTTTGTACAGTCAATTAATTGGATGATTTGTTC[R]CATACAATGTTATGAGACAGATTTTTGAATTCTCCATGAACTCCACAGCTGAAAATACAAACTGAAAGTGTATGTGTGTGAG
Ssp272	TGCAGGTGATCCCTGGAGTAGCCAATCAGGAAGGGCAGCAGCGATGTCACTTG[Y]TCTTTCAGACAGGAGGTCTCCTCCGCCAACCAGGCACACAGACAGCGGAAGGTAACAAAGACAAAGGGGTTGCCATGGAGA
Ssp273	TGCAGGCATGTGTTATACTCACACAGTGTCTTTTAGGCTTTTCATTAGGTATTTGCTAATT[R]TAGAGCATGTTGGTCCAAGTCACATCAGGTACCTTTCCAGAGGTCATTCCATCCAGGGAATCTATTGAATTTC
Ssp274	CATGCATTCGCTAGGCCCCGGTATTCAAACTTAACGCGAGGCTAACTTCCAGCGTCGCAGAG[R]TTGCTTTCCTGGCCTTATGCATGTACGCATTTTATGGTTCTGGATCCGCGAATCGAAACAACAGTCGCTTTC
Ssp275	CATGCCCAGAGCCAGGTCCTGCTTGGTCAGGTTAAACACACAGGCACTGGCAGCCAGCTGCAC[R]TTCAGGGTGGTGGGGTGGTTCTTCATGCCCAATGCTACCAGCTAGGGCAGGGGAGAGAGATAGAAAGAAGA
Ssp276	TGCAGGTTTCTCCTGGATCGCTGGGTGATTTGGCCGTTGATGACAGTCTTGGCCCGCATACGAT[Y]CACTTTCTCTGGGCAGTAGCGCAGTAGAAGTAGGAGAATCAGCGTGCCCAGAAACGATGCCAACAGCAGC
Ssp277	TGCAGGAGCTAGCTGAGAGGCCCCTGGACCTGCAGATCTACGAGGAGACCTCACTCACGTCAGGT[W]AAACTCACAGGGATGGCTCACGGATTAAGCGAAACATTTGTGAACAGCGTCTCTGTAACTGTCGCCACA
Ssp278	CATGCTTCATTAAAGATCCCTACCGTATTTTGGCAATGACATTGTATTGGTTAGTGGCCCTGTCTGAAACTGTGTT[S]GTTACATCTGGATGTAACATTCTAACTGTTCGCACATCTTCCAGATGACAGGTGGCCT
Ssp279	TGCAGGAGGAGAGCTCTCTTGTCACAAGACACCATGCAAGGCTTCATTCACATCGCTTCAACCCATTTACTACATT[R]GTCCCAGGAACAGATTACTGTGGGACTAATGGTCAAGGACACCCTGCATATCCATTGG
Ssp280	TGCAGGTGGCGCTCAAAGATCAGTGGAAACTCAACACAAGTCCTCAAGTATTCAATGGAGACTATTGTTCTGTACTGTACCAGCA[K]ATTATTTTTGTTTGCTATCAGGGATGAACTGTGTCTTGTTGACATTGCT
Ssp281	CATGCCATAGGCACGCAGGAAAATTAATTGGATGATTGACAAATGAGCCACAAAACAAGGCTGAGCTGGTTTCCATTGGGGTCTG[S]TCCTCATGCAATGTGTCATGCGTTATGCTGCCAGAGCACTGTGAAACTC
Ssp282	CATGCTTGTTTCAGTATGTGCTGAAGATTAACAAAAAAATA[M]ATTTTCTCCCATCTGCTTCCTCGAGATCGAGACGTTACAACAGGAAAACAGCACCTTAAAGAAACATGCCCAGAAACTCAAAGAACAGTTTTC
Ssp283	CATGCATTGATGACCACCTCGTCAGCATTGGAGCCAGAAGG[R]GCAGCGATGTATTCAACACCACTCTGGAGGAAGGAGGGGCAAAGGAGAGAGATGATTTTAGACATTAAGACTAAGTCAAAGCATCATGAAATG
Ssp284	TGCAGGGGTTCTCTGTCGTGCTGGAGTGACAGACTGAGGCCCC[R]GCCGTGGCGATGGGGCCCCNTTTGAAGAGGCAGCTGGCAAGCGGCAAAACCTGGCTGTGCTCATTAAGGTTGCCGGGCCTTCATGCTACTG
Ssp285	TGCAGGTCCTCATCGCCAGTTTGCTAACTGAGGATGAGCTACCT[R]TTAGTCACGGAATGGGACGAACATGTCTGTGAATTAAGCTGTAGTCTTGTTCTAGGATGAGACGAATCTTCCCTTTGAAGGAGGATGGAT
Ssp286	CATGCCCAAGGCTCACAATAGCACAGTATGGCTTCAGTTTGCATT[M]ATTTCTTTTCATATCAGCTATATAAAGACGGTTCATAGCTTTATGGCTAGATTCAGTGAGCTTAGTTTACATTGTGTGATCTTACTGTT
Ssp287	TGCAGGGGAAGTCAGGGGTTCCCACGACAACATGCAGTAAATGCAAG[M]GCTTGTCACTGACAATAATAGCAGGAGACAGGTCAAGCAACACGCCGCAACACATAACATTTTAATACCTGTACTCTCCCTCACTCA
Ssp288	TGCAGGAAACGAGGACTGGCTTAGTCCTGTTGTCGCGGACAAAGGCT[Y]GCTCTTGTAACTCCTAGAATCTCCTTTCTTACCCGGCAGCCATGACAAGGAGAAGGCGATTCTGCGGCCCAAGCTCTTGCTGACAGC
Ssp289	CATGCATTCAGACACTAATGGCAGTCTCCCCCCAACCTCACCACTTCCA[Y]CCTACAGTTGTATCCTCTGGCACGCCAGCCAGCCTAGCTGTGTCTTAATTATCCCTGGCATGGCAGAGCTAGCAGGTGAGCTAAG
Ssp290	TGCAGGTTAAAACTCTATTAGGACCTAATGACCAATTTACAAGCGTAGAA[M]CTCATTACATATCGAAAAATTCAGTACTCACAGCCCCTCATAAACGCAAGGCTAGCCTGTCTGCAACCTCTCTTTACCTCCAGT
Ssp291	TGCAGGTTTATCTGGGCGGTTAGTCATGTCCTCCCACCTTACCCAAACAAC[Y]CAGCCAGCCTGGTGTACAGTAATCTCACCCTTGTTATGTGATCCTTCTAGGACCTCGGACAGGCAGTGGAATCAGGAAGAGAT
Ssp292	TGCAGGGGAGGTTTTAGAGAACCGGTGTCAGAGTTGGTTCTCAGCCCAGCAGCA[M]AGGGGGACTTGGAGCTGGTACAGGGCTAGCCATGAGTTATGGGTTATATAAGGCACAGCATGTGAGTGGAGTCACTCGTA
Ssp293	CATGCTTACCACTATTTGTTTATTCAAAAAGGGTTATTCACATATAATATAACAT[R]CACAGGAAATAACTTTATTTTAAACTTTTCTAACTCTAGATTCCAAAGACTGTAAGGAAGAGAAGGACCTCCACTTGAG
Ssp294	TGCAGGTCTTCTTTGAACACCTCAAGTTTCCTGTGGAAGGAGCGGACAGCTGTCAT[S]AGGTCACTAATTGAACTGTCCTTGCCCTGTAGCTTCAGGTTCAGTCCATTCAGATGAGAAGTGATATCAACCAAAAAA
Ssp295	TGCAGGCTTATTTCCTGGCCTTATTGTTGTCCCTCTCTCCCCTCTTCTTGTCAGGGAC[Y]TGAAGCCAAGTCTGCTCTTCCAGGAGCTGGAAAAGGGCAAGAGGAGAGCCCAGCTACTGCTGCAGTACATCCCACA
Ssp296	TGCAGGAGGCGAACATAAAAGAACACTTACACGCCACATTGTTTACTCCTTACTCCCA[R]CGAGTGCATTGTCAAAGGACCTATTTGTCATCCCTTTTCCAGGGCTATTTAAAACACTTGGCCTCAGGGGTCATCC
Ssp297	TGCAGGTTTGACTGCACATATTGCACGTCTGAGTCGCAAACCCTAAACTGAAGGAGTG[Y]AGAGACAACGGAAACTTGACAAGTAGTGATAACTTTTTCCATGTAACATTACATCCGCTTGTATGTATGCGAGTCT
Ssp298	TGCAGGGTCATTGCATAATCTAGCGAAAAGCGTGAGGTGGCCAGCGGGGTACAGTTGA[S]ACAATGTATCAACTGTATCCGCGATCAGCAGTTTAGAAGTCAGACAACAAACAAAGCAAATGAAAATAAAATGTTA
Ssp299	CATGCCTGGCAGTAGGGTGAAACTGGTTAACAGAGTTTGATTTGTTCTTATTACAGACG[R]CCATGTTTTCAGTTATCTGTTTTGACAACACAGAAGAGGTAGAGGTTGTGCCGACGCAATGGTGCCTGAATGGTA
Ssp300	CATGCACACCTCGCACTGGTTCCTACCAACGCACCCATCGCCTGGGTGACGTAATCTCCT[S]TGGGCTATCGTCTTGCTAGCCTTCTGAGAGGTATCACAGTGGGTTAAAGTTACCACTGCTTGCAGCTTCTGGGC
Ssp301	TGCAGGTTCTGAAAACCCGGTTGTTGCTGAGGAAGACGGGCCAGTACAGCGGGATCTCGGA[Y]TGTGCCAAGCAGATTCTCAGGAGGGAGGGCATGAAAGCCTTCTACAAAGGCTACGTACCCAACATGCTGGGCA
Ssp302	CATGCATATATACCCAATAAACACTCCCATATTTAGGGATTCACATTTGCCTGGTATTCTC[M]TTCACACTGCGACCATCAAAAAGCTTTATCATAACATTTGTGAGATATAATCATAGCTCACTGCAAATTAGCT
Ssp303	TGCAGGTGAGATAAAAGCAAGGTGAATAGGGGTGTGCATATTAGTTATAGTGTTAGCACAGCA[K]AGTACCAAAGTTATTTAGAGACTGTAAGCATGGACCTATATGGTTCCAAGGGCTGAATAGCAAATCTGCTT
Ssp304	TGCAGGACATCCAAAAACCAGGTGATGTCTGCCAACCAACAAAAGCAACAGCAACCACTGGCTCT[S]CCCAATCCCCACAGGCCCTGACAGGGTGAGGTGCTGTTTACAGAGGTGGGGAGAGACAGACCGCAGCTA
Ssp305	CATGCGTGATTGAGCTGAAGTCTGACTGTATACCCATCGGTCCCTGAGAAAAGGGTGCCGCCAGGAGACTC[R]GAATCTTTATTTGGTTATGGGGGAGAAATTGGGCAGGTTTACTCTTGTAGTATAGACCATGAG
Ssp306	TGCAGGACAACCGCATCCGCGGCCTGGGCTCCATGGTGTTCCGCGACGTTCCGCAGCTGCGCGTGCTGGAC[Y]TGACCAACAACTCCATCACGTCGGTGTCGCCCAGCGCACTCCTGGGCCTGCGGGTGCTGCAGA
Ssp307	TGCAGGAAATCATAGGTTTCAAGGGGATTCTAACCAAACTGTCGTTGCCTAATGTAATCAACTGTCCTCGGGG[K]CCCCCTCTTCCATCTTAATGCCTTAGGCAATTGTCTGCCTTGCCTCCCCTGTTGTGACAAC
Ssp308	CATGCACACCTACACATCAACAGATCGGAGGTGGCAAGGGTCAGCTGCTTCAGGTTCCTCGGGGTGCATATAAGC[S]AGGATCTCTCCCGGTCTGCTCACACAGACAAAGTGGTCAAAGCAGCCCTGAAACGTCTC
Ssp309	CATGCAAACGAGTAACTCACCATAGCCCAAAAGTAGTTGGCCATCTGCTGTCTGTTTTGCAGGATCGCCCACAAGAA[M]AGATCTCTCCAGGGATTCTCACAGCGTTGCTCCATATCTGGAAGGTTCTTGTGACTT
Ssp310	CATGCATACTCTACCACAGACAATGTTTACTATATGCAAAATTAAGAAAATGTTTCTTTGTTAGAAAAACTTTTCTT[Y]GAGATAAGGCTATAAAATCATCACATCTGGCTGACATATAGTTGTACTCTTTACAGT
Ssp311	TGCAGGTCTGAGGGTCTGCTGCCGTCCCAGCCGCCCGCGAGGAGGCGTCGCTGTCTTTAGGGGGCAGCAGAGGTCGG[Y]GTTCTGAAAGGGGAGCTTTAGGATCGGCTGACAAAGAGCTGCTGTGACAAAAAGGGC
Ssp312	TGCAGGTCTGAGGGAACTAATTCAGGTGGCACAGACAGAGACAGGCATTCAGGATGTGCTCTGGCCGCAAGCCAGCCTGC[R]TATGACTGAGGCATCCAGCAGAAGCTTGGAAGAAATTCAAAAATCCGTTTGTCA
Ssp313	CATGCACTTTTTATTGTAAAATTAAAGATAGGTGACTCTCTTGGTGTGTAATGACCACAGGCTAGAACGAAGCACTCCACTTT[K]TTCACATAATAAATCTATATAGGTAGTCTCTCTCACGCTCAGATTATTTTA
Ssp314	TGCAGGCTGGGGCTGCAGATGACGTGGTGGCGCTCCCAGTCCTTGTGCTGGCAGAAGGAGCCGCAGTAGCGCGCCGCGTTGCA[K]CCGCTGCAGGTCTCGCTGGCCTTTCGCCCACAGTTCCAGCAGCACTGCAGA
Ssp315	TGCAGGCCCATGAAATCATTGAGGACAAAATTGCACACCTCTATTAACAGAAAAATTTGAAGAAAGAACCTTCTAGTTTGTGG[R]AGAACGGATGTGGATTGGCTTCATAAAGGGCACCAGTTCAGACATCACCTC
Ssp316	TGCAGGCTACACACGTGGTTTCTACCTCGCCTTCTTTTGTATTTGAGTTTGTTCAAATCAGAGGTCATTAAAAAGTGATGGTGGCCC[K]GCTTGTCTCATGCAACTTGCATCGCTCCGGCTGGTGACTTGATGTTA
Ssp317	CATGCAAGCTTGGAAGCCTCAATGCTTTTATCTAGTTGGCCGGGAACCATACATTTACCAGATGGTACTGAGGTTTCCAAGAATTTTTCC[R]AGCTGGCAAGGTCCCCTGTTCTCCGGGTTATATTGTTATTAGTC
Ssp318	TGCAGGCTCTGTCCACCAATGGGGATTAAGCCTAGAGGGCAGGGAGCTGAGGAATTGAATTGGATGGTGCCTTGTCTCACCCACACACTGC[Y]AAGTTTTTCATGACTCACATACTCCCCATGAGGGAAGCCAGCA
Ssp319	TGCAGGTACTTTGGTCGACGGATGCTGCTGTTTCTGTCTTCACACCGGGATTTTGATAAAATGCTGGAAAAATACATCCCTGCGAAAGACCT[R]GCCACCGTCAGGGACACTGTCTTCACGCTGAAAACCAAGGTG
Ssp320	TGCAGGTGGCGAAGACACTCTTCCGCGACGAGTGGCTGAAGCCCTGTCCGCACTGCCAGCACCCTGCGAAGTGCCACTCCGTAAAGAGGGAGGG[Y]GTGTGTTGCAGGGCAGACTGCGGCTTCACCTTTTGCACAG
Ssp321	CATGCTTTTTTTCCCACCCGTATTCTGCGAAAGGGTTGTCACAACAGGGGAGGCAAGGCAGACAATTGCCTAAGGCATTAAGATGGAAGAGGGGG[M]CCCCGAGGACAGTTGATTACATTAGGCAACGACAGTTTG

## Sheet: Table S2. SNPs raw data_91 loci
Sample ID	Pop	Ssp002_a	Ssp002_b	Ssp031_a	Ssp031_b	Ssp067_a	Ssp067_b	Ssp072_a	Ssp072_b	Ssp201_a	Ssp201_b	Ssp202_a	Ssp202_b	Ssp203_a	Ssp203_b	Ssp204_a	Ssp204_b	Ssp205_a	Ssp205_b	Ssp207_a	Ssp207_b	Ssp208_a	Ssp208_b	Ssp209_a	Ssp209_b	Ssp210_a	Ssp210_b	Ssp211_a	Ssp211_b	Ssp212_a	Ssp212_b	Ssp213_a	Ssp213_b	Ssp214_a	Ssp214_b	Ssp215_a	Ssp215_b	Ssp216_a	Ssp216_b	Ssp217_a	Ssp217_b	Ssp218_a	Ssp218_b	Ssp220_a	Ssp220_b	Ssp222_a	Ssp222_b	Ssp224_a	Ssp224_b
1468_752_476	HOL	2	3	4	4	1	1	2	2	1	1	3	3	0	0	3	4	2	4	2	2	3	3	2	2	1	1	2	4	2	4	2	2	3	3	4	4	2	2	2	4	1	1	1	2	4	4	2	2
1468_752_477	HOL	2	2	1	4	1	1	2	2	1	4	3	3	4	4	4	4	2	4	2	2	1	3	1	1	4	4	2	4	2	4	2	2	3	3	4	4	1	1	2	4	1	1	0	0	4	4	2	2
1468_752_478	HOL	2	3	4	4	1	3	2	2	1	1	3	3	4	4	4	4	4	4	2	2	1	1	1	2	4	4	4	4	2	4	2	2	3	3	4	4	1	1	4	4	1	1	1	2	4	4	2	2
1468_752_479	HOL	2	2	4	4	1	3	2	2	1	4	2	3	0	0	3	4	2	4	1	2	1	3	1	2	1	4	2	4	2	4	2	2	3	3	4	4	1	1	2	4	1	1	1	2	4	4	2	4
1468_755_480	HOL	2	2	1	4	1	1	2	2	4	4	2	3	3	4	3	3	2	2	2	2	1	1	1	2	1	1	2	4	2	2	2	2	3	3	2	4	1	1	2	4	1	1	1	2	4	4	2	4
1468_755_481	HOL	2	3	1	4	1	1	2	2	4	4	2	3	4	4	3	3	2	4	1	2	1	3	1	2	1	1	2	4	2	4	2	2	3	3	4	4	1	2	2	2	1	1	1	2	4	4	2	2
1468_755_482	HOL	2	2	4	4	1	1	2	2	1	1	2	3	0	0	3	4	4	4	2	2	1	3	1	2	1	1	4	4	2	4	2	2	3	4	2	4	1	2	2	4	1	1	1	2	3	4	2	2
1468_755_483	HOL	2	3	4	4	0	0	0	0	4	4	3	3	4	4	0	0	2	4	2	2	1	1	1	2	1	1	2	4	0	0	0	0	3	3	2	4	1	1	2	2	1	1	0	0	4	4	2	4
1469_755_484	HOL	2	3	4	4	1	1	2	2	1	4	3	3	3	3	4	4	4	4	1	2	1	1	2	2	1	1	2	4	2	2	2	2	3	4	2	4	2	2	2	2	1	1	2	2	4	4	2	2
1469_755_485	HOL	2	2	1	4	1	1	2	2	4	4	2	2	3	4	4	4	2	4	2	2	1	3	1	1	1	4	2	4	2	4	2	2	3	4	2	4	1	1	2	4	1	1	1	2	4	4	2	4
1469_755_486	HOL	3	3	4	4	0	0	0	0	1	1	2	3	3	4	0	0	4	4	1	1	1	3	0	0	1	1	4	4	0	0	0	0	3	3	4	4	1	1	0	0	1	1	0	0	4	4	2	4
1469_755_487	HOL	2	3	4	4	1	1	2	2	1	1	2	3	3	4	3	4	2	4	2	2	1	1	2	2	1	1	2	4	2	2	2	2	3	3	4	4	1	1	2	2	1	1	1	2	4	4	2	2
1469_755_488	HOL	2	2	4	4	1	1	2	2	4	4	2	2	4	4	3	4	2	4	2	2	1	1	1	2	1	1	2	2	2	2	2	2	3	3	4	4	1	2	2	2	1	1	2	2	3	4	2	2
1469_755_489	HOL	2	3	4	4	1	1	1	1	4	4	2	2	3	4	3	4	2	4	2	2	3	3	2	2	1	1	4	4	2	2	2	2	3	3	4	4	0	0	2	4	1	1	1	2	4	4	2	2
1469_755_490	HOL	2	2	4	4	1	1	2	2	4	4	2	3	3	4	3	4	2	4	1	2	3	3	1	2	1	4	4	4	2	2	2	4	3	3	2	4	1	2	2	2	1	1	1	2	3	4	2	4
1469_755_491	HOL	2	2	4	4	1	1	2	2	1	4	2	3	3	4	3	4	2	4	1	2	1	1	2	2	1	1	4	4	2	4	2	2	3	3	2	4	1	1	2	4	1	1	2	2	4	4	2	4
1469_755_492	HOL	3	3	4	4	1	1	2	2	4	4	2	2	3	3	3	4	2	4	2	2	1	3	1	2	1	1	2	4	2	2	2	2	3	3	2	2	1	1	2	4	1	1	1	2	3	4	2	2
1469_755_493	HOL	3	3	4	4	1	1	2	2	1	1	2	3	3	3	3	4	2	4	2	2	1	1	1	2	1	4	2	4	2	2	2	2	3	3	4	4	0	0	2	4	1	1	1	2	4	4	2	2
1469_755_494	HOL	2	3	4	4	1	1	2	2	1	1	2	3	3	4	3	4	2	4	2	2	1	1	1	2	1	1	2	2	2	2	2	2	3	3	2	4	1	2	2	2	1	1	2	2	4	4	2	4
1469_755_495	HOL	2	3	4	4	1	3	2	2	1	4	2	2	3	4	3	4	2	4	1	2	1	1	1	2	1	4	4	4	2	4	2	4	3	3	2	4	1	1	4	4	1	1	1	2	4	4	2	2
1469_755_496	HOL	2	3	4	4	1	1	2	2	4	4	2	2	4	4	4	4	2	4	2	2	1	3	1	2	1	4	4	4	2	4	2	2	3	3	4	4	1	1	0	0	1	1	1	2	4	4	2	4
1469_755_497	HOL	2	2	4	4	1	1	2	2	1	1	2	3	3	4	3	3	4	4	1	2	1	3	1	2	1	4	4	4	2	2	2	2	3	4	4	4	1	1	4	4	1	1	2	2	3	4	2	2
1469_755_498	HOL	2	2	4	4	0	0	0	0	4	4	2	3	3	4	0	0	2	4	2	2	1	3	1	1	1	1	2	4	0	0	0	0	3	4	4	4	1	1	2	2	1	1	0	0	4	4	2	2
1469_755_499	HOL	2	3	1	1	1	3	2	2	4	4	2	2	3	4	4	4	2	4	1	2	1	1	1	1	1	4	4	4	2	4	2	4	3	3	4	4	1	2	2	2	1	1	1	2	4	4	2	2
1469_755_500	HOL	2	3	4	4	1	1	1	2	4	4	3	3	4	4	4	4	2	4	1	2	1	1	1	1	1	1	2	4	2	2	2	2	3	3	4	4	1	1	2	2	1	1	1	2	4	4	2	4
1469_755_501	HOL	2	3	4	4	1	1	2	2	1	4	0	0	3	3	3	3	4	4	1	2	1	1	1	1	1	1	4	4	2	4	2	2	3	3	2	2	1	1	2	4	1	1	1	2	4	4	2	2
1469_755_502	HOL	2	3	4	4	1	3	2	2	1	1	2	2	3	3	3	4	4	4	1	2	1	3	2	2	0	0	0	0	2	2	2	2	3	3	4	4	1	2	0	0	1	1	2	2	4	4	2	4
1469_755_503	HOL	2	3	1	4	1	1	2	2	1	4	3	3	4	4	3	3	2	4	2	2	1	1	1	2	1	1	2	4	2	2	2	4	3	3	2	4	1	1	2	4	1	1	2	2	3	4	4	4
1469_755_504	HOL	2	2	4	4	1	1	2	2	4	4	3	3	3	3	3	4	4	4	2	2	1	3	1	2	1	1	4	4	2	4	2	4	3	3	2	4	2	2	2	2	1	1	2	2	3	4	2	2
1469_755_505	HOL	2	3	4	4	1	3	2	2	4	4	3	3	3	4	3	4	0	0	2	2	1	1	1	2	1	4	4	4	2	4	2	4	3	3	4	4	1	1	2	4	1	1	1	2	4	4	2	4
1469_755_506	HOL	2	3	1	4	1	3	2	2	4	4	3	3	3	4	3	4	4	4	2	2	1	1	2	2	1	4	2	4	2	4	2	4	3	3	4	4	1	1	4	4	1	4	1	2	4	4	2	2
1472_257_747	MEL	0	0	4	4	1	1	2	2	4	4	0	0	0	0	3	4	4	4	0	0	0	0	0	0	1	4	4	4	2	4	2	2	3	4	4	4	1	2	2	4	1	1	2	2	0	0	2	4
1472_257_748	MEL	0	0	4	4	1	3	1	2	4	4	0	0	0	0	3	4	4	4	0	0	0	0	0	0	1	1	4	4	2	2	2	2	3	3	2	4	1	2	4	4	1	1	1	2	0	0	2	2
1472_257_749	MEL	0	0	4	4	1	3	2	2	1	4	0	0	0	0	3	3	2	4	0	0	0	0	0	0	1	1	4	4	2	2	2	4	3	3	4	4	1	2	2	2	1	1	0	0	0	0	2	2
1472_257_750	MEL	0	0	4	4	1	1	1	2	4	4	0	0	0	0	4	4	4	4	0	0	0	0	0	0	4	4	4	4	2	4	2	2	3	3	2	2	1	1	2	2	1	1	1	2	0	0	2	4
1472_257_751	MEL	0	0	4	4	3	3	2	2	1	1	0	0	0	0	4	4	2	4	0	0	0	0	0	0	4	4	2	4	2	4	2	2	3	4	4	4	1	1	2	4	1	1	2	2	0	0	4	4
1472_257_752	MEL	0	0	1	4	1	1	2	2	1	4	0	0	0	0	3	4	2	4	0	0	0	0	0	0	4	4	4	4	2	4	2	2	3	4	2	4	1	1	2	2	1	1	2	2	0	0	2	2
1472_257_754	MEL	0	0	1	4	1	1	2	2	4	4	0	0	0	0	3	3	4	4	0	0	0	0	0	0	1	1	0	0	2	4	2	2	3	3	4	4	1	2	4	4	1	1	2	2	0	0	2	2
1472_257_755	MEL	0	0	4	4	1	1	2	2	1	4	0	0	0	0	3	3	4	4	0	0	0	0	0	0	1	4	2	4	4	4	2	2	3	3	2	4	1	1	0	0	1	1	1	2	0	0	2	2
1472_257_756	MEL	0	0	4	4	1	1	1	2	4	4	0	0	0	0	3	4	2	4	0	0	0	0	0	0	1	1	4	4	4	4	2	2	3	3	4	4	1	1	2	4	1	1	1	2	0	0	2	2
1472_257_757	MEL	0	0	4	4	1	1	2	2	4	4	0	0	0	0	3	4	2	4	0	0	0	0	0	0	4	4	2	4	2	2	2	2	3	4	2	2	1	2	2	4	1	1	1	2	0	0	2	2
1472_257_758	MEL	0	0	4	4	0	0	2	2	1	1	0	0	0	0	0	0	4	4	0	0	0	0	0	0	4	4	4	4	2	2	2	2	3	4	2	4	1	2	2	2	1	1	2	2	0	0	2	4
1472_257_759	MEL	0	0	4	4	1	1	2	2	4	4	0	0	0	0	3	3	4	4	0	0	0	0	0	0	1	1	2	2	2	4	2	2	3	3	4	4	1	1	2	4	1	1	1	2	0	0	2	2
1472_257_760	MEL	0	0	4	4	1	1	2	2	4	4	0	0	0	0	3	3	2	4	0	0	0	0	0	0	1	4	4	4	2	2	2	2	3	4	2	2	1	1	2	4	1	1	1	2	0	0	2	2
1472_257_761	MEL	0	0	4	4	1	1	2	2	4	4	0	0	0	0	3	3	2	4	0	0	0	0	0	0	1	1	2	4	2	4	0	0	3	4	2	4	1	1	4	4	1	4	2	2	0	0	2	2
1472_758_762	MEL	2	2	4	4	1	1	2	2	4	4	3	3	3	3	3	4	2	4	2	2	1	3	2	2	1	4	2	4	2	4	2	4	3	3	4	4	1	1	2	4	1	1	2	2	4	4	2	4
1472_758_763	MEL	2	3	4	4	1	3	1	2	4	4	2	3	4	4	4	4	4	4	1	2	1	1	1	2	1	1	4	4	2	4	2	2	3	3	4	4	1	1	4	4	1	1	1	2	4	4	0	0
1472_758_764	MEL	2	2	4	4	1	1	2	2	4	4	2	3	3	4	4	4	2	4	1	2	1	3	1	1	1	4	4	4	2	4	2	2	3	4	4	4	1	1	2	2	1	1	1	2	4	4	2	2
1472_758_765	MEL	2	2	4	4	0	0	2	2	4	4	2	3	4	4	3	3	2	4	2	2	1	3	1	2	1	1	2	4	2	2	2	4	3	3	4	4	1	1	4	4	1	1	2	2	4	4	2	2
1472_758_766	MEL	2	3	4	4	1	1	2	2	4	4	2	2	3	3	3	4	4	4	2	2	1	1	1	2	1	1	4	4	2	2	2	2	3	4	4	4	1	1	2	2	1	1	2	2	4	4	2	2
1472_758_767	MEL	2	2	4	4	1	1	1	2	4	4	2	3	4	4	3	4	4	4	1	1	1	1	1	2	1	1	4	4	2	2	2	2	3	4	4	4	1	1	2	2	1	1	2	2	3	4	2	2
1472_758_768	MEL	2	3	4	4	1	3	2	2	4	4	2	2	3	4	3	4	4	4	1	2	1	1	2	2	1	4	2	4	2	2	0	0	3	3	4	4	1	1	2	4	1	1	2	2	4	4	2	2
1472_758_769	MEL	2	3	4	4	1	1	2	2	4	4	2	3	3	4	3	3	4	4	1	2	1	1	1	1	1	4	2	4	2	2	2	2	3	3	4	4	1	1	2	4	1	1	2	2	4	4	2	2
1472_758_770	MEL	2	3	4	4	1	1	2	2	1	1	2	3	3	4	3	4	2	4	2	2	1	1	1	2	4	4	2	4	2	4	2	2	3	3	2	4	1	1	4	4	1	4	2	2	3	4	0	0
1472_758_771	MEL	2	3	4	4	1	1	2	2	4	4	2	2	3	4	3	3	2	4	1	2	0	0	2	2	1	4	4	4	2	4	2	4	3	4	4	4	1	1	2	4	1	1	2	2	4	4	2	2
1472_758_772	MEL	2	3	4	4	1	3	2	2	1	1	2	3	3	4	3	3	4	4	1	2	1	1	2	2	1	4	4	4	2	4	2	2	3	3	2	4	1	1	2	4	1	1	1	2	4	4	2	2
1472_758_773	MEL	2	3	4	4	1	1	2	2	4	4	3	3	0	0	3	4	4	4	1	2	1	1	1	2	0	0	0	0	2	2	2	2	3	3	2	4	0	0	2	2	1	1	2	2	4	4	2	2
1472_758_774	MEL	2	3	4	4	1	1	2	2	4	4	2	2	4	4	3	4	2	4	1	2	1	3	1	2	1	1	2	4	2	2	2	2	3	3	4	4	1	2	2	4	1	1	2	2	3	4	2	2
1472_758_775	MEL	2	3	4	4	1	1	2	2	1	4	2	3	3	4	4	4	2	4	1	2	1	1	2	2	1	1	4	4	4	4	2	2	3	3	2	4	1	1	2	4	1	1	1	2	4	4	2	4
1472_758_776	MEL	2	2	4	4	1	1	2	2	4	4	2	2	3	4	3	4	2	4	2	2	1	1	1	1	1	1	2	4	2	2	2	4	3	4	4	4	1	1	2	4	1	1	2	2	3	4	2	2
1472_758_777	MEL	2	2	4	4	1	1	1	2	4	4	3	3	3	4	3	4	2	4	1	2	0	0	1	2	4	4	2	4	2	2	2	2	3	3	2	4	1	2	2	4	1	1	1	2	4	4	2	2
1472_758_778	MEL	2	2	1	4	1	1	1	2	4	4	3	3	3	4	3	3	0	0	1	2	1	1	2	2	1	1	4	4	2	4	2	2	3	3	2	4	1	1	2	4	1	4	1	2	4	4	2	2
1472_758_779	MEL	3	3	1	4	1	1	2	2	1	1	2	3	4	4	3	4	2	2	1	2	1	3	1	2	1	4	2	2	2	2	2	2	3	3	2	4	2	2	2	2	1	4	2	2	3	4	2	2
1472_758_780	MEL	2	3	4	4	1	1	2	2	0	0	3	3	0	0	3	4	2	4	2	2	1	1	1	2	1	1	4	4	2	2	2	2	3	3	4	4	1	1	2	2	1	1	1	2	4	4	2	4
1472_758_781	MEL	2	3	4	4	1	1	1	2	4	4	2	3	3	3	3	3	4	4	1	2	1	3	1	2	1	4	4	4	2	2	2	2	3	3	2	4	1	1	2	4	1	1	2	2	3	4	2	2
1472_758_782	MEL	0	0	4	4	1	1	2	2	4	4	2	3	4	4	3	4	2	4	2	2	1	1	1	1	1	1	2	4	2	4	2	2	3	3	2	4	1	2	2	2	1	1	2	2	3	4	2	2
1472_758_783	MEL	3	3	4	4	1	3	2	2	4	4	2	3	3	4	0	0	2	4	2	2	1	1	1	2	1	4	0	0	2	2	2	2	3	4	4	4	1	1	2	4	1	4	1	2	4	4	2	2
1472_758_784	MEL	2	2	4	4	1	1	2	2	1	4	2	2	3	4	3	4	2	2	1	1	1	1	1	2	1	4	2	4	2	4	2	2	3	4	2	4	1	2	2	2	1	1	1	2	4	4	0	0
1472_758_785	MEL	2	3	4	4	1	1	2	2	4	4	2	3	4	4	3	3	2	2	1	2	1	1	1	1	1	1	4	4	2	4	2	2	3	3	2	4	1	2	4	4	1	1	1	2	4	4	2	4
1472_758_786	MEL	3	3	4	4	1	3	1	2	4	4	2	3	3	4	3	4	2	4	1	2	1	1	1	2	1	1	2	4	4	4	2	2	3	3	4	4	1	1	2	4	1	4	0	0	3	4	2	4
1472_758_787	MEL	2	2	4	4	1	3	2	2	4	4	3	3	3	3	4	4	2	4	2	2	1	3	2	2	1	4	2	4	2	4	2	2	3	4	2	4	1	2	2	2	1	1	1	2	3	4	2	2
1472_758_788	MEL	3	3	1	4	1	1	2	2	1	4	2	2	3	3	3	4	2	4	2	2	1	3	1	1	1	1	2	4	2	4	2	2	3	3	2	4	1	1	2	4	1	1	2	2	3	4	2	2
1472_758_789	MEL	2	2	4	4	1	3	2	2	4	4	3	3	4	4	0	0	4	4	1	2	1	3	1	2	1	4	4	4	2	2	2	2	3	3	2	4	1	2	2	4	1	1	1	1	3	4	2	2
1472_758_790	MEL	2	2	4	4	1	1	2	2	4	4	2	3	3	3	4	4	4	4	2	2	1	1	1	2	1	1	4	4	2	4	2	2	3	3	2	4	1	1	2	4	1	1	1	2	4	4	2	2
1472_758_791	MEL	2	2	4	4	1	3	2	2	1	4	2	3	3	3	4	4	2	2	1	2	0	0	1	2	1	4	2	4	2	2	2	2	3	3	4	4	1	2	2	2	1	1	2	2	4	4	2	4
1472_758_792	MEL	3	3	4	4	1	3	2	2	4	4	3	3	3	4	3	4	4	4	2	2	1	1	2	2	1	4	4	4	2	2	2	2	3	3	4	4	1	2	2	4	1	1	2	2	4	4	2	4
1472_758_793	MEL	2	3	4	4	1	1	2	2	1	4	2	3	3	3	3	4	2	2	2	2	1	1	1	2	4	4	2	2	2	4	2	4	3	3	2	4	2	2	4	4	1	1	1	1	3	4	2	4
1472_758_794	MEL	2	2	4	4	1	1	2	2	1	4	3	3	4	4	3	4	4	4	1	2	1	3	1	2	1	1	4	4	2	2	2	2	3	3	0	0	1	2	4	4	1	1	2	2	4	4	2	2
1472_758_795	MEL	2	3	4	4	1	1	2	2	1	4	2	3	0	0	3	3	4	4	2	2	1	3	1	2	1	4	4	4	2	4	2	2	3	3	4	4	1	1	4	4	1	1	1	2	4	4	2	2
1472_758_796	MEL	2	2	4	4	1	1	2	2	1	4	2	3	3	4	3	3	2	4	2	2	1	3	2	2	1	1	4	4	2	4	2	2	3	3	2	4	1	1	2	4	1	4	2	2	4	4	2	4
1472_758_797	MEL	2	2	0	0	1	3	2	2	4	4	2	3	3	4	3	4	0	0	1	2	1	1	1	2	1	4	0	0	2	2	2	4	0	0	2	2	0	0	2	2	1	1	2	2	4	4	0	0
1472_758_798	MEL	2	3	4	4	1	3	2	2	4	4	2	3	3	4	3	4	4	4	1	2	1	1	1	1	1	4	4	4	2	4	2	2	3	3	2	4	1	2	2	4	1	1	1	2	4	4	2	2
1472_758_799	MEL	2	2	4	4	1	3	2	2	1	4	3	3	3	4	3	4	2	4	1	2	1	1	2	2	1	1	4	4	2	2	2	2	3	4	4	4	1	1	2	2	1	1	2	2	3	3	2	2
1472_758_800	MEL	2	3	4	4	1	1	2	2	4	4	2	3	3	4	4	4	2	4	1	2	1	3	2	2	1	4	2	2	2	2	2	2	3	3	2	4	1	2	2	4	1	1	1	2	4	4	2	2
1472_758_801	MEL	2	3	4	4	1	1	2	2	4	4	2	2	3	4	4	4	4	4	2	2	1	1	1	1	1	4	2	4	2	4	2	2	3	3	2	4	1	2	2	4	1	1	2	2	3	4	2	2
1472_758_802	MEL	2	3	4	4	1	3	1	1	4	4	3	3	3	4	4	4	2	4	1	2	1	1	1	1	1	1	2	4	2	4	2	2	3	3	2	4	1	2	2	4	1	1	1	2	4	4	2	2
1472_758_803	MEL	2	2	4	4	1	1	1	2	4	4	2	3	0	0	3	3	2	2	1	2	1	1	1	2	1	1	4	4	2	4	2	2	3	3	4	4	1	2	0	0	1	1	2	2	3	3	2	4
1473_758_804	MEL	2	2	1	4	1	1	2	2	1	4	2	2	0	0	3	4	2	4	1	1	1	3	1	1	1	1	4	4	2	2	2	2	3	3	4	4	1	2	2	4	1	1	2	2	4	4	2	2
1473_758_805	MEL	2	3	4	4	1	1	2	2	4	4	2	2	4	4	0	0	2	4	1	2	1	1	1	1	1	1	4	4	2	4	2	2	3	3	2	4	1	2	2	2	1	1	2	2	3	4	2	2
1473_758_806	MEL	2	3	4	4	1	1	2	2	4	4	3	3	0	0	3	4	4	4	1	2	3	3	2	2	1	4	2	4	4	4	2	2	3	4	2	4	1	1	4	4	1	1	2	2	4	4	2	2
1473_758_807	MEL	2	2	4	4	1	1	2	2	1	4	2	2	3	3	3	4	2	4	1	1	1	1	1	2	1	1	4	4	4	4	2	2	3	3	4	4	1	2	4	4	1	1	1	1	3	4	2	4
1473_758_808	MEL	2	2	4	4	1	1	2	2	4	4	2	2	3	4	3	3	4	4	1	2	1	1	1	2	4	4	2	4	2	4	2	2	3	4	2	4	0	0	2	4	1	1	1	2	4	4	2	4
1473_758_809	MEL	2	2	4	4	1	3	1	2	1	4	2	3	3	4	4	4	2	4	2	2	1	1	1	2	4	4	2	4	2	4	2	2	4	4	2	4	1	1	2	4	1	1	2	2	4	4	2	4
1473_758_810	MEL	2	3	4	4	1	1	1	2	4	4	3	3	0	0	3	3	2	4	2	2	1	3	1	2	1	1	4	4	2	2	2	2	3	3	4	4	1	2	2	4	1	1	1	2	4	4	2	4
1473_758_811	MEL	2	2	4	4	1	3	2	2	4	4	2	3	3	3	4	4	4	4	1	2	1	1	1	2	1	4	4	4	2	2	2	2	3	4	4	4	1	1	2	4	1	4	1	2	4	4	2	2
1473_758_812	MEL	2	3	1	4	1	1	2	2	1	4	3	3	3	4	3	4	2	2	2	2	1	3	1	1	1	1	4	4	2	4	2	2	3	3	2	2	1	2	2	4	1	1	1	2	4	4	2	2
1473_758_813	MEL	3	3	1	4	1	1	2	2	4	4	3	3	3	4	4	4	2	4	2	2	1	1	1	1	1	4	4	4	2	4	2	2	3	3	4	4	0	0	2	4	1	4	0	0	4	4	2	2
1473_758_814	MEL	2	3	4	4	1	1	1	2	4	4	3	3	0	0	3	3	2	4	1	2	1	1	2	2	1	1	2	4	2	2	2	4	3	4	4	4	1	1	4	4	1	4	2	2	4	4	2	2
1473_758_815	MEL	3	3	4	4	1	1	2	2	1	4	2	2	3	4	3	4	2	4	1	2	1	1	1	2	1	1	4	4	2	2	2	4	3	3	4	4	1	2	2	4	1	1	1	1	3	3	2	2
1473_758_816	MEL	2	3	4	4	1	3	2	2	0	0	3	3	3	4	4	4	2	4	2	2	1	1	1	2	1	4	4	4	2	2	2	4	3	4	4	4	1	1	2	2	1	1	2	2	3	4	2	4
1473_758_817	MEL	2	3	1	4	1	1	2	2	4	4	2	2	3	4	3	4	2	2	1	2	1	1	1	2	1	1	4	4	2	2	2	2	4	4	2	4	1	2	2	4	1	1	2	2	4	4	2	2
1473_758_818	MEL	3	3	1	4	1	1	2	2	1	4	2	3	4	4	3	4	4	4	1	2	1	1	1	2	1	1	0	0	4	4	2	2	3	3	4	4	1	1	2	4	1	1	2	2	4	4	2	2
1473_758_819	MEL	2	2	1	4	0	0	2	2	4	4	2	3	3	4	3	4	4	4	1	2	1	3	1	1	1	1	2	2	2	2	2	2	3	3	2	2	1	1	2	2	1	1	1	2	4	4	2	2
1473_758_820	MEL	2	3	4	4	1	1	2	2	1	4	3	3	0	0	3	3	2	2	1	2	0	0	2	2	4	4	4	4	2	4	2	2	3	3	4	4	1	1	2	4	1	1	2	2	3	4	2	2
1473_758_821	MEL	3	3	4	4	1	1	2	2	1	4	2	3	3	4	0	0	4	4	1	2	1	1	1	1	1	4	4	4	0	0	2	2	3	3	4	4	1	2	2	4	1	1	1	2	4	4	2	4
1473_758_822	MEL	2	3	4	4	1	3	1	2	4	4	2	3	3	4	4	4	4	4	2	2	0	0	1	2	1	1	4	4	2	2	2	2	3	4	2	4	1	1	2	2	1	4	1	2	4	4	2	4
1473_758_823	MEL	2	2	4	4	1	3	1	2	4	4	2	3	3	4	3	4	4	4	2	2	1	3	1	2	1	1	2	4	2	4	2	2	3	3	4	4	1	1	2	4	1	1	2	2	4	4	2	2
1473_758_824	MEL	2	2	4	4	1	1	2	2	1	4	2	3	0	0	3	4	4	4	0	0	1	1	1	2	1	1	0	0	2	4	2	4	3	3	4	4	1	1	2	2	1	1	2	2	4	4	2	2
1473_758_825	MEL	3	3	4	4	1	1	2	2	4	4	2	3	4	4	3	4	2	2	2	2	1	3	1	2	1	4	4	4	2	2	2	2	3	3	2	4	1	2	2	2	1	1	2	2	4	4	0	0
1473_758_826	MEL	2	2	4	4	1	1	2	2	1	1	2	2	3	3	3	4	4	4	1	2	1	1	1	2	1	1	2	4	2	2	2	2	3	3	2	4	1	1	2	4	1	1	1	2	4	4	2	4
1471_257_668	FIN	2	3	4	4	1	1	2	2	1	4	2	3	4	4	3	4	2	4	1	2	1	1	1	2	1	1	4	4	2	2	2	4	3	3	2	4	1	1	2	2	1	1	2	2	4	4	2	2
1471_257_669	FIN	2	2	4	4	1	1	2	2	1	4	3	3	3	4	3	3	4	4	1	2	1	3	1	2	4	4	2	4	2	2	2	2	3	4	4	4	1	2	2	4	1	4	2	2	4	4	2	2
1471_257_670	FIN	2	3	1	4	1	3	2	2	4	4	2	3	3	4	3	3	2	2	1	2	3	3	1	2	1	1	2	2	2	2	2	4	3	3	4	4	1	1	2	2	1	1	2	2	4	4	2	2
1471_257_671	FIN	2	2	4	4	1	1	2	2	1	4	2	3	3	4	3	4	2	4	2	2	1	1	1	2	1	1	2	4	2	2	2	2	3	4	2	4	1	2	2	4	1	1	1	2	4	4	2	2
1471_257_672	FIN	2	2	4	4	0	0	0	0	1	4	3	3	4	4	0	0	2	4	2	2	1	3	1	1	1	4	2	4	0	0	0	0	3	3	2	4	1	2	2	4	1	1	0	0	3	4	2	2
1471_257_673	FIN	2	2	4	4	1	1	2	2	1	1	2	3	4	4	3	4	4	4	2	2	1	3	1	2	1	4	4	4	2	2	2	4	3	3	2	2	1	2	2	4	1	1	1	1	4	4	2	2
1471_257_674	FIN	0	0	4	4	1	1	2	2	1	4	0	0	0	0	3	4	4	4	0	0	0	0	0	0	4	4	2	4	2	4	2	4	3	3	2	4	2	2	0	0	1	1	2	2	0	0	2	2
1471_257_675	FIN	2	2	4	4	1	1	1	2	1	4	2	3	3	4	4	4	4	4	1	2	1	1	1	1	1	1	4	4	2	2	2	2	3	3	2	4	2	2	2	4	1	1	2	2	3	3	2	2
1471_257_676	FIN	2	2	1	4	1	3	2	2	1	4	2	3	3	3	4	4	2	4	2	2	1	1	1	2	1	1	2	4	2	2	2	2	3	3	4	4	1	1	2	4	1	4	1	2	3	4	2	2
1471_257_677	FIN	2	2	4	4	1	1	2	2	4	4	3	3	0	0	3	4	2	2	1	2	1	3	1	2	1	4	2	4	4	4	2	4	3	4	2	4	1	1	2	4	1	1	1	2	3	4	2	2
1471_257_678	FIN	2	2	4	4	1	1	2	2	4	4	3	3	3	3	3	3	2	2	1	2	1	1	1	1	4	4	2	4	2	2	2	2	4	4	2	4	1	1	4	4	1	1	2	2	4	4	2	4
1471_257_679	FIN	3	3	1	4	1	1	1	2	1	4	2	3	3	4	3	3	4	4	2	2	1	1	1	2	4	4	4	4	2	2	2	2	3	3	4	4	1	1	2	4	1	1	1	1	3	4	2	4
1471_257_680	FIN	3	3	1	4	1	3	1	2	1	4	2	3	0	0	3	4	2	2	1	1	1	1	2	2	1	4	4	4	4	4	2	4	3	4	2	2	1	2	2	4	1	1	1	2	3	4	2	4
1471_257_681	FIN	0	0	4	4	1	3	2	2	4	4	0	0	0	0	3	4	2	4	0	0	0	0	0	0	1	1	2	4	2	4	2	2	3	3	4	4	0	0	2	2	1	1	2	2	0	0	2	2
1471_257_682	FIN	0	0	4	4	1	1	1	2	1	4	0	0	0	0	4	4	4	4	0	0	0	0	0	0	1	1	4	4	2	2	2	2	3	3	2	4	1	1	4	4	1	1	1	2	0	0	2	4
1471_257_683	FIN	2	3	4	4	3	3	2	2	1	4	3	3	4	4	4	4	2	2	2	2	1	3	1	2	1	4	4	4	2	4	2	2	3	3	4	4	1	2	2	2	1	1	1	2	4	4	2	2
1471_257_684	FIN	3	3	4	4	1	1	2	2	1	4	2	3	3	4	3	4	4	4	2	2	1	3	1	2	1	4	2	2	2	4	2	2	3	3	2	4	2	2	4	4	1	1	1	2	4	4	2	4
1471_257_685	FIN	2	2	1	4	1	1	2	2	1	4	3	3	4	4	3	4	2	4	2	2	1	1	1	2	1	1	4	4	2	4	2	2	3	4	4	4	1	1	2	4	1	1	2	2	4	4	2	2
1471_257_686	FIN	2	3	4	4	1	1	1	2	4	4	2	3	4	4	3	3	2	2	1	2	1	1	2	2	4	4	4	4	4	4	2	4	3	4	2	4	2	2	2	2	1	1	2	2	3	4	2	2
1471_257_687	FIN	2	2	4	4	3	3	2	2	4	4	2	2	0	0	3	4	4	4	1	2	1	3	1	1	1	1	2	4	2	4	2	2	3	3	2	2	1	1	2	4	1	1	2	2	4	4	2	2
1471_257_688	FIN	2	3	4	4	1	1	2	2	1	4	3	3	4	4	3	4	2	4	2	2	1	1	2	2	1	4	2	2	2	4	2	2	3	4	2	4	1	1	0	0	1	1	0	0	4	4	2	4
1471_257_689	FIN	2	3	4	4	1	1	2	2	1	4	2	3	0	0	3	4	2	2	1	2	1	3	0	0	1	4	4	4	2	4	2	2	3	4	4	4	1	1	4	4	1	1	2	2	4	4	2	4
1471_257_690	FIN	0	0	4	4	1	1	1	2	1	4	0	0	0	0	4	4	2	4	0	0	0	0	0	0	1	1	2	4	2	4	2	2	3	3	4	4	1	2	2	2	1	4	2	2	0	0	2	2
1471_257_691	FIN	2	2	4	4	1	1	2	2	4	4	2	2	3	3	4	4	2	4	1	2	1	1	1	2	4	4	4	4	4	4	2	2	3	3	4	4	1	2	2	4	1	4	2	2	3	4	2	2
1471_257_692	FIN	2	2	4	4	1	1	2	2	1	4	3	3	4	4	3	4	2	2	2	2	1	3	1	1	1	1	2	4	2	2	2	2	3	3	4	4	2	2	2	4	1	1	1	2	4	4	2	2
1471_257_693	FIN	2	3	4	4	1	1	2	2	4	4	2	3	3	3	3	4	2	2	2	2	3	3	1	1	1	1	4	4	2	4	2	2	3	3	4	4	1	1	2	4	1	1	2	2	4	4	4	4
1471_257_694	FIN	2	3	4	4	1	1	2	2	1	4	2	2	3	4	4	4	4	4	1	2	1	3	1	2	1	1	2	4	2	2	2	4	3	4	4	4	1	2	2	4	1	1	2	2	4	4	0	0
1471_257_695	FIN	2	3	4	4	1	1	2	2	4	4	3	3	3	4	3	4	4	4	1	2	1	1	1	2	1	1	2	4	2	4	2	2	3	3	2	2	1	1	2	4	1	1	2	2	3	4	2	2
1471_257_696	FIN	0	0	4	4	1	1	1	2	1	1	2	3	0	0	3	3	2	4	0	0	3	3	0	0	1	1	4	4	2	2	2	2	3	3	4	4	1	1	4	4	1	4	2	2	4	4	2	2
1471_257_697	FIN	0	0	4	4	1	1	2	2	1	1	0	0	0	0	3	4	2	4	0	0	0	0	0	0	1	4	4	4	2	2	2	2	3	3	4	4	1	1	2	4	1	1	2	2	0	0	2	2
1471_257_698	FIN	0	0	4	4	1	1	2	2	4	4	0	0	0	0	3	3	2	4	0	0	0	0	0	0	1	4	2	4	2	4	2	2	3	3	2	4	2	2	4	4	1	1	1	2	0	0	2	4
1471_257_699	FIN	2	2	4	4	1	1	2	2	4	4	3	3	0	0	3	3	4	4	2	2	1	1	1	1	4	4	2	4	2	4	2	2	3	4	2	4	1	2	2	4	1	1	2	2	4	4	2	4
1471_257_700	FIN	2	3	4	4	1	3	2	2	1	4	2	3	3	3	4	4	2	4	1	2	1	1	1	2	1	1	2	4	2	2	2	2	3	3	4	4	1	1	0	0	1	1	1	2	3	4	2	2
1471_257_701	FIN	2	3	4	4	1	1	1	2	4	4	2	3	4	4	3	3	2	2	2	2	1	3	1	1	1	4	4	4	2	4	2	2	3	3	2	4	2	2	4	4	1	1	2	2	3	4	2	2
1471_257_702	FIN	2	3	1	4	1	1	2	2	4	4	3	3	3	4	3	3	4	4	2	2	1	3	1	2	1	1	2	2	2	2	2	4	3	3	4	4	1	2	2	4	1	1	2	2	4	4	2	2
1471_257_703	FIN	2	2	1	4	1	1	2	2	1	4	2	3	0	0	3	3	4	4	0	0	0	0	2	2	1	1	4	4	2	2	2	2	3	3	4	4	1	1	2	4	1	4	2	2	3	4	4	4
1471_257_704	FIN	0	0	4	4	1	3	2	2	1	4	0	0	0	0	3	4	4	4	0	0	0	0	0	0	1	1	4	4	2	2	2	2	3	3	4	4	1	1	2	2	1	1	1	2	0	0	2	4
1471_257_705	FIN	0	0	4	4	1	1	2	2	4	4	0	0	0	0	3	3	4	4	0	0	0	0	0	0	1	4	4	4	4	4	2	2	3	3	2	4	1	1	2	4	1	1	1	2	0	0	2	2
1471_257_706	FIN	0	0	4	4	1	3	2	2	4	4	0	0	0	0	3	4	4	4	0	0	0	0	0	0	4	4	2	4	2	2	2	4	3	3	2	4	1	1	2	4	1	1	1	2	0	0	2	2
1471_257_707	FIN	2	3	4	4	1	1	1	2	4	4	3	3	4	4	4	4	2	2	2	2	1	3	1	1	1	1	4	4	2	2	2	2	3	3	2	4	1	1	2	4	1	1	1	2	3	4	2	4
1471_257_708	FIN	2	3	4	4	1	1	2	2	4	4	2	2	3	4	3	3	2	4	2	2	1	1	1	2	1	4	4	4	2	2	2	2	3	4	4	4	1	1	2	4	1	1	2	2	4	4	2	2
1471_257_709	FIN	2	2	4	4	1	1	2	2	4	4	2	3	3	4	3	4	4	4	1	1	1	1	1	1	1	4	4	4	2	4	2	2	3	4	2	4	1	1	0	0	1	1	2	2	3	4	2	2
1471_257_710	FIN	2	3	4	4	1	1	2	2	1	4	2	3	0	0	4	4	4	4	2	2	1	1	1	2	1	1	2	4	2	2	2	4	3	3	2	4	1	2	4	4	1	4	2	2	4	4	2	4
1471_257_711	FIN	2	3	4	4	1	1	2	2	4	4	2	2	3	4	3	4	4	4	1	2	1	1	1	1	4	4	4	4	2	2	2	2	3	3	4	4	1	1	2	4	1	1	2	2	4	4	2	2
1471_257_713	FIN	0	0	4	4	1	3	2	2	4	4	0	0	0	0	4	4	4	4	0	0	0	0	0	0	1	1	4	4	2	2	2	2	3	3	2	2	1	2	2	4	1	1	1	2	0	0	2	2
1471_257_714	FIN	0	0	1	4	1	1	2	2	1	4	0	0	0	0	3	4	2	4	0	0	0	0	0	0	1	4	2	4	2	2	2	2	3	3	2	4	1	1	2	4	1	1	2	2	0	0	2	2
1471_257_715	FIN	2	2	4	4	1	1	2	2	4	4	3	3	0	0	3	4	4	4	0	0	0	0	2	2	1	4	4	4	2	2	2	2	3	3	2	2	1	2	4	4	1	1	2	2	4	4	2	2
1471_257_716	FIN	2	3	4	4	0	0	1	2	1	4	3	3	3	3	3	4	2	2	1	2	3	3	1	2	1	1	4	4	2	2	2	4	3	3	2	2	1	1	4	4	1	1	2	2	4	4	2	2
1471_257_717	FIN	3	3	1	4	1	1	1	2	4	4	2	3	4	4	3	4	2	4	2	2	1	1	1	2	1	1	2	2	2	2	2	2	3	3	4	4	1	1	2	4	1	4	1	1	3	4	2	2
1471_257_718	FIN	2	2	0	0	1	3	2	2	1	4	2	3	3	3	3	3	0	0	2	2	1	3	1	2	1	1	0	0	4	4	2	2	0	0	2	2	1	1	2	4	1	4	1	2	4	4	0	0
1471_257_719	FIN	0	0	4	4	1	1	1	2	1	4	0	0	0	0	3	4	2	4	0	0	0	0	0	0	1	1	4	4	2	2	2	2	3	4	4	4	1	1	2	2	1	1	2	2	0	0	2	2
1471_257_721	FIN	0	0	4	4	1	1	2	2	4	4	0	0	0	0	3	4	2	4	0	0	0	0	0	0	1	4	2	2	2	4	2	2	3	3	4	4	0	0	2	2	1	1	1	1	0	0	2	4
1471_257_722	FIN	0	0	4	4	1	3	2	2	4	4	0	0	0	0	3	3	2	4	0	0	0	0	0	0	4	4	4	4	2	4	2	2	3	3	2	4	1	1	2	4	1	1	2	2	0	0	2	2
1471_257_723	FIN	3	3	4	4	3	3	2	2	4	4	3	3	3	3	4	4	4	4	0	0	1	1	0	0	1	4	4	4	2	2	2	2	3	3	2	2	1	1	0	0	1	1	1	2	4	4	2	2
1471_756_667	FIN	2	3	4	4	1	3	1	2	1	4	2	3	3	3	4	4	4	4	2	2	1	1	1	2	1	1	4	4	2	4	2	2	3	3	4	4	2	2	4	4	1	1	1	2	4	4	2	2
1472_257_724	FIN	0	0	4	4	1	3	2	2	1	4	2	3	0	0	3	4	2	4	2	2	1	1	0	0	1	4	0	0	2	4	0	0	3	3	4	4	1	1	2	2	1	1	1	2	4	4	2	4
1472_257_725	FIN	0	0	4	4	1	1	2	2	4	4	2	2	0	0	3	3	2	4	0	0	1	1	0	0	1	1	4	4	2	2	2	2	3	3	2	4	1	1	2	4	1	1	1	2	4	4	2	2
1472_257_726	FIN	0	0	4	4	1	1	2	2	4	4	0	0	0	0	3	3	2	4	0	0	0	0	0	0	1	4	4	4	2	2	2	2	3	3	2	4	1	2	2	4	1	1	1	1	0	0	2	2
1472_257_727	FIN	0	0	4	4	1	1	2	2	4	4	0	0	0	0	3	3	4	4	0	0	0	0	0	0	4	4	2	4	2	4	2	2	3	3	2	4	1	1	2	4	1	1	2	2	0	0	2	4
1472_257_728	FIN	0	0	4	4	1	3	2	2	1	4	0	0	0	0	0	0	2	4	0	0	0	0	0	0	1	4	2	4	2	2	2	2	3	3	2	4	0	0	2	4	1	4	2	2	0	0	2	2
1472_257_730	FIN	3	3	4	4	3	3	2	2	4	4	2	2	3	3	3	4	2	2	1	2	1	3	1	2	1	4	4	4	2	2	2	2	3	3	4	4	1	2	2	4	1	4	2	2	4	4	2	2
1472_257_731	FIN	2	2	4	4	1	1	2	2	4	4	3	3	0	0	3	3	2	2	2	2	1	3	1	1	1	1	2	4	2	2	2	2	3	3	4	4	1	2	2	4	1	1	2	2	4	4	2	2
1472_257_732	FIN	0	0	4	4	1	1	2	2	4	4	2	3	0	0	3	4	4	4	0	0	1	1	0	0	1	4	4	4	2	4	2	2	3	3	4	4	1	1	2	4	1	1	2	2	4	4	2	2
1472_257_733	FIN	0	0	4	4	1	1	2	2	1	4	0	0	0	0	3	4	4	4	0	0	0	0	0	0	1	4	2	4	2	2	2	2	3	4	2	4	1	2	2	4	1	1	2	2	0	0	2	4
1472_257_735	FIN	0	0	1	4	1	1	1	2	4	4	0	0	0	0	4	4	4	4	0	0	0	0	0	0	1	1	2	4	2	4	2	2	3	3	4	4	1	2	2	4	1	4	1	2	0	0	2	2
1472_257_736	FIN	0	0	1	4	1	3	2	2	1	4	0	0	0	0	3	4	2	4	0	0	0	0	0	0	1	4	4	4	2	4	2	2	3	3	2	4	1	1	2	4	1	1	0	0	0	0	2	2
1472_257_738	FIN	0	0	4	4	1	1	2	2	1	1	0	0	0	0	3	4	4	4	0	0	0	0	0	0	1	1	2	4	2	2	4	4	3	3	2	4	1	1	2	2	1	1	1	1	0	0	2	2
1472_257_739	FIN	0	0	4	4	1	1	2	2	4	4	0	0	0	0	3	4	4	4	0	0	0	0	0	0	1	4	2	4	2	4	2	2	3	3	4	4	1	2	2	4	1	1	1	2	0	0	2	2
1472_257_740	FIN	0	0	1	4	1	1	1	2	4	4	0	0	0	0	3	4	4	4	0	0	0	0	0	0	1	4	2	4	2	4	2	2	3	3	2	4	1	2	2	4	1	1	1	2	0	0	2	2
1472_257_741	FIN	0	0	4	4	1	3	2	2	4	4	0	0	0	0	3	4	2	4	0	0	0	0	0	0	1	1	2	4	2	2	2	2	3	3	2	4	1	2	2	4	1	1	1	1	0	0	2	2
1472_257_742	FIN	0	0	4	4	1	1	2	2	4	4	0	0	0	0	4	4	4	4	0	0	0	0	0	0	1	1	2	4	4	4	2	2	3	3	2	4	1	1	2	4	1	1	2	2	0	0	4	4
1472_257_743	FIN	0	0	4	4	1	1	2	2	1	4	0	0	0	0	3	3	4	4	0	0	0	0	0	0	1	4	2	4	2	2	2	4	3	3	2	2	0	0	4	4	1	4	1	2	0	0	2	2
1472_257_744	FIN	0	0	4	4	1	3	2	2	4	4	0	0	0	0	3	4	4	4	0	0	0	0	0	0	1	4	4	4	2	2	2	4	3	3	4	4	1	1	2	4	1	1	2	2	0	0	2	2
1472_257_745	FIN	0	0	4	4	1	1	2	2	4	4	0	0	0	0	4	4	4	4	0	0	0	0	0	0	1	4	2	4	2	4	2	2	3	4	2	4	1	1	2	4	1	4	1	2	0	0	2	2
1472_257_746	FIN	0	0	4	4	1	1	2	2	4	4	0	0	0	0	3	3	2	4	0	0	0	0	0	0	1	1	4	4	2	4	2	2	3	3	4	4	1	1	4	4	1	1	2	2	0	0	2	2
1469_755_507	TRH	2	2	4	4	1	3	2	2	1	4	3	3	4	4	4	4	2	4	2	2	3	3	2	2	1	4	2	4	2	2	2	2	3	4	4	4	1	1	2	2	1	1	2	2	4	4	2	2
1469_755_508	TRH	2	2	4	4	1	1	2	2	1	1	2	3	0	0	3	4	4	4	2	2	1	1	1	1	1	1	2	2	2	2	2	2	3	3	4	4	1	1	2	4	1	1	2	2	3	4	2	2
1469_755_509	TRH	2	2	4	4	1	1	2	2	1	4	3	3	3	4	3	4	4	4	2	2	1	1	1	2	1	1	4	4	2	2	2	2	3	4	2	4	1	1	2	4	1	1	2	2	4	4	2	4
1469_755_510	TRH	2	3	4	4	1	3	2	2	1	4	2	3	4	4	3	3	4	4	2	2	1	3	1	2	1	1	2	4	2	2	2	2	3	3	2	4	1	1	4	4	1	4	1	2	4	4	2	2
1469_755_511	TRH	2	2	4	4	1	1	2	2	4	4	2	3	4	4	4	4	2	4	2	2	1	1	1	2	1	1	4	4	2	2	2	2	3	3	2	4	0	0	2	2	1	1	2	2	4	4	2	2
1469_755_512	TRH	2	3	4	4	1	1	2	2	1	4	2	2	3	3	3	3	2	4	1	2	1	1	1	2	1	1	4	4	2	2	2	2	3	3	2	4	1	1	2	4	1	4	2	2	4	4	2	2
1469_755_513	TRH	2	3	1	4	1	1	1	2	4	4	2	3	3	4	3	4	2	2	1	2	1	3	2	2	1	1	0	0	2	2	2	2	3	3	4	4	1	2	4	4	1	1	1	2	4	4	2	2
1469_755_514	TRH	2	3	4	4	0	0	2	2	4	4	3	3	3	3	4	4	4	4	1	2	1	1	1	2	1	4	2	4	2	4	2	2	3	3	4	4	1	1	2	2	1	1	2	2	4	4	2	2
1469_755_515	TRH	0	0	4	4	1	1	2	2	4	4	0	0	0	0	4	4	4	4	0	0	0	0	0	0	1	1	2	2	2	2	2	4	3	3	2	4	1	1	2	4	1	1	1	2	0	0	2	2
1469_755_516	TRH	2	3	1	4	1	1	2	2	1	4	3	3	3	4	3	4	2	4	2	2	1	3	1	1	1	1	4	4	2	4	2	2	3	3	4	4	1	2	0	0	1	4	2	2	4	4	2	2
1469_755_517	TRH	2	2	4	4	1	1	2	2	1	4	2	3	3	3	3	4	2	4	1	2	1	1	1	2	1	1	2	4	2	4	2	2	3	3	2	4	1	1	2	4	1	1	2	2	4	4	2	2
1469_755_518	TRH	3	3	4	4	1	3	2	2	4	4	3	3	3	3	3	3	2	4	2	2	1	1	1	2	1	1	2	4	2	2	2	2	3	3	4	4	1	1	4	4	1	4	1	2	4	4	2	2
1469_755_519	TRH	3	3	4	4	1	1	2	2	1	4	3	3	3	4	4	4	2	4	1	2	1	3	1	1	1	4	2	4	2	2	2	4	3	4	2	4	1	1	0	0	1	1	2	2	4	4	2	2
1469_755_520	TRH	3	3	4	4	1	1	1	2	4	4	2	2	3	4	3	3	0	0	2	2	1	3	2	2	1	1	2	4	2	2	2	2	3	3	2	4	1	1	2	4	1	1	2	2	4	4	2	4
1469_755_521	TRH	2	2	4	4	1	3	2	2	1	4	2	3	3	4	4	4	4	4	1	2	1	3	2	2	1	1	2	4	2	2	2	2	3	3	4	4	1	1	2	2	1	1	2	2	4	4	2	2
1469_755_522	TRH	2	3	1	4	1	1	2	2	4	4	2	2	3	4	4	4	4	4	2	2	3	3	1	2	1	4	4	4	2	2	2	2	3	3	4	4	1	1	2	4	1	4	1	2	4	4	2	2
1469_755_523	TRH	2	2	4	4	1	1	1	2	4	4	2	3	3	4	3	3	2	4	1	2	1	1	1	1	1	1	2	4	2	4	2	2	3	3	4	4	1	1	2	4	1	1	2	2	4	4	2	4
1469_755_524	TRH	2	3	4	4	1	1	2	2	1	4	2	3	3	4	4	4	2	2	2	2	1	3	1	1	1	1	4	4	2	2	2	2	4	4	4	4	1	1	2	4	1	1	1	2	4	4	2	4
1469_755_525	TRH	2	2	4	4	1	3	2	2	1	1	2	3	4	4	3	3	2	4	2	2	1	1	1	1	1	4	4	4	2	4	2	2	3	3	2	4	1	2	2	4	1	4	2	2	4	4	2	2
1469_755_526	TRH	2	2	4	4	1	1	1	2	4	4	2	2	3	4	3	3	4	4	1	2	1	3	1	2	1	4	4	4	2	2	2	2	3	3	4	4	1	2	4	4	1	1	2	2	4	4	2	2
1469_755_527	TRH	2	3	4	4	1	1	2	2	4	4	2	2	0	0	3	4	2	4	2	2	1	3	1	2	1	4	2	4	2	2	2	4	3	3	4	4	1	2	2	4	1	1	1	2	3	4	2	2
1469_755_528	TRH	2	3	4	4	1	1	2	2	1	4	3	3	3	4	3	3	4	4	1	2	1	1	2	2	1	4	4	4	2	4	2	2	3	3	2	4	1	1	4	4	1	1	2	2	4	4	2	2
1469_755_529	TRH	2	2	1	1	1	1	2	2	4	4	2	3	3	4	3	3	2	4	2	2	1	1	1	2	1	1	2	4	2	2	2	2	3	3	2	4	1	2	2	4	1	1	2	2	4	4	2	2
1469_755_530	TRH	2	3	4	4	1	1	1	2	1	4	3	3	3	4	3	4	4	4	1	2	3	3	1	2	1	1	2	4	2	4	2	2	3	3	2	4	1	1	2	2	1	4	2	2	4	4	2	2
1469_755_531	TRH	3	3	4	4	3	3	2	2	1	4	2	3	4	4	3	4	2	4	1	2	1	1	1	1	1	1	4	4	2	2	2	2	3	4	2	2	1	2	4	4	4	4	2	2	3	4	2	4
1469_755_532	TRH	2	3	4	4	1	3	2	2	4	4	2	3	3	4	3	3	2	4	2	2	1	1	2	2	1	4	2	4	2	2	2	4	3	3	4	4	1	1	2	2	1	1	1	2	4	4	2	2
1469_755_533	TRH	2	3	4	4	1	3	2	2	1	4	2	2	3	4	3	4	2	4	1	2	1	3	1	2	1	1	2	4	2	2	2	2	3	3	2	4	1	1	4	4	0	0	2	2	4	4	2	2
1469_755_534	TRH	2	3	4	4	0	0	1	2	4	4	2	3	3	3	3	4	4	4	2	2	1	1	1	1	1	1	4	4	2	4	2	2	3	3	4	4	1	2	2	4	1	1	1	2	4	4	2	2
1469_755_535	TRH	3	3	1	4	1	1	1	2	4	4	2	2	3	4	3	3	2	2	2	2	1	1	1	2	1	1	2	4	4	4	2	2	3	3	4	4	1	1	2	2	1	1	2	2	3	4	2	2
1469_755_536	TRH	2	2	4	4	1	1	1	2	1	4	2	3	3	4	3	3	2	4	1	2	3	3	1	1	1	4	2	4	2	2	2	2	3	3	2	2	1	2	2	4	1	1	1	2	4	4	4	4
1469_755_537	TRH	2	3	4	4	1	1	2	2	4	4	2	3	4	4	4	4	4	4	1	2	1	3	2	2	1	4	4	4	2	4	2	4	3	3	4	4	1	1	2	2	1	1	1	2	4	4	2	4
1469_755_538	TRH	3	3	4	4	1	1	2	2	1	1	2	3	3	4	4	4	4	4	1	2	1	3	0	0	1	1	4	4	2	2	2	2	3	4	2	4	1	1	2	4	1	1	1	2	3	4	2	2
1469_755_539	TRH	2	3	4	4	1	1	2	2	1	4	2	2	3	4	3	4	2	4	1	2	1	3	1	2	1	4	4	4	2	4	2	2	3	3	4	4	1	1	4	4	1	1	2	2	3	4	2	4
1469_755_540	TRH	2	3	4	4	1	1	2	2	4	4	2	2	4	4	3	4	4	4	2	2	1	1	2	2	1	4	4	4	2	4	2	2	3	3	2	4	1	1	2	4	1	1	1	2	4	4	2	2
1469_755_541	TRH	2	3	4	4	1	1	2	2	1	1	3	3	4	4	3	3	2	2	2	2	1	1	1	2	1	4	2	2	2	2	2	2	3	3	2	4	1	2	2	2	1	1	1	1	4	4	2	2
1469_755_542	TRH	2	3	4	4	1	1	2	2	1	1	3	3	3	4	4	4	2	4	2	2	1	1	2	2	1	1	4	4	2	4	2	2	3	4	2	2	1	2	4	4	1	1	2	2	4	4	2	4
1469_755_543	TRH	2	3	4	4	1	3	2	2	4	4	3	3	3	4	3	4	2	4	2	2	1	1	2	2	1	1	2	4	2	4	2	4	3	3	4	4	1	2	4	4	1	1	2	2	4	4	2	4
1469_755_544	TRH	2	2	4	4	1	1	1	2	4	4	3	3	4	4	3	4	4	4	2	2	1	3	1	2	1	1	2	4	2	4	2	2	3	3	2	4	1	2	4	4	1	1	1	2	4	4	2	4
1469_755_545	TRH	3	3	4	4	1	1	1	2	1	4	2	3	3	3	3	3	0	0	1	1	1	3	1	2	1	1	0	0	2	2	2	2	3	3	4	4	1	1	4	4	1	1	1	2	3	4	2	2
1469_755_546	TRH	3	3	4	4	1	1	2	2	1	4	3	3	4	4	3	4	2	4	1	2	1	1	2	2	1	1	2	4	2	4	2	2	3	3	4	4	1	1	2	4	1	1	2	2	4	4	2	2
1469_755_547	TRH	2	2	1	4	1	1	2	2	4	4	2	3	3	4	3	3	2	4	2	2	1	1	2	2	1	1	2	4	2	2	2	2	3	3	2	4	1	1	4	4	1	1	1	2	4	4	2	2
1469_755_548	TRH	2	3	4	4	1	1	2	2	4	4	2	3	3	4	4	4	2	4	1	2	1	3	1	2	1	1	2	4	2	2	2	2	3	3	4	4	1	2	2	4	1	1	1	2	3	4	2	2
1469_755_549	TRH	2	2	4	4	1	3	2	2	1	4	3	3	3	3	3	3	4	4	1	2	1	1	1	1	1	1	4	4	2	2	2	2	3	3	4	4	1	2	4	4	1	4	1	2	4	4	2	2
1469_755_550	TRH	2	2	4	4	1	1	2	2	4	4	2	3	3	4	3	4	2	4	2	2	1	1	1	2	1	1	4	4	2	2	2	2	3	3	2	4	1	1	2	2	1	1	1	2	4	4	2	2
1469_755_551	TRH	2	3	4	4	1	1	1	2	4	4	2	2	3	4	3	4	2	2	2	2	1	3	1	2	4	4	4	4	2	2	2	2	3	3	4	4	1	2	2	2	1	1	1	2	4	4	2	2
1469_755_552	TRH	2	3	4	4	1	3	2	2	4	4	3	3	3	4	3	4	2	2	2	2	1	1	2	2	1	1	2	2	2	4	2	2	3	3	4	4	0	0	2	4	1	1	2	2	4	4	2	2
1469_755_553	TRH	2	3	4	4	1	1	1	2	1	4	2	2	4	4	3	4	2	4	1	2	1	1	2	2	1	4	4	4	2	2	2	2	3	4	2	4	1	2	0	0	1	1	2	2	3	4	4	4
1469_755_554	TRH	3	3	4	4	1	1	1	2	4	4	2	3	3	3	4	4	4	4	2	2	1	3	1	2	1	1	4	4	2	4	2	2	3	3	2	4	1	1	2	4	1	1	2	2	4	4	2	2
1469_755_555	TRH	2	3	4	4	1	3	1	2	1	4	2	3	3	3	3	4	4	4	2	2	1	3	1	1	1	1	4	4	2	2	2	2	3	3	2	4	1	2	2	4	1	1	2	2	4	4	2	2
1469_755_556	TRH	2	2	4	4	1	3	2	2	4	4	2	3	4	4	3	4	2	4	2	2	1	3	1	2	1	4	4	4	2	4	2	2	3	3	2	4	1	1	2	4	1	1	1	1	4	4	2	2
1469_755_557	TRH	2	2	4	4	1	1	2	2	1	4	3	3	3	4	4	4	2	4	1	2	1	3	2	2	1	1	2	4	2	2	2	2	3	3	2	4	1	1	2	4	1	1	1	2	4	4	2	4
1469_755_558	TRH	2	3	4	4	1	3	2	2	4	4	2	3	0	0	3	4	4	4	2	2	1	1	2	2	1	1	2	4	2	2	2	2	3	3	2	4	1	1	2	4	1	1	1	1	4	4	2	4
1469_755_559	TRH	2	2	1	4	1	1	2	2	4	4	2	3	3	3	3	4	4	4	1	2	1	3	1	2	1	4	2	4	2	2	2	4	3	3	4	4	1	2	2	4	1	1	2	2	4	4	2	4
1469_755_560	TRH	2	2	4	4	1	1	1	2	1	4	2	3	3	3	4	4	2	2	0	0	1	3	1	2	1	1	4	4	2	4	2	2	3	3	4	4	1	2	2	4	1	1	2	2	4	4	2	2
1469_755_561	TRH	2	2	0	0	1	1	2	2	1	4	3	3	0	0	0	0	4	4	2	2	1	3	1	2	1	4	4	4	2	2	2	2	3	3	0	0	1	1	2	4	1	1	0	0	4	4	2	4
1469_755_562	TRH	2	2	4	4	3	3	2	2	1	1	3	3	4	4	3	4	0	0	1	2	1	1	2	2	1	4	2	4	2	4	2	2	3	3	4	4	1	2	2	2	1	1	1	2	3	4	2	4
1469_755_563	TRH	2	2	4	4	1	3	2	2	1	4	2	3	3	3	3	3	4	4	2	2	3	3	1	1	1	4	2	4	2	2	2	2	3	3	4	4	1	2	2	4	1	4	2	2	4	4	2	2
1470_755_564	TRH	3	3	4	4	1	1	2	2	1	1	2	2	4	4	3	4	4	4	2	2	1	1	1	2	1	4	4	4	2	4	2	2	3	3	2	4	1	1	4	4	1	1	1	2	3	4	2	4
1470_755_565	TRH	2	2	4	4	1	1	2	2	1	1	2	2	4	4	4	4	2	2	1	2	1	1	2	2	1	1	2	2	2	4	2	2	3	3	2	4	1	1	4	4	1	1	1	1	4	4	2	2
1470_755_566	TRH	2	3	4	4	0	0	2	2	4	4	3	3	3	4	3	4	4	4	1	2	1	3	1	2	1	1	2	4	2	4	2	4	3	3	4	4	1	2	4	4	1	1	1	2	3	4	2	2
1470_755_567	TRH	2	3	4	4	0	0	0	0	4	4	2	3	3	4	0	0	2	4	1	2	1	1	1	2	1	1	4	4	0	0	0	0	3	3	2	4	1	1	2	2	1	1	0	0	3	4	2	2
1470_755_568	TRH	2	3	4	4	1	3	2	2	4	4	2	3	3	4	3	4	2	4	2	2	1	3	1	1	1	1	2	2	2	2	2	4	3	3	2	4	1	2	4	4	1	1	2	2	4	4	2	2
1470_755_569	TRH	3	3	4	4	1	1	2	2	1	4	0	0	0	0	4	4	2	4	2	2	0	0	2	2	1	4	4	4	2	2	2	2	3	3	4	4	1	2	2	2	1	1	2	2	0	0	2	4
1470_755_570	TRH	3	3	4	4	1	1	2	2	1	4	2	3	4	4	4	4	2	4	1	2	1	1	1	2	1	1	2	4	2	2	2	2	3	4	2	4	1	1	2	2	1	1	1	2	4	4	2	4
1470_755_571	TRH	2	3	4	4	1	1	2	2	4	4	3	3	3	3	3	3	2	2	1	2	1	3	1	1	1	4	4	4	4	4	2	4	3	3	4	4	1	2	2	2	1	1	2	2	4	4	2	2
1470_755_572	TRH	2	2	4	4	1	1	2	2	1	4	3	3	3	3	3	4	2	2	1	2	1	1	1	2	1	1	4	4	2	2	2	2	3	3	2	4	0	0	2	2	1	1	2	2	3	4	2	2
1470_755_573	TRH	2	2	1	4	1	1	2	2	4	4	3	3	4	4	3	4	4	4	1	2	1	1	0	0	1	4	4	4	2	2	2	2	3	3	4	4	1	1	2	4	1	1	2	2	4	4	2	4
1470_756_574	TRH	2	3	4	4	1	1	2	2	4	4	3	3	3	4	4	4	4	4	1	1	1	3	1	2	1	1	2	2	2	2	2	2	3	3	4	4	1	1	2	4	1	4	1	2	4	4	2	4
1470_756_575	TRH	3	3	4	4	1	1	2	2	4	4	3	3	0	0	3	3	4	4	1	1	1	3	1	2	1	1	2	4	2	4	2	2	3	3	4	4	1	2	0	0	1	1	1	2	4	4	2	4
1470_756_576	TRH	2	3	4	4	1	1	2	2	1	1	2	3	3	4	3	4	2	4	2	2	1	1	1	2	1	4	4	4	0	0	2	2	3	3	4	4	1	1	2	4	1	1	1	2	4	4	2	2
1470_756_577	TRH	2	3	4	4	0	0	0	0	1	1	2	3	0	0	0	0	2	4	2	2	1	1	1	2	1	4	4	4	0	0	0	0	3	3	4	4	1	1	2	4	1	1	0	0	4	4	2	2
1470_756_578	TRH	2	3	4	4	1	1	1	2	1	1	2	3	3	4	3	4	2	4	2	2	1	1	2	2	1	1	2	4	2	4	2	2	3	4	2	4	1	1	4	4	1	1	1	2	4	4	2	4
1470_756_579	TRH	2	2	4	4	0	0	0	0	4	4	2	3	4	4	0	0	4	4	2	2	1	3	1	2	1	1	4	4	0	0	0	0	3	3	2	2	1	1	2	4	1	1	0	0	4	4	2	2
1470_756_580	TRH	2	3	4	4	1	1	2	2	1	4	2	2	3	4	3	4	2	4	1	2	1	3	1	2	1	4	4	4	4	4	2	2	3	4	2	4	1	1	2	4	1	1	2	2	3	4	2	2
1470_756_581	TRH	2	3	4	4	1	1	2	2	4	4	3	3	3	4	4	4	2	4	1	1	1	1	2	2	1	4	4	4	2	2	2	2	3	3	2	4	1	1	2	2	1	1	2	2	3	4	2	2
1470_756_582	TRH	2	2	4	4	1	1	1	2	4	4	3	3	4	4	4	4	4	4	1	2	3	3	1	1	1	1	2	4	2	2	2	2	3	3	2	4	1	1	2	2	1	1	1	2	4	4	2	2
1470_756_583	TRH	2	3	4	4	1	3	2	2	4	4	2	3	4	4	3	4	4	4	2	2	3	3	1	2	1	1	2	4	2	2	2	2	3	3	4	4	1	2	4	4	1	1	1	2	4	4	2	2
1470_756_584	TRH	2	3	4	4	1	1	2	2	4	4	2	3	3	4	4	4	2	4	1	2	1	3	1	2	1	1	4	4	4	4	2	4	3	4	4	4	1	1	2	4	1	1	2	2	4	4	2	2
1470_756_585	TRH	2	3	4	4	1	1	2	2	1	4	3	3	4	4	3	4	2	4	1	1	1	3	2	2	1	1	2	4	2	2	2	2	3	3	4	4	2	2	2	4	1	1	1	2	4	4	2	4
1470_756_586	TRH	2	2	4	4	1	1	2	2	1	4	2	3	3	3	3	4	4	4	2	2	1	1	2	2	1	1	4	4	2	2	2	4	3	3	4	4	1	1	2	2	1	1	2	2	3	4	2	2
3628_2274_BR15-NORD22303-1	NOR1	2	3	4	4	3	3	1	2	4	4	2	3	3	3	3	4	4	4	1	2	1	1	1	1	1	4	2	2	2	2	2	2	3	4	2	4	1	1	2	2	1	1	2	2	4	4	2	2
3628_2274_BR15-NORD22303-11	NOR1	2	2	4	4	1	3	1	2	1	4	2	3	3	4	3	4	4	4	1	2	1	1	2	2	1	1	4	4	2	4	2	2	0	0	4	4	0	0	2	2	1	1	2	2	4	4	2	2
3628_2274_BR15-NORD22303-13	NOR1	2	3	4	4	1	1	2	2	4	4	3	3	0	0	3	3	4	4	2	2	1	1	2	2	1	1	4	4	2	4	2	2	3	3	2	2	1	1	2	4	1	1	2	2	4	4	2	2
3628_2274_BR15-NORD22303-15	NOR1	2	3	4	4	1	1	2	2	4	4	2	3	3	3	3	4	4	4	2	2	1	3	2	2	1	1	4	4	2	4	2	2	3	3	4	4	1	1	4	4	1	1	1	2	4	4	0	0
3628_2274_BR15-NORD22303-17	NOR1	2	2	4	4	1	1	1	2	1	4	2	2	3	4	4	4	4	4	2	2	0	0	1	2	1	1	2	2	2	4	2	2	3	4	2	2	1	2	2	2	1	1	2	2	3	4	2	2
3628_2274_BR15-NORD22303-19	NOR1	2	2	4	4	1	1	2	2	0	0	2	3	0	0	3	4	0	0	0	0	0	0	1	2	1	1	2	4	0	0	2	2	3	3	0	0	1	2	2	4	1	1	0	0	4	4	2	2
3628_2274_BR15-NORD22303-21	NOR1	2	3	4	4	1	1	2	2	4	4	0	0	4	4	3	4	2	2	1	2	1	1	1	2	1	1	4	4	2	2	2	2	3	3	2	4	1	1	2	2	1	1	2	2	4	4	2	2
3628_2274_BR15-NORD22303-23	NOR1	2	2	4	4	1	3	2	2	1	4	2	3	4	4	3	4	4	4	1	2	1	1	1	2	1	1	2	4	2	2	2	4	3	3	2	2	1	1	2	4	1	1	1	2	4	4	2	4
3628_2274_BR15-NORD22303-25	NOR1	3	3	4	4	1	1	2	2	1	4	3	3	4	4	3	4	2	2	1	2	1	3	1	2	1	4	4	4	2	2	2	2	3	3	4	4	1	1	2	4	1	1	1	2	4	4	2	2
3628_2274_BR15-NORD22303-27	NOR1	2	2	4	4	1	1	2	2	1	4	3	3	3	4	3	3	2	4	2	2	1	3	2	2	1	4	4	4	2	2	2	2	3	3	2	2	1	1	4	4	1	1	2	2	4	4	2	2
3628_2274_BR15-NORD22303-29	NOR1	2	2	4	4	1	1	2	2	4	4	2	2	3	3	3	4	4	4	2	2	1	3	1	2	1	1	4	4	4	4	2	2	3	3	2	2	1	1	2	2	1	1	1	2	4	4	2	2
3628_2274_BR15-NORD22303-3	NOR1	2	3	0	0	3	3	2	2	1	4	3	3	3	4	3	4	0	0	2	2	1	1	1	2	1	1	0	0	2	4	2	2	0	0	4	4	0	0	2	4	1	1	2	2	4	4	2	2
3628_2274_BR15-NORD22303-31	NOR1	2	3	4	4	1	1	2	2	4	4	2	2	3	3	4	4	2	4	1	2	1	1	1	2	1	1	4	4	2	4	2	2	0	0	4	4	1	2	2	2	1	1	1	2	4	4	2	2
3628_2274_BR15-NORD22303-33	NOR1	2	3	4	4	1	1	1	2	1	1	3	3	4	4	3	4	2	4	2	2	1	3	2	2	1	1	4	4	4	4	2	2	3	3	4	4	1	1	2	4	1	1	2	2	4	4	2	4
3628_2274_BR15-NORD22303-35	NOR1	2	3	4	4	3	3	2	2	1	4	3	3	3	3	3	4	2	4	1	2	1	1	1	2	1	1	2	4	2	4	2	2	3	3	4	4	1	2	4	4	1	1	1	2	4	4	2	2
3628_2274_BR15-NORD22303-37	NOR1	2	3	4	4	1	3	2	2	1	4	2	3	3	4	3	4	2	4	1	2	1	3	1	1	1	4	4	4	2	4	2	2	3	3	4	4	1	1	4	4	1	1	2	2	4	4	2	4
3628_2274_BR15-NORD22303-39	NOR1	3	3	4	4	1	3	1	2	4	4	3	3	4	4	4	4	2	4	2	2	1	1	2	2	1	4	4	4	2	4	2	2	0	0	4	4	1	1	2	4	1	1	2	2	4	4	2	4
3628_2274_BR15-NORD22303-41	NOR1	2	3	4	4	1	1	1	2	1	1	3	3	3	4	3	4	2	2	1	2	1	3	1	2	1	1	4	4	2	2	2	2	3	3	2	4	1	1	2	2	1	1	1	1	4	4	2	2
3628_2274_BR15-NORD22303-43	NOR1	2	3	0	0	1	3	2	2	4	4	2	2	3	4	3	3	0	0	1	2	1	3	1	2	1	1	4	4	4	4	2	2	0	0	4	4	1	1	2	2	1	4	1	2	4	4	2	2
3628_2274_BR15-NORD22303-45	NOR1	2	3	4	4	1	1	2	2	4	4	2	3	3	4	3	4	4	4	1	2	1	1	1	2	1	1	2	4	2	2	2	2	3	4	2	4	1	2	2	4	1	4	1	2	4	4	2	2
3628_2274_BR15-NORD22303-47	NOR1	2	3	4	4	1	1	1	2	1	4	3	3	3	4	3	4	0	0	1	2	1	1	1	1	1	1	0	0	2	4	2	2	0	0	0	0	0	0	2	4	1	1	1	2	3	4	2	4
3628_2274_BR15-NORD22303-49	NOR1	2	3	4	4	1	3	2	2	4	4	2	2	4	4	3	3	2	4	2	2	1	1	2	2	1	4	4	4	2	2	2	4	3	3	2	4	1	1	2	4	1	1	1	2	4	4	2	2
3628_2274_BR15-NORD22303-5	NOR1	2	3	4	4	3	3	2	2	4	4	3	3	3	3	3	3	2	4	2	2	1	1	1	1	1	4	2	4	2	2	2	2	3	3	2	4	1	1	2	2	1	1	1	2	4	4	2	4
3628_2274_BR15-NORD22303-51	NOR1	3	3	4	4	1	3	2	2	1	4	2	2	3	4	4	4	2	2	1	2	1	1	2	2	1	4	4	4	4	4	2	2	3	3	2	4	1	2	4	4	1	1	2	2	4	4	2	4
3628_2274_BR15-NORD22303-53	NOR1	2	3	4	4	1	1	2	2	1	4	0	0	3	4	3	4	4	4	1	2	1	1	1	2	1	4	4	4	2	4	2	4	3	3	4	4	1	2	2	2	1	1	2	2	3	4	2	4
3628_2274_BR15-NORD22303-55	NOR1	2	2	4	4	1	1	2	2	4	4	2	3	3	4	3	4	4	4	2	2	1	1	1	2	1	1	4	4	2	4	2	4	3	3	2	4	2	2	2	2	1	1	1	2	4	4	4	4
3628_2274_BR15-NORD22303-57	NOR1	2	3	4	4	1	3	2	2	4	4	2	3	3	4	4	4	4	4	2	2	1	1	2	2	1	4	4	4	0	0	2	2	3	3	2	4	1	1	2	2	1	1	2	2	4	4	2	2
3628_2274_BR15-NORD22303-59	NOR1	3	3	4	4	1	3	2	2	4	4	2	2	3	4	3	4	0	0	2	2	1	1	1	2	1	1	2	2	2	4	2	2	0	0	2	4	1	1	4	4	1	1	2	2	4	4	2	2
3628_2274_BR15-NORD22303-61	NOR1	2	3	4	4	1	3	2	2	1	1	2	3	3	3	3	4	4	4	2	2	1	1	1	2	1	1	4	4	2	2	2	4	3	3	2	4	1	1	2	2	1	1	2	2	3	4	2	2
3628_2274_BR15-NORD22303-63	NOR1	3	3	4	4	1	1	2	2	1	4	3	3	3	4	4	4	4	4	2	2	1	3	1	2	4	4	0	0	2	2	2	2	3	3	2	4	0	0	2	2	1	4	2	2	4	4	2	2
3628_2274_BR15-NORD22303-65	NOR1	2	2	4	4	1	1	2	2	1	1	3	3	0	0	4	4	4	4	1	2	1	1	2	2	1	4	4	4	2	4	2	2	3	4	4	4	1	2	2	2	1	4	2	2	3	4	2	2
3628_2274_BR15-NORD22303-67	NOR1	2	2	4	4	1	1	2	2	4	4	2	3	4	4	3	4	0	0	2	2	1	1	1	2	1	4	2	2	2	4	2	2	0	0	2	4	1	2	2	4	1	1	1	2	3	4	2	2
3628_2274_BR15-NORD22303-69	NOR1	2	2	4	4	1	3	1	2	4	4	2	2	3	4	3	4	2	4	2	2	3	3	1	2	1	1	2	4	2	4	2	2	3	4	4	4	1	2	2	4	1	1	2	2	4	4	2	2
3628_2274_BR15-NORD22303-7	NOR1	2	3	4	4	1	1	2	2	1	1	3	3	4	4	3	3	2	4	1	1	1	3	1	2	4	4	2	4	0	0	2	2	3	4	4	4	1	2	2	2	1	1	1	2	3	4	2	4
3628_2274_BR15-NORD22303-71	NOR1	3	3	4	4	1	1	2	2	1	4	2	2	3	4	4	4	2	4	2	2	1	3	2	2	1	1	2	4	2	2	2	4	4	4	2	4	1	1	2	4	1	1	2	2	3	4	2	2
3628_2274_BR15-NORD22303-73	NOR1	2	2	4	4	1	3	2	2	4	4	2	3	3	4	3	4	4	4	2	2	1	1	1	2	1	1	4	4	2	2	2	2	3	3	2	4	1	1	2	4	1	1	1	2	3	4	2	2
3628_2274_BR15-NORD22303-75	NOR1	2	3	4	4	1	1	2	2	1	4	3	3	3	4	3	3	4	4	2	2	1	1	1	2	4	4	2	2	2	4	2	2	3	3	4	4	1	1	2	4	1	1	2	2	3	3	2	2
3628_2274_BR15-NORD22303-77	NOR1	2	3	4	4	1	3	2	2	4	4	2	3	4	4	4	4	2	4	1	2	1	1	1	1	1	4	4	4	2	2	2	2	3	3	4	4	1	2	2	4	1	1	1	2	4	4	2	2
3628_2274_BR15-NORD22303-9	NOR1	2	2	4	4	1	1	1	2	1	4	2	3	4	4	4	4	2	2	1	2	1	1	1	1	1	1	2	4	2	4	2	2	3	3	2	2	1	1	2	4	4	4	2	2	4	4	2	4
1466_748_251	NOR2	2	3	4	4	1	1	2	2	1	4	2	3	3	4	3	4	2	4	1	2	1	1	1	2	1	4	2	4	2	4	2	2	3	3	2	4	1	1	2	4	1	1	1	2	4	4	2	2
1466_748_252	NOR2	2	3	4	4	1	1	2	2	4	4	3	3	3	3	3	4	2	4	2	2	1	3	1	2	1	1	4	4	2	2	2	2	3	3	2	4	1	2	2	2	1	4	2	2	4	4	2	2
1466_748_253	NOR2	2	3	4	4	1	1	2	2	1	1	2	2	3	4	4	4	2	4	2	2	1	3	1	2	1	4	2	4	2	4	2	2	3	3	2	4	1	1	2	2	1	1	2	2	4	4	2	4
1466_748_254	NOR2	2	3	4	4	1	1	2	2	1	4	2	2	4	4	3	3	4	4	2	2	1	3	1	1	1	4	2	4	2	4	2	2	3	3	2	4	1	2	2	4	1	1	1	1	3	4	2	4
1466_748_255	NOR2	2	2	4	4	1	3	2	2	4	4	2	3	4	4	3	4	4	4	2	2	1	3	1	2	1	4	4	4	2	4	2	2	3	3	4	4	1	1	2	2	1	1	1	2	4	4	2	2
1466_748_256	NOR2	3	3	4	4	1	1	2	2	1	4	3	3	3	4	3	3	4	4	2	2	1	3	1	2	1	4	2	4	2	4	2	2	3	3	2	4	2	2	4	4	1	1	1	2	4	4	2	4
1466_748_257	NOR2	2	2	4	4	1	3	2	2	4	4	2	3	3	3	3	4	2	4	2	2	1	3	2	2	1	1	2	4	2	4	2	4	3	3	2	4	1	2	2	2	1	1	2	2	4	4	2	4
1466_748_258	NOR2	2	2	4	4	1	3	2	2	4	4	2	2	3	4	4	4	4	4	2	2	1	3	2	2	4	4	2	2	2	2	2	4	3	3	4	4	1	2	2	2	1	1	2	2	4	4	2	2
1466_748_259	NOR2	2	3	4	4	1	1	1	2	1	4	2	3	4	4	3	3	4	4	1	2	1	3	2	2	1	1	2	4	2	4	4	4	3	3	4	4	1	1	4	4	1	1	1	2	3	4	2	4
1466_748_260	NOR2	2	2	4	4	1	1	1	2	4	4	2	3	3	3	4	4	2	2	2	2	1	3	1	1	1	1	2	4	2	2	2	4	3	4	4	4	1	2	2	2	1	4	2	2	4	4	2	4
1466_748_261	NOR2	2	3	1	4	1	1	1	2	1	4	2	3	3	3	3	3	2	2	1	2	1	3	1	1	1	1	2	4	2	4	2	2	3	3	4	4	1	2	2	4	1	1	2	2	4	4	2	4
1466_748_262	NOR2	2	3	4	4	1	1	2	2	4	4	3	3	4	4	3	4	4	4	1	1	1	1	1	2	1	1	4	4	2	4	2	2	3	3	2	4	1	2	4	4	1	1	1	2	4	4	2	2
1466_748_263	NOR2	2	2	4	4	1	1	2	2	1	4	2	3	3	4	4	4	4	4	2	2	1	1	1	2	1	1	2	2	2	2	2	2	3	3	2	4	1	1	4	4	1	1	2	2	4	4	2	2
1466_748_264	NOR2	2	3	4	4	1	3	2	2	4	4	2	3	4	4	3	4	2	2	1	2	1	1	1	2	1	1	4	4	2	4	2	4	3	3	4	4	1	1	4	4	1	1	1	2	4	4	2	2
1466_748_265	NOR2	2	3	4	4	1	3	1	2	4	4	2	2	3	4	3	4	2	4	2	2	1	1	2	2	1	1	2	2	2	2	2	2	3	3	4	4	1	1	2	4	1	1	2	2	4	4	2	2
1466_748_266	NOR2	2	3	4	4	1	1	2	2	4	4	2	3	3	4	3	3	4	4	2	2	1	3	2	2	4	4	4	4	2	2	2	2	3	4	2	4	1	1	4	4	1	4	2	2	4	4	2	4
1466_748_267	NOR2	2	3	4	4	1	1	1	2	1	4	2	2	3	4	3	4	4	4	1	2	1	3	1	2	1	1	4	4	2	4	2	2	3	4	4	4	1	1	2	4	1	1	2	2	3	4	2	2
1466_748_268	NOR2	3	3	4	4	1	1	2	2	4	4	2	3	3	4	3	3	4	4	1	2	1	1	2	2	1	1	4	4	2	2	2	2	3	3	4	4	1	1	2	4	1	1	2	2	4	4	2	4
1466_748_269	NOR2	2	3	4	4	1	3	1	2	4	4	2	3	3	3	4	4	4	4	2	2	1	3	2	2	1	4	4	4	2	2	2	2	3	3	4	4	1	2	2	4	1	1	1	2	3	4	2	2
1466_748_270	NOR2	2	3	4	4	1	1	2	2	4	4	2	3	3	3	3	4	4	4	2	2	1	3	2	2	1	1	4	4	2	2	2	4	3	3	2	4	1	1	2	2	1	1	1	2	4	4	2	4
1466_748_271	NOR2	2	3	4	4	1	1	2	2	4	4	2	2	3	4	3	3	2	4	1	2	1	1	1	2	1	1	4	4	2	4	2	2	3	4	2	4	1	1	2	4	1	1	1	2	3	4	2	4
1466_748_272	NOR2	2	2	1	4	1	1	2	2	1	4	3	3	3	4	4	4	2	2	2	2	3	3	1	1	1	4	4	4	2	4	2	2	3	4	2	4	1	1	4	4	1	1	1	2	4	4	2	2
1466_748_273	NOR2	2	3	1	4	1	1	2	2	4	4	2	3	4	4	3	4	2	4	2	2	1	1	1	2	1	1	4	4	2	2	2	4	3	3	2	4	1	1	2	2	1	4	1	2	4	4	2	4
1466_748_274	NOR2	2	3	4	4	1	1	1	2	1	4	2	3	4	4	4	4	4	4	1	1	1	3	2	2	1	4	4	4	2	2	2	2	3	3	2	4	2	2	2	2	1	1	2	2	3	4	2	2
1466_748_275	NOR2	2	3	4	4	3	3	2	2	1	4	2	2	4	4	3	3	4	4	1	2	1	1	2	2	1	1	2	4	2	4	2	2	3	3	2	4	1	1	4	4	1	1	2	2	4	4	2	2
1466_748_277	NOR2	2	3	4	4	1	3	2	2	1	1	2	2	3	4	3	4	4	4	1	2	1	1	1	1	1	4	2	4	0	0	2	2	3	3	2	4	1	2	2	4	1	1	1	2	4	4	2	2
1466_748_278	NOR2	3	3	4	4	1	1	1	2	4	4	3	3	3	4	3	3	4	4	2	2	1	1	2	2	1	4	4	4	2	2	2	2	3	3	2	4	1	1	2	4	1	1	1	2	4	4	2	2
1466_748_279	NOR2	2	2	4	4	1	3	2	2	4	4	2	2	4	4	3	4	2	4	1	2	1	3	1	2	1	1	2	4	2	4	2	2	3	4	4	4	1	2	2	2	1	1	2	2	4	4	2	2
1466_748_280	NOR2	3	3	4	4	1	3	2	2	4	4	2	3	3	4	4	4	2	2	2	2	1	1	1	1	1	4	2	4	4	4	2	4	3	3	2	4	0	0	2	4	1	1	1	2	4	4	2	2
1466_748_281	NOR2	2	3	4	4	1	1	2	2	1	4	2	3	3	3	4	4	2	4	1	2	1	1	1	2	1	1	2	4	2	4	2	2	3	3	2	2	1	1	4	4	1	1	2	2	4	4	2	4
1466_748_282	NOR2	2	3	4	4	1	1	2	2	1	4	3	3	3	4	4	4	2	4	2	2	1	1	2	2	1	1	4	4	2	4	2	2	3	3	4	4	1	1	2	2	1	1	1	1	4	4	2	2
1466_751_283	NOR2	2	2	4	4	1	3	2	2	1	4	2	2	3	4	3	4	4	4	2	2	1	1	1	2	1	1	4	4	2	4	2	2	3	3	4	4	1	1	2	4	1	1	1	2	4	4	2	2
1466_751_284	NOR2	2	3	4	4	1	3	2	2	1	4	2	2	3	4	3	4	4	4	2	2	1	1	1	2	1	1	4	4	4	4	2	2	3	3	2	4	1	1	2	2	1	1	1	1	3	4	2	2
1466_751_285	NOR2	3	3	4	4	3	3	2	2	4	4	0	0	3	3	4	4	4	4	2	2	0	0	1	2	1	1	4	4	2	2	2	2	3	3	2	2	1	1	2	2	1	1	1	2	4	4	2	2
1466_751_286	NOR2	2	2	4	4	1	3	2	2	1	4	0	0	4	4	3	4	4	4	2	2	0	0	1	2	1	4	2	4	2	2	2	2	3	4	2	4	1	1	2	2	1	1	1	2	4	4	2	2
1466_751_287	NOR2	0	0	4	4	1	3	2	2	4	4	0	0	3	4	4	4	2	4	0	0	0	0	1	2	1	1	4	4	4	4	2	2	3	3	2	4	1	2	2	2	1	1	2	2	0	0	2	2
1466_751_288	NOR2	2	2	4	4	1	1	2	2	4	4	0	0	4	4	3	3	4	4	1	2	0	0	1	2	1	1	2	4	2	2	2	2	3	3	4	4	1	2	2	4	1	1	2	2	4	4	2	4
1466_751_289	NOR2	2	3	4	4	1	1	2	2	1	4	3	3	3	4	3	4	2	4	1	1	1	1	1	2	1	4	4	4	2	2	2	4	3	3	4	4	2	2	2	2	1	1	1	2	4	4	4	4
1466_751_290	NOR2	3	3	4	4	1	3	2	2	4	4	3	3	3	4	3	4	2	4	2	2	1	3	2	2	1	1	2	2	2	4	2	2	3	3	2	4	1	1	2	4	1	1	1	2	4	4	2	4
1466_751_291	NOR2	2	3	4	4	1	1	1	2	4	4	2	2	4	4	3	4	4	4	2	2	1	3	1	1	1	1	4	4	2	2	2	2	3	4	4	4	1	1	2	4	1	1	1	2	4	4	2	4
1466_751_292	NOR2	2	3	4	4	1	1	2	2	1	4	2	3	4	4	3	4	2	4	1	2	1	1	1	1	1	1	4	4	2	2	2	2	3	3	2	4	1	1	2	2	1	1	2	2	4	4	2	2
1466_751_293	NOR2	2	3	4	4	1	1	2	2	4	4	2	3	3	3	3	4	2	2	1	2	1	3	1	2	1	1	2	4	2	2	2	2	3	4	4	4	1	1	2	2	1	1	1	2	4	4	2	2
1466_751_294	NOR2	2	3	4	4	1	3	1	2	4	4	2	3	4	4	3	4	4	4	1	2	1	1	2	2	1	1	2	4	2	2	2	2	3	3	4	4	1	1	2	2	1	1	1	2	4	4	2	2
1466_751_295	NOR2	2	3	1	1	1	3	2	2	1	4	2	2	3	4	3	4	4	4	1	2	1	3	1	1	1	1	2	4	4	4	2	2	3	4	4	4	1	1	4	4	1	1	2	2	4	4	2	4
1466_751_296	NOR2	3	3	4	4	1	1	2	2	4	4	2	3	3	4	3	4	2	4	1	2	1	1	1	2	1	1	2	2	2	2	2	2	3	3	2	4	1	1	2	2	1	1	1	1	4	4	2	2
1466_751_297	NOR2	2	3	4	4	1	3	2	2	1	4	2	3	3	4	3	4	4	4	2	2	1	3	2	2	1	4	2	4	2	2	2	4	3	4	4	4	1	1	2	2	1	1	2	2	4	4	2	2
1466_751_298	NOR2	2	2	4	4	1	3	1	2	1	1	2	3	3	4	4	4	4	4	2	2	1	1	1	2	1	1	2	4	2	2	2	2	3	3	4	4	1	1	2	2	1	1	2	2	4	4	2	4
1466_751_299	NOR2	2	3	1	4	1	1	2	2	4	4	2	3	3	4	3	4	4	4	1	2	1	1	2	2	1	1	2	4	2	4	2	2	3	4	2	4	1	1	2	2	1	1	2	2	4	4	2	4
1466_751_300	NOR2	3	3	1	4	1	1	2	2	1	4	2	2	4	4	3	3	4	4	1	2	1	3	1	2	1	1	4	4	2	4	2	2	3	3	2	4	1	2	2	2	1	1	2	2	3	4	2	2
1466_751_301	NOR2	2	3	4	4	1	1	2	2	4	4	3	3	4	4	3	4	2	4	1	2	1	1	1	2	1	4	4	4	2	4	2	4	3	3	2	4	1	2	2	4	1	1	2	2	3	4	2	2
1466_751_302	NOR2	2	3	4	4	1	1	0	0	4	4	2	3	3	4	3	3	2	4	1	2	1	3	1	1	4	4	2	4	2	2	2	2	3	3	2	4	1	2	2	4	1	1	1	1	3	4	2	2
1466_751_303	NOR2	2	3	4	4	1	1	1	2	4	4	2	3	3	4	4	4	4	4	1	2	1	1	2	2	1	1	2	2	2	4	2	2	3	3	4	4	1	2	2	2	1	1	1	2	3	4	2	4
1466_751_304	NOR2	3	3	4	4	3	3	2	2	4	4	2	3	3	3	4	4	4	4	2	2	1	1	1	2	1	1	4	4	2	2	2	2	3	3	2	2	1	1	2	2	1	1	1	2	4	4	2	2
1466_751_305	NOR2	2	3	4	4	1	1	2	2	4	4	2	2	3	4	3	3	4	4	1	1	1	3	1	1	1	1	4	4	2	4	2	2	3	3	2	4	1	1	2	4	1	1	2	2	4	4	2	2
1466_751_306	NOR2	2	2	4	4	1	1	2	2	1	4	2	3	3	3	3	4	2	4	2	2	1	3	1	1	1	1	4	4	2	2	2	2	3	3	4	4	1	1	2	2	1	1	2	2	4	4	2	2
1466_751_307	NOR2	2	3	4	4	1	1	1	2	1	4	3	3	3	4	3	3	4	4	1	1	1	3	1	2	1	4	2	4	2	2	2	2	3	3	4	4	1	1	2	2	1	1	1	2	4	4	2	2
1466_751_308	NOR2	2	3	1	4	1	3	2	2	1	4	3	3	4	4	3	4	2	2	1	2	1	3	2	2	1	4	2	2	2	4	2	2	3	3	2	2	1	2	2	2	1	4	1	2	3	4	2	2
1466_751_309	NOR2	2	2	4	4	1	3	2	2	1	4	3	3	3	4	3	3	4	4	2	2	1	3	1	1	1	1	2	4	2	2	2	4	3	3	4	4	1	1	2	4	1	1	1	2	4	4	2	2
1466_751_310	NOR2	2	2	4	4	1	1	2	2	1	4	3	3	4	4	3	4	4	4	2	2	1	3	1	2	1	1	2	2	2	4	2	2	3	4	4	4	1	2	2	4	1	1	1	2	3	4	2	2
1466_751_311	NOR2	2	3	1	4	1	1	2	2	1	4	2	3	3	3	4	4	2	4	1	2	1	1	1	2	1	1	4	4	2	2	2	2	3	3	4	4	2	2	2	2	1	1	1	2	4	4	2	4
1466_751_312	NOR2	3	3	4	4	1	1	2	2	1	4	3	3	4	4	3	4	2	2	2	2	1	3	1	2	1	1	4	4	2	2	2	2	3	4	2	2	1	1	2	4	1	1	1	2	4	4	2	2
1466_751_313	NOR2	2	3	4	4	1	1	2	2	1	4	2	3	3	4	3	4	4	4	2	2	1	1	1	2	1	1	4	4	2	4	2	2	3	4	4	4	1	1	2	2	1	1	1	2	4	4	2	4
1466_751_314	NOR2	2	3	4	4	1	3	2	2	1	4	2	2	3	3	3	3	4	4	1	2	1	3	1	1	1	1	4	4	2	2	2	4	3	3	2	4	1	1	2	4	1	1	1	2	3	4	2	4
1466_751_315	NOR2	2	3	4	4	1	1	1	2	4	4	2	3	3	3	3	3	2	4	2	2	1	1	1	1	1	1	2	4	2	2	2	2	3	3	4	4	1	1	2	2	1	1	1	2	4	4	2	4
1466_751_316	NOR2	2	3	1	4	1	1	1	2	1	1	2	2	3	3	4	4	2	4	2	2	1	1	1	2	4	4	2	2	2	2	2	4	4	4	4	4	2	2	2	4	1	1	1	2	3	4	2	2
1466_751_317	NOR2	2	2	4	4	1	3	2	2	4	4	2	3	3	4	3	3	4	4	1	2	1	1	1	2	1	4	4	4	2	4	2	4	3	3	2	4	1	2	2	4	1	1	2	2	4	4	2	2
1466_751_318	NOR2	2	2	4	4	1	1	2	2	4	4	2	2	4	4	3	3	2	2	2	2	1	1	1	2	1	1	2	2	4	4	2	2	3	3	2	4	1	1	2	4	1	1	1	2	4	4	2	4
1466_751_319	NOR2	2	3	4	4	1	1	2	2	1	4	3	3	3	4	4	4	2	4	2	2	1	1	1	1	1	1	2	4	2	4	2	2	3	3	2	4	1	2	2	4	1	1	2	2	4	4	2	2
1466_751_320	NOR2	2	2	4	4	1	1	2	2	4	4	3	3	3	4	3	4	2	4	2	2	1	3	2	2	1	1	4	4	2	2	2	2	3	3	4	4	1	1	2	2	1	1	2	2	4	4	2	2
1466_751_321	NOR2	2	2	4	4	1	1	2	2	1	4	2	3	4	4	3	4	2	4	1	2	1	3	1	2	4	4	4	4	4	4	2	2	3	3	2	4	1	1	2	4	1	1	1	2	3	4	2	2
1466_751_322	NOR2	2	3	4	4	1	3	1	2	1	4	2	3	4	4	3	3	2	4	1	2	1	3	1	2	1	4	4	4	2	4	2	2	3	4	4	4	1	2	2	4	1	1	2	2	3	4	2	2
1467_751_324	NOR2	2	3	4	4	1	1	2	2	1	4	2	2	3	4	3	3	2	4	2	2	1	1	2	2	1	1	4	4	2	2	2	2	3	3	2	4	1	1	2	4	1	1	1	2	4	4	2	2
1467_751_325	NOR2	2	3	4	4	1	3	2	2	1	4	2	2	3	4	3	4	2	4	1	2	1	3	2	2	1	4	4	4	2	2	2	2	3	3	2	4	1	1	2	2	1	4	2	2	4	4	2	2
1467_751_326	NOR2	2	2	4	4	1	1	2	2	1	4	3	3	3	4	3	3	2	4	1	2	1	1	1	2	1	4	2	4	2	4	2	2	3	4	2	4	1	1	2	4	1	4	2	2	3	4	2	2
3629_2274_BR15-NORD22307-10	NOR3	2	2	4	4	1	3	2	2	4	4	3	3	3	3	3	4	4	4	2	2	1	3	1	1	1	4	2	2	2	4	2	2	3	3	2	2	1	2	4	4	1	1	1	2	4	4	2	2
3629_2274_BR15-NORD22307-12	NOR3	2	3	4	4	1	3	2	2	1	4	2	3	3	4	3	3	4	4	1	2	1	1	2	2	1	1	2	2	2	2	2	2	3	3	4	4	1	2	2	2	1	1	1	2	4	4	2	2
3629_2274_BR15-NORD22307-14	NOR3	2	2	4	4	1	1	1	2	1	4	2	2	4	4	3	4	4	4	2	2	3	3	2	2	1	4	2	4	2	2	2	2	3	3	4	4	2	2	2	2	1	1	1	2	4	4	2	4
3629_2274_BR15-NORD22307-16	NOR3	2	3	4	4	1	1	2	2	4	4	2	3	3	4	3	3	4	4	1	1	1	3	2	2	1	1	4	4	2	2	2	2	3	3	2	4	1	2	2	2	1	1	1	1	3	3	2	4
3629_2274_BR15-NORD22307-18	NOR3	2	2	4	4	1	1	2	2	4	4	2	3	3	3	3	3	2	4	2	2	1	3	1	1	1	1	4	4	2	4	2	4	3	4	0	0	1	1	4	4	1	1	2	2	4	4	2	2
3629_2274_BR15-NORD22307-2	NOR3	2	2	4	4	1	1	1	2	1	4	2	2	3	4	3	4	4	4	2	2	1	1	1	2	1	4	4	4	2	2	2	2	4	4	2	2	0	0	2	2	1	1	2	2	4	4	2	2
3629_2274_BR15-NORD22307-20	NOR3	2	3	4	4	1	1	2	2	4	4	2	3	3	3	4	4	4	4	1	2	1	1	1	1	1	1	2	4	2	2	2	2	3	3	4	4	0	0	4	4	1	1	2	2	3	4	2	4
3629_2274_BR15-NORD22307-22	NOR3	2	3	1	1	3	3	2	2	4	4	2	2	3	4	3	4	2	4	2	2	1	1	2	2	1	1	2	4	2	2	2	2	3	3	0	0	1	1	2	4	1	1	2	2	4	4	2	2
3629_2274_BR15-NORD22307-24	NOR3	2	2	0	0	1	1	2	2	4	4	2	3	3	4	3	4	0	0	2	2	1	3	2	2	1	1	0	0	2	4	2	4	0	0	4	4	0	0	2	4	1	1	2	2	4	4	0	0
3629_2274_BR15-NORD22307-26	NOR3	2	3	4	4	1	3	2	2	4	4	2	3	3	3	3	4	2	4	2	2	1	3	1	2	1	1	4	4	2	4	2	2	3	3	2	4	1	1	2	2	1	1	1	2	3	4	2	4
3629_2274_BR15-NORD22307-28	NOR3	3	3	4	4	1	1	1	2	1	4	3	3	3	4	4	4	2	4	2	2	1	1	1	2	1	4	4	4	2	4	2	4	3	3	0	0	2	2	2	2	1	1	1	2	3	3	2	2
3629_2274_BR15-NORD22307-32	NOR3	2	2	4	4	1	3	2	2	1	4	3	3	3	4	3	4	4	4	2	2	1	1	1	2	1	1	2	4	4	4	2	4	3	3	2	4	1	2	2	4	1	1	1	2	4	4	2	2
3629_2274_BR15-NORD22307-34	NOR3	3	3	4	4	3	3	1	2	4	4	2	3	3	3	3	4	4	4	2	2	1	3	1	1	1	1	4	4	2	2	2	2	3	4	2	4	1	2	2	2	1	1	2	2	3	4	2	4
3629_2274_BR15-NORD22307-36	NOR3	2	3	4	4	1	1	2	2	4	4	3	3	4	4	3	4	2	4	2	2	1	1	1	1	1	4	4	4	2	2	2	2	3	3	4	4	1	1	2	2	1	1	1	2	4	4	2	2
3629_2274_BR15-NORD22307-38	NOR3	2	2	4	4	1	1	2	2	1	4	2	3	4	4	4	4	2	2	2	2	1	1	1	2	1	1	4	4	2	2	2	2	3	3	4	4	1	1	2	4	1	1	1	2	3	4	2	2
3629_2274_BR15-NORD22307-4	NOR3	2	2	4	4	1	1	2	2	4	4	2	3	3	4	4	4	2	4	2	2	1	3	1	2	1	4	4	4	2	2	2	4	3	3	4	4	1	1	2	4	1	1	2	2	3	4	2	2
3629_2274_BR15-NORD22307-40	NOR3	2	3	4	4	1	1	2	2	1	1	2	3	4	4	3	4	2	4	2	2	1	3	1	2	1	4	4	4	2	2	2	2	3	3	4	4	1	2	2	2	1	1	2	2	4	4	2	2
3629_2274_BR15-NORD22307-42	NOR3	2	3	4	4	1	1	2	2	4	4	3	3	0	0	3	4	2	4	2	2	1	3	1	1	1	1	4	4	2	2	2	2	3	3	2	2	1	2	2	4	1	1	2	2	4	4	2	2
3629_2274_BR15-NORD22307-44	NOR3	3	3	4	4	1	1	2	2	4	4	2	3	0	0	3	4	4	4	1	2	3	3	1	1	4	4	2	4	2	2	2	2	3	3	4	4	1	1	2	4	1	1	2	2	4	4	2	2
3629_2274_BR15-NORD22307-46	NOR3	2	2	0	0	0	0	1	2	1	4	2	3	3	4	3	4	0	0	1	2	1	1	1	2	1	1	0	0	2	2	2	2	0	0	4	4	0	0	2	2	1	1	1	2	4	4	0	0
3629_2274_BR15-NORD22307-48	NOR3	2	3	4	4	1	3	2	2	1	4	2	2	4	4	3	3	2	2	1	1	1	3	2	2	1	4	4	4	2	4	2	2	3	4	4	4	1	2	2	2	1	1	1	2	3	4	2	4
3629_2274_BR15-NORD22307-50	NOR3	2	3	1	4	1	1	2	2	4	4	2	2	3	3	3	4	4	4	1	2	1	1	1	2	1	1	2	4	2	4	2	2	3	3	4	4	1	1	2	2	1	1	1	2	4	4	2	2
3629_2274_BR15-NORD22307-52	NOR3	2	3	4	4	1	1	2	2	1	4	2	3	3	4	3	3	2	4	1	2	1	1	1	1	1	1	4	4	2	2	4	4	3	3	4	4	1	1	2	2	1	1	2	2	4	4	2	2
3629_2274_BR15-NORD22307-54	NOR3	2	2	4	4	1	1	2	2	4	4	2	3	3	4	3	4	0	0	2	2	1	3	1	2	1	4	4	4	2	2	2	2	0	0	2	4	1	1	4	4	1	1	2	2	4	4	2	2
3629_2274_BR15-NORD22307-56	NOR3	2	3	4	4	1	3	2	2	1	1	2	3	4	4	3	3	4	4	2	2	1	3	1	1	1	1	4	4	2	2	2	2	0	0	2	4	1	1	2	2	1	1	1	2	4	4	2	2
3629_2274_BR15-NORD22307-58	NOR3	2	3	4	4	1	1	2	2	4	4	2	2	4	4	3	4	2	4	1	2	1	3	1	2	1	4	2	4	2	4	2	4	3	3	4	4	1	2	2	2	1	1	2	2	3	4	2	2
3629_2274_BR15-NORD22307-6	NOR3	2	3	4	4	1	3	2	2	4	4	2	3	3	4	3	4	0	0	2	2	1	3	1	2	1	1	4	4	2	2	2	2	3	3	4	4	1	1	2	4	1	1	2	2	3	4	2	4
3629_2274_BR15-NORD22307-60	NOR3	3	3	4	4	3	3	2	2	1	4	2	3	3	3	3	4	4	4	1	2	1	1	1	1	1	1	2	4	2	4	2	2	3	3	0	0	1	2	2	4	1	1	2	2	3	4	2	2
3629_2274_BR15-NORD22307-62	NOR3	3	3	4	4	1	1	2	2	4	4	2	3	3	3	3	4	2	4	1	2	1	3	1	2	1	4	0	0	2	2	2	2	3	3	2	4	1	2	4	4	1	1	2	2	4	4	2	4
3629_2274_BR15-NORD22307-64	NOR3	2	2	0	0	1	1	2	2	4	4	2	3	3	4	3	3	0	0	2	2	1	3	1	2	1	1	0	0	2	4	2	2	0	0	2	4	0	0	2	4	1	4	2	2	4	4	0	0
3629_2274_BR15-NORD22307-66	NOR3	2	3	1	4	1	1	1	2	4	4	3	3	4	4	3	4	4	4	2	2	1	1	2	2	1	4	4	4	4	4	2	2	3	3	4	4	1	1	2	4	1	1	1	2	4	4	2	2
3629_2274_BR15-NORD22307-68	NOR3	2	3	4	4	0	0	1	2	1	4	2	3	3	4	3	4	0	0	1	2	1	1	1	2	1	1	0	0	2	2	2	2	0	0	4	4	1	1	2	2	1	1	2	2	4	4	2	2
3629_2274_BR15-NORD22307-70	NOR3	2	3	0	0	1	3	2	2	4	4	2	3	3	3	3	4	0	0	1	2	1	1	1	2	1	1	0	0	2	2	2	2	0	0	4	4	0	0	2	4	1	1	2	2	4	4	0	0
3629_2274_BR15-NORD22307-8	NOR3	3	3	4	4	1	1	2	2	1	4	2	2	3	4	3	4	2	4	1	2	1	3	2	2	4	4	4	4	2	4	2	4	3	4	4	4	1	1	2	2	1	1	2	2	3	4	2	2
3629_2275_BR15-NORD22307-100	NOR3	2	3	4	4	1	1	2	2	1	4	2	3	3	3	3	4	4	4	1	2	1	1	1	1	1	1	4	4	2	2	2	2	3	3	2	4	1	2	2	4	4	4	2	2	4	4	2	2
3629_2275_BR15-NORD22307-72	NOR3	2	2	4	4	0	0	0	0	4	4	2	2	4	4	0	0	4	4	2	2	1	3	1	2	1	1	2	4	0	0	0	0	3	3	2	4	1	2	2	4	1	1	0	0	4	4	2	4
3629_2275_BR15-NORD22307-74	NOR3	2	3	4	4	1	1	2	2	4	4	2	3	3	4	0	0	4	4	2	2	1	1	2	2	1	1	2	4	2	2	2	2	3	3	2	2	1	2	2	4	1	1	1	2	4	4	2	4
3629_2275_BR15-NORD22307-76	NOR3	2	3	1	4	1	3	2	2	1	4	2	2	3	3	3	4	2	4	1	2	1	3	1	2	1	1	4	4	2	4	2	2	3	3	4	4	1	2	2	4	1	1	2	2	4	4	2	2
3629_2275_BR15-NORD22307-78	NOR3	2	3	4	4	1	1	2	2	1	4	2	3	4	4	0	0	0	0	1	2	1	3	1	2	1	1	0	0	2	4	2	2	0	0	4	4	1	2	2	4	1	1	0	0	3	4	2	2
3629_2275_BR15-NORD22307-80	NOR3	2	2	4	4	1	1	2	2	4	4	2	2	3	4	3	4	2	4	1	1	1	3	2	2	1	4	2	4	2	2	2	2	3	3	4	4	1	2	2	2	1	1	2	2	4	4	2	2
3629_2275_BR15-NORD22307-82	NOR3	2	3	4	4	1	1	1	2	1	4	2	3	3	3	3	4	2	2	1	1	1	1	1	2	1	1	4	4	2	2	2	2	3	3	4	4	1	1	2	2	1	1	1	2	4	4	2	2
3629_2275_BR15-NORD22307-84	NOR3	3	3	4	4	1	1	2	2	4	4	3	3	3	4	4	4	2	4	2	2	1	3	1	1	1	4	4	4	2	4	2	2	3	3	2	4	1	1	4	4	1	1	2	2	4	4	2	2
3629_2275_BR15-NORD22307-86	NOR3	3	3	4	4	1	3	2	2	1	4	3	3	4	4	4	4	2	4	2	2	1	1	2	2	1	1	2	4	2	2	2	2	3	3	2	4	1	1	2	2	1	1	1	2	3	4	2	2
3629_2275_BR15-NORD22307-88	NOR3	3	3	0	0	1	1	2	2	4	4	3	3	3	4	3	4	4	4	1	2	1	1	2	2	1	1	4	4	2	2	2	2	0	0	4	4	0	0	2	4	1	1	2	2	3	3	0	0
3629_2275_BR15-NORD22307-90	NOR3	2	3	4	4	1	3	2	2	1	4	3	3	3	4	3	3	4	4	1	2	1	1	1	2	1	4	2	2	2	2	2	2	3	3	2	4	1	1	2	4	1	1	1	2	4	4	2	2
3629_2275_BR15-NORD22307-92	NOR3	3	3	4	4	1	3	2	2	1	4	3	3	3	3	3	4	2	4	1	1	1	1	0	0	0	0	0	0	2	2	2	2	3	4	0	0	1	1	4	4	1	1	1	1	4	4	2	2
3629_2275_BR15-NORD22307-94	NOR3	2	2	4	4	1	1	2	2	4	4	2	3	4	4	3	3	2	4	1	1	1	1	1	1	1	4	2	4	2	2	2	2	3	3	4	4	1	2	4	4	1	4	1	2	4	4	4	4
3629_2275_BR15-NORD22307-96	NOR3	2	2	4	4	1	1	2	2	4	4	2	3	3	4	3	3	4	4	1	2	1	1	2	2	1	1	0	0	2	2	2	2	3	3	0	0	1	1	2	4	1	1	2	2	3	4	2	4
3629_2275_BR15-NORD22307-98	NOR3	2	3	4	4	1	1	2	2	4	4	2	3	4	4	3	4	4	4	1	2	1	1	1	1	1	1	4	4	2	2	2	2	3	3	2	4	1	2	2	4	1	4	1	1	4	4	2	4
1468_752_427	SOG1	2	2	4	4	1	1	2	2	4	4	2	3	4	4	3	4	2	2	2	2	1	1	1	2	4	4	4	4	2	2	2	2	3	3	4	4	1	2	2	4	1	1	1	1	4	4	2	2
1468_752_428	SOG1	2	3	4	4	1	1	2	2	4	4	2	3	3	4	3	4	2	4	0	0	1	1	1	1	1	4	4	4	2	2	2	2	3	3	4	4	1	2	2	2	1	1	1	2	3	4	2	2
1468_752_429	SOG1	2	3	4	4	1	1	2	2	4	4	2	3	3	3	3	4	2	2	2	2	1	1	1	2	1	1	2	4	2	2	2	2	3	3	2	2	1	2	2	2	1	1	1	2	4	4	2	2
1468_752_430	SOG1	2	3	4	4	1	3	2	2	1	1	3	3	0	0	3	3	2	4	2	2	1	1	2	2	1	4	4	4	2	2	2	2	3	4	4	4	1	1	2	2	1	1	1	2	4	4	2	2
1468_752_431	SOG1	2	3	4	4	1	1	2	2	4	4	3	3	4	4	3	3	2	4	1	1	1	3	1	2	1	1	4	4	2	2	2	2	3	3	4	4	1	1	2	2	1	1	1	2	4	4	2	2
1468_752_432	SOG1	2	2	1	4	1	1	2	2	4	4	2	3	4	4	4	4	4	4	2	2	1	1	1	2	4	4	4	4	2	4	2	2	3	3	2	4	1	1	4	4	1	1	2	2	4	4	2	4
1468_752_433	SOG1	2	3	4	4	1	1	2	2	1	4	2	3	0	0	3	3	2	4	1	1	1	3	1	1	4	4	2	2	2	4	2	2	3	3	4	4	1	1	2	4	1	1	1	2	3	4	2	2
1468_752_434	SOG1	2	3	0	0	1	3	2	2	4	4	2	3	3	4	4	4	0	0	2	2	3	3	2	2	1	4	0	0	2	4	2	2	0	0	4	4	1	1	2	4	1	1	2	2	4	4	0	0
1468_752_435	SOG1	2	2	4	4	1	1	2	2	1	1	2	2	3	3	3	3	2	4	2	2	1	1	1	1	1	1	0	0	2	2	2	4	3	3	4	4	1	2	2	4	1	4	1	1	4	4	2	4
1468_752_436	SOG1	2	3	1	4	1	3	2	2	4	4	3	3	3	3	3	4	4	4	2	2	1	1	1	2	1	4	2	4	2	2	2	4	3	3	4	4	1	1	2	2	1	1	1	1	4	4	2	2
1468_752_437	SOG1	3	3	4	4	1	1	2	2	4	4	2	2	3	3	3	4	2	4	1	2	1	1	2	2	1	4	2	4	2	4	2	2	3	3	2	4	1	1	2	4	1	1	1	1	3	4	2	4
1468_752_438	SOG1	2	3	4	4	1	1	2	2	1	4	2	2	4	4	3	4	2	4	1	2	1	3	2	2	1	4	4	4	2	2	2	2	3	3	4	4	1	1	2	4	1	1	1	2	3	4	2	2
1468_752_439	SOG1	3	3	4	4	1	1	1	2	1	4	2	3	3	3	4	4	2	2	1	2	1	3	1	2	1	1	4	4	2	4	2	2	3	4	2	4	1	2	2	4	1	1	2	2	4	4	2	2
1468_752_440	SOG1	2	2	4	4	1	1	2	2	4	4	2	3	3	3	3	3	2	4	2	2	1	3	2	2	1	4	2	4	2	4	2	2	3	3	4	4	1	1	2	2	1	4	1	2	4	4	2	2
1468_752_441	SOG1	2	2	4	4	1	3	1	2	1	4	2	2	3	4	3	3	2	2	2	2	1	1	1	1	1	4	2	2	2	2	2	2	3	3	2	2	1	2	2	2	1	4	1	2	4	4	2	4
1468_752_442	SOG1	2	2	4	4	1	3	0	0	1	4	3	3	3	4	4	4	2	4	2	2	1	3	2	2	1	1	4	4	2	2	2	2	3	3	2	4	1	2	2	4	1	1	2	2	3	4	2	4
1468_752_443	SOG1	2	2	1	4	1	3	2	2	1	1	2	2	4	4	3	3	2	4	2	2	1	3	2	2	1	4	2	4	2	2	2	2	3	4	4	4	1	1	2	4	1	1	1	2	3	4	2	2
1468_752_444	SOG1	2	3	4	4	1	3	2	2	1	1	2	3	3	3	3	3	2	4	1	2	1	1	1	1	1	4	4	4	2	2	2	2	3	3	4	4	1	1	2	2	1	1	1	1	4	4	2	2
1468_752_445	SOG1	3	3	4	4	1	1	2	2	1	4	2	2	3	4	3	3	2	4	1	2	1	1	1	2	1	4	4	4	2	2	2	2	3	3	4	4	1	2	2	2	1	1	1	2	3	3	2	4
1468_752_446	SOG1	2	2	4	4	1	1	2	2	4	4	2	3	0	0	4	4	2	4	0	0	1	3	1	2	1	1	2	4	2	4	2	2	3	3	4	4	1	1	2	2	1	1	1	2	3	4	2	2
1468_752_447	SOG1	2	2	4	4	1	1	2	2	4	4	2	3	3	4	3	3	2	4	1	2	1	1	2	2	1	4	4	4	2	2	2	4	3	4	2	4	1	1	2	4	1	1	1	2	4	4	2	2
1468_752_448	SOG1	2	2	4	4	1	1	1	2	4	4	3	3	4	4	4	4	4	4	2	2	1	3	1	2	1	4	4	4	2	2	2	2	3	4	4	4	1	1	2	4	1	1	1	2	4	4	2	2
1468_752_449	SOG1	2	2	4	4	1	1	1	2	4	4	2	3	3	4	3	4	2	2	2	2	1	1	1	2	1	4	4	4	2	4	2	2	3	3	4	4	1	1	2	4	1	1	2	2	4	4	2	4
1468_752_451	SOG1	2	2	4	4	1	1	1	2	4	4	2	3	3	3	3	4	2	4	1	2	1	3	1	1	1	1	4	4	2	2	2	2	3	3	4	4	1	1	2	2	1	1	1	2	4	4	2	2
1468_752_452	SOG1	2	3	4	4	1	1	2	2	4	4	2	3	4	4	3	3	2	2	1	1	1	1	1	1	1	4	2	2	2	2	2	2	3	3	4	4	0	0	4	4	1	1	1	2	4	4	2	4
1468_752_453	SOG1	2	3	4	4	1	1	1	2	4	4	2	3	0	0	3	3	4	4	1	2	1	1	1	2	1	1	2	2	2	2	2	2	3	3	4	4	1	1	2	2	1	4	2	2	4	4	2	2
1468_752_454	SOG1	2	2	4	4	1	1	2	2	4	4	3	3	3	4	3	4	2	4	1	1	1	3	2	2	1	4	2	4	2	4	2	2	3	3	4	4	1	1	2	2	1	1	2	2	4	4	2	4
1468_752_455	SOG1	2	2	4	4	1	1	2	2	1	4	2	3	0	0	4	4	2	2	1	2	1	3	1	2	1	1	2	4	2	4	2	2	3	3	2	4	1	2	2	4	1	1	1	2	4	4	2	4
1468_752_456	SOG1	2	2	4	4	1	1	2	2	4	4	2	2	3	3	4	4	2	4	1	1	1	1	2	2	1	1	4	4	2	2	2	4	3	3	4	4	1	1	2	2	1	1	1	2	4	4	2	4
1468_752_458	SOG1	2	2	4	4	1	1	1	2	1	1	2	3	3	4	3	3	2	2	2	2	1	3	1	1	1	1	4	4	2	2	2	2	3	3	4	4	1	2	2	2	1	1	2	2	3	4	2	4
1468_752_459	SOG1	2	3	4	4	1	3	2	2	1	1	2	3	4	4	3	3	4	4	1	2	1	1	1	1	1	1	4	4	2	4	2	2	0	0	4	4	1	1	2	4	1	1	2	2	3	4	2	2
1468_752_460	SOG1	2	2	4	4	1	3	2	2	1	1	2	3	3	3	4	4	2	4	2	2	1	1	1	2	1	4	4	4	2	2	2	2	3	3	4	4	1	1	2	2	1	1	2	2	4	4	2	4
1468_752_461	SOG1	2	2	4	4	1	1	2	2	1	4	2	3	4	4	3	4	4	4	2	2	1	1	1	2	1	1	4	4	2	2	2	2	3	4	2	2	1	2	2	2	1	1	2	2	4	4	2	4
1468_752_462	SOG1	2	2	4	4	1	1	2	2	4	4	2	3	3	3	3	4	2	2	1	2	1	1	1	2	1	4	4	4	2	2	2	4	3	3	4	4	1	1	2	2	1	1	1	1	4	4	2	4
1468_752_463	SOG1	2	3	1	4	1	1	2	2	1	4	2	2	3	4	3	3	4	4	2	2	1	1	1	2	4	4	4	4	2	2	2	2	3	3	2	2	1	1	2	4	1	1	1	2	3	3	2	2
1468_752_464	SOG1	2	3	4	4	1	1	2	2	4	4	2	3	0	0	3	4	2	2	0	0	1	1	2	2	4	4	2	4	2	4	2	2	3	3	2	4	1	2	2	4	1	1	1	2	4	4	2	4
1468_752_465	SOG1	2	3	4	4	1	1	2	2	4	4	2	3	0	0	4	4	2	4	0	0	3	3	1	2	1	1	2	4	2	4	2	2	3	3	4	4	0	0	2	4	1	1	0	0	4	4	2	2
1468_752_466	SOG1	2	2	4	4	1	1	1	2	4	4	2	2	0	0	4	4	2	2	1	2	1	1	2	2	1	1	4	4	2	2	2	2	3	3	4	4	1	2	0	0	1	1	1	2	4	4	2	2
1468_752_467	SOG1	2	2	4	4	1	1	2	2	4	4	3	3	3	3	3	4	2	4	1	1	1	1	1	1	1	4	4	4	2	4	2	2	3	3	4	4	1	2	2	4	1	1	1	2	4	4	2	2
1468_752_468	SOG1	2	2	4	4	1	1	2	2	1	1	2	2	4	4	3	3	2	4	1	1	1	1	1	2	1	4	4	4	2	2	2	2	3	3	4	4	1	1	2	4	1	4	0	0	3	4	2	4
1468_752_469	SOG1	2	3	1	4	1	3	2	2	4	4	3	3	3	3	0	0	2	4	0	0	1	3	1	1	1	1	4	4	2	4	2	2	3	4	4	4	1	1	0	0	1	1	2	2	4	4	2	2
1468_752_470	SOG1	2	3	4	4	1	1	2	2	1	4	2	3	4	4	4	4	0	0	1	1	1	3	1	2	1	4	2	4	2	4	4	4	3	3	4	4	0	0	2	2	1	1	2	2	3	4	2	4
1468_752_471	SOG1	2	2	4	4	1	1	2	2	1	1	3	3	3	4	3	3	4	4	1	2	1	3	1	2	0	0	4	4	2	4	0	0	3	3	2	4	0	0	2	2	1	1	0	0	4	4	2	2
1468_752_472	SOG1	2	2	4	4	1	1	2	2	4	4	2	3	3	3	3	4	4	4	2	2	3	3	1	2	1	1	4	4	2	4	2	2	3	3	4	4	1	1	2	2	1	4	2	2	4	4	2	2
1468_752_473	SOG1	2	2	4	4	1	1	2	2	1	4	2	3	4	4	3	3	2	4	1	2	1	3	1	1	1	4	4	4	2	4	2	2	3	3	2	4	1	2	2	2	1	1	2	2	4	4	2	4
1468_752_474	SOG1	3	3	4	4	1	1	1	2	0	0	2	2	4	4	4	4	2	2	1	2	1	1	2	2	1	4	4	4	2	4	2	2	3	3	0	0	1	1	2	2	1	1	2	2	3	4	2	4
1468_752_475	SOG1	2	3	4	4	1	1	2	2	4	4	3	3	4	4	3	3	2	4	2	2	1	3	2	2	1	4	4	4	2	4	2	2	3	3	2	4	1	1	0	0	1	1	1	2	3	4	2	4
3633_2276_BR15-SOG22320-10	SOG2	2	2	4	4	1	3	2	2	1	4	3	3	0	0	3	4	2	4	2	2	1	3	1	2	1	4	2	4	4	4	2	2	3	3	2	4	1	1	2	2	1	1	1	1	4	4	2	4
3633_2276_BR15-SOG22320-12	SOG2	2	3	4	4	1	1	2	2	4	4	2	3	0	0	3	3	2	4	2	2	1	1	1	2	1	1	4	4	2	4	2	4	3	3	4	4	1	1	2	4	1	1	2	2	3	4	2	2
3633_2276_BR15-SOG22320-14	SOG2	2	3	4	4	1	3	1	2	1	1	2	2	0	0	3	4	4	4	2	2	3	3	2	2	1	1	4	4	2	2	2	2	3	3	4	4	1	1	2	2	1	4	1	2	0	0	2	2
3633_2276_BR15-SOG22320-16	SOG2	2	2	4	4	1	3	2	2	1	4	2	2	3	4	3	4	4	4	2	2	1	1	1	2	1	1	4	4	2	2	4	4	3	3	2	4	1	1	2	4	1	1	2	2	4	4	2	2
3633_2276_BR15-SOG22320-18	SOG2	2	3	4	4	1	1	1	2	1	4	3	3	0	0	3	4	2	4	2	2	0	0	1	2	1	1	4	4	2	2	2	2	3	3	4	4	1	1	2	4	1	1	1	2	4	4	2	2
3633_2276_BR15-SOG22320-20	SOG2	2	2	1	4	3	3	2	2	4	4	3	3	4	4	3	4	2	2	1	1	1	3	1	2	1	1	4	4	4	4	2	2	3	4	4	4	1	2	2	2	1	1	1	1	4	4	2	2
3633_2276_BR15-SOG22320-22	SOG2	3	3	1	4	1	1	2	2	4	4	2	3	3	4	4	4	2	4	1	2	1	1	1	2	1	4	4	4	2	2	2	2	3	3	4	4	1	2	2	4	1	1	1	2	4	4	2	2
3633_2276_BR15-SOG22320-24	SOG2	2	3	1	4	1	3	2	2	4	4	2	3	3	4	3	3	4	4	2	2	1	1	1	1	1	1	4	4	4	4	2	2	3	4	4	4	1	1	2	4	1	1	1	2	4	4	2	2
3633_2276_BR15-SOG22320-26	SOG2	2	3	4	4	1	3	2	2	4	4	2	3	3	4	3	4	4	4	2	2	1	1	1	1	1	1	4	4	2	4	2	4	3	3	4	4	1	2	2	4	1	1	1	2	4	4	2	4
3633_2276_BR15-SOG22320-28	SOG2	2	2	4	4	1	3	2	2	1	4	2	3	3	3	3	4	4	4	2	2	1	1	1	2	1	1	4	4	2	2	2	2	3	4	2	4	1	1	4	4	1	1	1	2	3	4	2	2
3633_2276_BR15-SOG22320-30	SOG2	3	3	4	4	1	1	2	2	1	4	3	3	4	4	3	3	4	4	1	1	1	3	1	1	1	1	4	4	2	2	2	2	3	3	4	4	1	1	4	4	1	1	2	2	3	4	2	2
3633_2276_BR15-SOG22320-32	SOG2	2	3	4	4	1	1	1	2	4	4	2	3	3	3	3	4	4	4	1	2	1	1	1	2	1	1	2	4	2	2	2	2	3	3	4	4	1	2	2	4	1	4	1	2	3	4	2	2
3633_2276_BR15-SOG22320-34	SOG2	2	3	4	4	1	1	1	2	1	1	3	3	4	4	4	4	2	4	1	2	1	1	1	2	1	1	2	4	2	4	2	2	3	4	4	4	2	2	2	2	1	1	2	2	3	4	2	4
3633_2276_BR15-SOG22320-36	SOG2	3	3	4	4	1	1	2	2	4	4	3	3	3	4	3	4	4	4	2	2	1	1	1	1	1	1	2	2	2	2	2	2	3	3	4	4	1	1	2	4	1	1	1	1	4	4	2	2
3633_2276_BR15-SOG22320-38	SOG2	3	3	4	4	1	1	1	2	4	4	3	3	3	4	4	4	2	4	1	2	1	1	2	2	1	1	4	4	2	2	2	2	3	3	2	2	1	1	2	4	1	1	1	2	3	4	2	4
3633_2276_BR15-SOG22320-40	SOG2	2	3	4	4	1	1	2	2	1	1	2	3	3	3	3	4	4	4	2	2	1	1	1	2	1	1	4	4	2	2	2	2	3	3	4	4	1	1	2	4	1	1	2	2	4	4	2	2
3633_2276_BR15-SOG22320-42	SOG2	3	3	4	4	1	3	2	2	4	4	2	2	0	0	4	4	4	4	1	2	1	3	2	2	1	1	2	4	2	2	2	2	3	3	4	4	1	1	2	4	1	1	2	2	4	4	2	2
3633_2276_BR15-SOG22320-44	SOG2	3	3	4	4	1	1	2	2	1	4	2	3	4	4	3	4	2	2	1	2	1	3	1	2	1	1	4	4	2	4	0	0	3	4	4	4	1	1	2	2	1	1	0	0	3	3	2	2
3633_2276_BR15-SOG22320-46	SOG2	2	3	1	4	1	1	2	2	4	4	2	3	3	4	3	4	4	4	2	2	1	3	1	1	1	4	4	4	2	2	2	2	3	3	2	4	1	1	4	4	1	1	1	2	4	4	2	2
3633_2276_BR15-SOG22320-48	SOG2	3	3	4	4	1	1	1	2	1	1	2	3	3	4	0	0	2	4	2	2	1	3	1	2	1	4	4	4	2	2	0	0	3	4	2	4	1	2	2	4	1	1	0	0	3	4	2	4
3633_2276_BR15-SOG22320-50	SOG2	2	3	4	4	3	3	2	2	4	4	2	3	3	3	3	4	2	2	2	2	1	3	1	1	1	1	2	2	2	2	2	2	3	3	2	2	1	1	2	2	1	1	2	2	4	4	2	4
3634_2276_BR15-SOG22321-1	SOG2	2	3	4	4	1	3	2	2	1	4	2	3	4	4	3	4	4	4	2	2	1	1	1	2	1	1	2	4	2	2	2	2	3	3	4	4	1	1	2	4	1	1	0	0	4	4	2	2
3634_2276_BR15-SOG22321-11	SOG2	2	2	4	4	1	1	1	2	4	4	3	3	0	0	3	4	0	0	2	2	1	3	1	2	1	4	4	4	2	2	2	2	3	3	2	4	1	1	4	4	1	1	1	1	4	4	2	2
3634_2276_BR15-SOG22321-13	SOG2	2	3	4	4	1	3	2	2	1	4	2	3	3	3	3	4	2	2	2	2	1	1	1	2	1	4	2	2	2	4	2	2	3	3	2	4	1	1	4	4	1	1	1	2	3	4	4	4
3634_2276_BR15-SOG22321-15	SOG2	2	3	4	4	1	1	2	2	1	4	3	3	3	4	3	4	4	4	1	2	1	1	1	2	1	1	2	2	2	2	2	4	3	4	2	4	1	1	2	4	1	1	1	2	3	4	2	2
3634_2276_BR15-SOG22321-17	SOG2	2	3	4	4	3	3	2	2	1	4	2	3	4	4	3	4	2	2	2	2	1	1	1	2	1	1	4	4	2	4	2	2	3	3	4	4	1	1	2	2	1	1	2	2	4	4	2	2
3634_2276_BR15-SOG22321-19	SOG2	2	2	1	4	1	1	2	2	4	4	3	3	3	4	3	4	2	4	2	2	1	3	1	2	1	1	2	4	2	2	2	2	3	3	2	2	1	1	4	4	1	1	1	2	4	4	2	2
3634_2276_BR15-SOG22321-21	SOG2	2	2	4	4	1	3	1	2	4	4	3	3	3	4	3	4	2	2	2	2	1	3	0	0	1	1	2	4	2	2	2	2	3	4	2	4	1	2	2	2	1	1	2	2	4	4	2	2
3634_2276_BR15-SOG22321-23	SOG2	2	2	4	4	1	1	2	2	1	4	2	3	3	3	3	3	2	4	1	2	1	1	1	1	1	4	2	4	2	2	2	2	3	3	2	4	1	2	2	2	1	1	2	2	4	4	2	2
3634_2276_BR15-SOG22321-25	SOG2	2	3	4	4	1	3	2	2	1	4	2	3	3	3	3	4	4	4	2	2	1	3	1	1	1	4	4	4	2	4	2	2	3	3	2	4	1	2	2	2	1	1	2	2	4	4	2	2
3634_2276_BR15-SOG22321-27	SOG2	2	2	4	4	1	3	2	2	1	4	2	3	0	0	3	3	4	4	1	2	1	1	1	2	1	1	4	4	4	4	2	4	3	3	4	4	1	2	2	2	1	1	2	2	4	4	2	2
3634_2276_BR15-SOG22321-29	SOG2	2	3	4	4	1	1	1	2	4	4	3	3	3	3	3	4	0	0	1	2	1	1	1	1	1	4	4	4	2	2	2	2	3	4	4	4	1	1	2	2	1	4	2	2	4	4	2	2
3634_2276_BR15-SOG22321-3	SOG2	2	2	4	4	1	1	2	2	4	4	3	3	4	4	3	4	4	4	1	2	1	3	1	1	1	4	4	4	2	2	0	0	3	3	4	4	1	2	2	2	1	1	0	0	3	4	2	4
3634_2276_BR15-SOG22321-31	SOG2	3	3	1	4	1	3	2	2	4	4	2	2	3	4	3	3	2	4	1	2	1	1	1	2	1	1	2	4	2	2	2	2	3	3	4	4	1	1	2	4	1	1	1	2	4	4	4	4
3634_2276_BR15-SOG22321-5	SOG2	2	2	4	4	1	1	2	2	4	4	2	3	3	4	3	4	2	2	2	2	1	3	2	2	1	4	4	4	2	4	2	2	3	3	4	4	1	2	2	4	1	1	1	2	3	4	2	2
3634_2276_BR15-SOG22321-7	SOG2	2	2	4	4	1	1	2	2	4	4	2	3	3	3	3	3	4	4	1	2	1	1	1	2	1	4	4	4	2	2	2	2	3	3	0	0	1	1	0	0	1	1	2	2	4	4	2	2
3634_2276_BR15-SOG22321-9	SOG2	2	3	4	4	1	3	2	2	4	4	2	2	3	3	3	4	4	4	1	2	1	1	1	2	1	1	4	4	2	2	2	2	3	4	2	4	1	1	2	4	1	4	1	2	4	4	2	4
3630_2275_BR15-SOG22315-1	SOG2	2	3	4	4	1	1	2	2	4	4	3	3	3	4	4	4	2	4	2	2	1	1	1	1	1	1	4	4	2	4	2	4	3	3	2	2	1	2	2	2	1	1	1	2	3	4	2	2
3630_2275_BR15-SOG22315-11	SOG2	2	2	4	4	1	1	2	2	4	4	2	3	3	4	3	4	4	4	1	1	1	1	1	2	1	4	2	4	2	2	2	2	3	4	2	4	1	1	2	4	1	1	2	2	4	4	2	2
3630_2275_BR15-SOG22315-13	SOG2	2	2	4	4	1	3	2	2	1	4	2	3	4	4	4	4	2	4	0	0	1	3	1	2	1	4	2	2	2	4	2	4	3	3	2	2	1	1	2	4	1	1	1	2	4	4	2	4
3630_2275_BR15-SOG22315-15	SOG2	2	2	1	4	1	1	2	2	1	4	3	3	3	4	3	4	4	4	1	2	1	3	1	2	1	1	2	4	2	2	2	2	3	3	2	4	1	2	2	4	1	1	1	2	4	4	2	4
3630_2275_BR15-SOG22315-17	SOG2	2	3	1	4	1	1	2	2	1	1	2	3	0	0	3	4	2	4	2	2	1	1	2	2	1	1	4	4	0	0	2	2	3	3	4	4	1	1	4	4	1	1	2	2	4	4	2	2
3630_2275_BR15-SOG22315-19	SOG2	2	2	4	4	1	1	2	2	1	4	2	3	4	4	4	4	2	4	1	1	1	3	1	1	1	1	2	2	2	2	2	2	3	3	4	4	1	1	2	4	1	1	1	1	4	4	2	2
3630_2275_BR15-SOG22315-21	SOG2	2	2	4	4	1	1	2	2	4	4	2	2	4	4	3	3	4	4	2	2	1	1	1	2	1	1	2	4	2	4	2	2	3	3	2	4	1	1	2	4	1	1	2	2	4	4	2	2
3630_2275_BR15-SOG22315-23	SOG2	2	3	4	4	1	3	1	2	4	4	2	2	3	3	3	4	2	4	2	2	1	3	1	1	1	1	2	4	2	4	2	2	3	3	4	4	1	2	0	0	1	1	1	2	4	4	2	4
3630_2275_BR15-SOG22315-25	SOG2	2	3	4	4	1	1	2	2	4	4	2	3	3	3	3	4	0	0	1	2	1	1	1	2	1	4	4	4	2	4	2	4	3	3	4	4	1	1	4	4	1	1	1	2	3	4	2	4
3630_2275_BR15-SOG22315-27	SOG2	2	3	4	4	1	1	1	2	1	4	2	3	3	3	3	3	2	2	1	2	1	1	1	2	1	1	4	4	2	2	2	2	3	3	2	4	1	1	2	4	1	1	2	2	3	3	2	2
3630_2275_BR15-SOG22315-29	SOG2	2	2	4	4	1	1	1	1	1	4	2	3	4	4	3	4	0	0	1	2	1	1	2	2	1	1	4	4	2	2	2	2	3	3	2	4	1	2	2	4	1	1	2	2	4	4	2	4
3630_2275_BR15-SOG22315-3	SOG2	3	3	4	4	1	1	2	2	1	1	2	3	3	3	4	4	4	4	1	2	1	1	1	2	1	4	2	4	2	4	2	2	3	3	2	2	1	1	2	4	1	1	1	2	4	4	2	2
3630_2275_BR15-SOG22315-31	SOG2	2	3	4	4	1	1	2	2	1	4	3	3	4	4	3	4	4	4	1	2	1	1	1	1	1	1	4	4	2	2	2	2	3	3	2	4	1	1	4	4	1	1	1	2	4	4	2	4
3630_2275_BR15-SOG22315-33	SOG2	2	3	4	4	1	1	2	2	1	1	2	3	0	0	3	4	2	4	2	2	1	1	1	1	1	4	4	4	2	2	2	2	3	3	4	4	1	2	2	4	1	1	1	2	4	4	2	2
3630_2275_BR15-SOG22315-35	SOG2	2	2	1	4	1	1	2	2	4	4	2	2	3	3	3	4	2	4	1	2	1	1	1	1	1	1	4	4	2	2	2	2	3	3	2	2	1	1	2	4	1	1	1	1	3	4	2	4
3630_2275_BR15-SOG22315-37	SOG2	2	3	4	4	1	3	2	2	1	4	2	3	3	4	3	4	2	2	2	2	1	1	1	2	1	1	0	0	4	4	2	2	3	4	4	4	1	1	2	4	1	1	2	2	4	4	2	2
3630_2275_BR15-SOG22315-39	SOG2	2	2	4	4	1	1	1	2	4	4	2	3	3	4	3	4	2	4	2	2	1	1	1	1	1	1	4	4	2	2	2	2	3	3	4	4	1	2	2	4	1	1	1	2	4	4	2	4
3630_2275_BR15-SOG22315-41	SOG2	2	3	4	4	1	3	2	2	4	4	2	3	4	4	3	3	0	0	2	2	1	3	2	2	1	1	4	4	2	4	2	2	0	0	2	4	0	0	2	4	1	1	2	2	4	4	0	0
3630_2275_BR15-SOG22315-43	SOG2	2	2	4	4	1	1	2	2	1	4	3	3	0	0	4	4	2	2	1	2	1	3	1	1	1	4	4	4	2	2	2	2	3	3	2	4	1	2	2	2	1	1	2	2	4	4	2	4
3630_2275_BR15-SOG22315-45	SOG2	2	2	4	4	1	3	1	2	4	4	2	3	4	4	3	3	4	4	1	2	1	3	1	1	1	4	0	0	2	4	2	2	3	3	4	4	1	1	2	4	1	1	1	2	3	4	2	2
3630_2275_BR15-SOG22315-47	SOG2	2	3	1	4	1	1	2	2	1	4	2	3	0	0	4	4	4	4	0	0	1	1	1	1	1	4	4	4	4	4	2	4	3	3	4	4	1	1	4	4	1	4	2	2	4	4	2	2
3630_2275_BR15-SOG22315-49	SOG2	2	3	4	4	1	1	2	2	4	4	2	3	3	4	4	4	2	4	2	2	1	3	2	2	1	4	2	4	2	4	2	2	3	3	4	4	2	2	2	2	1	1	1	2	3	4	2	4
3630_2275_BR15-SOG22315-5	SOG2	2	3	4	4	1	1	1	2	4	4	2	3	0	0	3	4	4	4	2	2	1	3	1	2	1	4	2	2	2	4	2	2	3	3	4	4	1	1	2	2	1	1	2	2	4	4	2	2
3630_2275_BR15-SOG22315-7	SOG2	3	3	4	4	1	1	2	2	4	4	3	3	0	0	3	4	0	0	0	0	1	1	1	1	1	1	0	0	2	2	2	2	0	0	2	4	1	1	2	4	1	1	2	2	3	3	2	2
3630_2275_BR15-SOG22315-9	SOG2	2	3	4	4	1	1	2	2	4	4	2	2	4	4	4	4	2	4	2	2	1	1	1	1	1	1	2	4	2	2	2	4	3	3	2	4	1	2	4	4	1	4	2	2	3	4	2	2
3631_2275_BR15-SOG22318-10	SOG2	2	3	1	4	1	1	2	2	4	4	3	3	3	4	3	4	4	4	2	2	1	3	2	2	1	1	2	4	2	4	2	2	3	3	4	4	1	1	2	4	1	1	1	2	4	4	2	4
3631_2275_BR15-SOG22318-12	SOG2	2	2	1	4	1	3	2	2	1	4	3	3	3	3	4	4	2	2	1	2	1	1	1	1	1	1	4	4	2	4	2	2	3	3	2	4	1	1	2	2	1	1	2	2	4	4	2	2
3631_2275_BR15-SOG22318-14	SOG2	2	3	4	4	1	1	0	0	1	4	2	2	3	4	0	0	2	2	2	2	1	1	1	2	1	4	2	2	0	0	0	0	3	3	2	4	1	2	2	2	1	4	0	0	4	4	2	4
3631_2275_BR15-SOG22318-16	SOG2	2	2	4	4	1	1	2	2	4	4	2	3	3	4	4	4	4	4	2	2	1	1	2	2	1	4	2	4	2	2	2	2	3	4	2	4	1	2	2	4	1	1	2	2	3	4	2	2
3631_2275_BR15-SOG22318-18	SOG2	3	3	4	4	1	1	2	2	1	4	2	3	3	4	3	3	4	4	1	2	1	3	1	1	1	1	4	4	2	2	2	2	3	4	4	4	1	1	2	2	1	1	1	1	4	4	2	4
3631_2275_BR15-SOG22318-2	SOG2	2	3	4	4	1	1	2	2	4	4	2	3	4	4	3	4	4	4	2	2	1	1	1	2	1	1	0	0	2	2	2	2	3	3	4	4	1	1	2	4	1	1	2	2	3	4	2	2
3631_2275_BR15-SOG22318-20	SOG2	2	2	4	4	1	1	2	2	1	1	2	3	3	4	4	4	2	4	2	2	1	3	1	1	1	1	2	4	2	2	2	2	3	3	2	4	1	1	2	2	1	1	2	2	3	4	2	2
3631_2275_BR15-SOG22318-22	SOG2	2	2	4	4	1	3	2	2	4	4	2	2	3	4	3	4	2	4	2	2	1	3	1	1	1	1	2	4	2	4	2	2	3	3	2	4	1	2	2	4	1	1	1	2	3	3	2	2
3631_2275_BR15-SOG22318-24	SOG2	2	2	1	4	1	1	2	2	1	4	3	3	4	4	3	3	2	4	2	2	1	1	1	1	1	4	2	4	2	2	2	2	3	3	4	4	1	2	2	4	1	1	2	2	4	4	2	2
3631_2275_BR15-SOG22318-26	SOG2	2	2	4	4	1	3	2	2	4	4	2	3	3	4	3	4	2	2	2	2	1	1	2	2	1	1	2	2	2	2	2	2	3	3	4	4	1	1	2	4	1	1	1	2	4	4	2	2
3631_2275_BR15-SOG22318-28	SOG2	2	3	1	4	1	3	2	2	1	4	3	3	0	0	4	4	4	4	1	2	1	3	1	1	1	1	4	4	2	2	2	4	3	4	2	4	1	1	2	4	1	1	1	2	4	4	2	2
3631_2275_BR15-SOG22318-30	SOG2	2	3	4	4	1	1	1	2	1	4	3	3	3	4	3	4	4	4	1	2	1	1	1	2	1	1	4	4	2	4	2	2	3	3	2	4	0	0	2	4	1	1	2	2	4	4	2	2
3631_2275_BR15-SOG22318-32	SOG2	2	2	4	4	1	3	2	2	4	4	2	2	3	3	3	4	2	4	2	2	1	3	2	2	1	1	4	4	2	4	2	2	3	3	2	4	1	1	2	2	1	1	1	1	4	4	2	4
3631_2275_BR15-SOG22318-34	SOG2	2	2	0	0	1	1	2	2	4	4	3	3	3	4	4	4	0	0	2	2	1	1	2	2	1	4	0	0	2	2	2	4	0	0	4	4	1	1	2	2	1	1	2	2	3	4	2	2
3631_2275_BR15-SOG22318-36	SOG2	2	3	1	4	1	1	2	2	4	4	3	3	3	4	3	4	4	4	2	2	1	3	2	2	1	1	2	4	2	2	2	2	3	3	2	4	1	2	2	2	1	1	1	2	3	4	2	2
3631_2275_BR15-SOG22318-38	SOG2	2	2	0	0	1	1	2	2	1	4	2	3	4	4	3	3	4	4	2	2	1	1	1	2	1	4	4	4	2	2	2	2	0	0	4	4	1	1	2	4	1	1	2	2	4	4	2	2
3631_2275_BR15-SOG22318-4	SOG2	2	3	4	4	1	1	2	2	1	4	2	3	3	4	3	3	2	4	1	1	1	1	2	2	1	1	4	4	2	4	2	4	3	4	4	4	1	1	2	2	1	1	2	2	4	4	2	2
3631_2275_BR15-SOG22318-40	SOG2	3	3	4	4	1	3	2	2	4	4	2	3	3	4	3	3	4	4	2	2	1	1	1	1	1	1	2	4	2	4	2	2	3	3	4	4	1	1	2	4	1	1	1	2	4	4	2	2
3631_2275_BR15-SOG22318-42	SOG2	3	3	4	4	1	1	2	2	1	4	2	3	3	3	3	4	0	0	1	2	1	1	1	2	1	1	2	2	2	2	2	2	3	3	4	4	1	1	2	2	1	1	2	2	4	4	2	2
3631_2275_BR15-SOG22318-44	SOG2	2	3	1	4	1	1	2	2	1	1	2	3	3	3	3	4	2	4	1	1	1	1	1	2	1	1	4	4	2	2	2	2	3	3	2	4	1	1	4	4	1	1	1	2	4	4	2	4
3631_2275_BR15-SOG22318-46	SOG2	2	2	1	4	1	1	2	2	4	4	2	3	3	3	3	4	2	4	1	2	1	1	1	1	1	4	2	4	2	2	2	2	3	3	4	4	1	1	2	2	1	1	1	2	4	4	2	2
3631_2275_BR15-SOG22318-48	SOG2	2	2	4	4	1	1	2	2	4	4	3	3	3	4	3	4	4	4	2	2	3	3	1	1	1	1	2	4	2	4	2	2	3	3	4	4	1	1	2	2	1	1	1	2	4	4	2	2
3631_2275_BR15-SOG22318-50	SOG2	2	2	4	4	1	1	2	2	4	4	3	3	3	4	3	4	4	4	2	2	1	1	2	2	1	1	4	4	2	4	2	2	3	3	2	4	1	1	4	4	1	1	2	2	4	4	2	2
3631_2275_BR15-SOG22318-6	SOG2	2	3	4	4	1	1	2	2	4	4	2	2	3	4	3	4	2	4	1	2	3	3	1	2	1	4	4	4	2	2	2	2	3	3	2	4	1	1	2	2	1	1	1	2	4	4	2	2
3631_2275_BR15-SOG22318-8	SOG2	2	2	4	4	1	1	2	2	1	4	2	2	3	4	4	4	2	4	2	2	1	1	1	2	1	4	2	4	2	2	2	2	3	3	4	4	1	2	2	4	1	1	1	2	3	4	4	4
3632_2275_BR15-SOG22319-1	SOG2	2	3	4	4	1	3	1	2	4	4	3	3	4	4	4	4	4	4	2	2	1	1	1	1	1	4	4	4	2	2	2	2	3	3	4	4	1	2	4	4	1	1	2	2	4	4	2	2
3632_2275_BR15-SOG22319-11	SOG2	2	3	4	4	1	1	2	2	1	4	2	3	3	4	3	4	4	4	1	2	1	3	1	1	1	4	2	4	2	4	2	2	3	4	2	4	1	1	2	4	1	1	2	2	4	4	2	2
3632_2275_BR15-SOG22319-13	SOG2	2	2	4	4	1	1	2	2	4	4	2	2	3	4	4	4	4	4	2	2	1	1	1	1	1	1	4	4	2	2	2	2	3	3	4	4	1	1	2	2	1	1	1	2	4	4	2	2
3632_2275_BR15-SOG22319-15	SOG2	3	3	4	4	1	1	2	2	4	4	2	3	3	4	3	4	4	4	2	2	1	1	1	1	1	1	4	4	2	4	2	2	3	3	4	4	1	1	4	4	1	1	1	2	4	4	2	4
3632_2275_BR15-SOG22319-17	SOG2	2	2	4	4	1	1	2	2	4	4	2	3	3	3	4	4	2	4	1	2	1	3	1	1	1	1	4	4	4	4	2	2	3	3	2	4	1	1	2	2	1	1	2	2	4	4	2	4
3632_2275_BR15-SOG22319-19	SOG2	3	3	4	4	3	3	1	2	1	4	3	3	4	4	4	4	4	4	2	2	1	1	1	1	1	1	4	4	2	4	2	2	3	4	2	4	1	1	2	4	1	1	1	2	4	4	2	4
3632_2275_BR15-SOG22319-21	SOG2	2	3	4	4	1	3	1	2	1	1	2	2	3	3	3	3	2	4	1	2	1	1	1	2	1	4	2	4	2	2	2	2	3	3	4	4	1	2	2	4	1	1	2	2	4	4	2	4
3632_2275_BR15-SOG22319-23	SOG2	2	3	4	4	1	3	1	2	1	4	2	2	3	3	3	4	4	4	2	2	1	3	1	2	1	1	4	4	2	2	2	2	3	4	2	2	1	2	2	2	1	1	1	2	4	4	2	2
3632_2275_BR15-SOG22319-25	SOG2	3	3	4	4	1	3	2	2	4	4	2	2	4	4	3	3	2	2	1	2	1	3	1	2	1	1	4	4	2	4	2	4	3	4	2	4	1	1	2	4	1	1	2	2	4	4	2	2
3632_2275_BR15-SOG22319-27	SOG2	2	3	1	4	1	1	2	2	4	4	2	3	4	4	3	4	4	4	1	2	1	1	1	2	1	1	2	4	2	4	2	2	3	4	2	4	1	1	4	4	1	1	1	2	3	4	2	2
3632_2275_BR15-SOG22319-29	SOG2	2	3	4	4	1	1	2	2	1	1	2	3	3	4	0	0	2	4	1	1	1	1	1	2	1	1	4	4	2	4	2	2	3	3	4	4	1	1	2	2	1	1	1	2	4	4	2	4
3632_2275_BR15-SOG22319-3	SOG2	2	2	4	4	1	1	2	2	4	4	2	3	4	4	3	3	4	4	2	2	1	1	2	2	1	4	0	0	2	2	2	2	3	3	4	4	2	2	2	2	1	4	1	2	3	3	2	2
3632_2275_BR15-SOG22319-31	SOG2	2	3	4	4	3	3	1	2	1	4	3	3	3	4	3	3	2	2	2	2	1	3	1	1	1	1	2	4	2	2	2	2	3	3	2	4	1	2	2	4	1	1	1	1	4	4	2	2
3632_2275_BR15-SOG22319-33	SOG2	2	3	4	4	1	3	2	2	4	4	2	3	3	4	3	3	2	2	2	2	1	1	2	2	1	4	2	2	2	2	2	2	3	4	2	2	1	1	2	4	1	1	2	2	4	4	4	4
3632_2275_BR15-SOG22319-35	SOG2	2	2	4	4	1	1	2	2	4	4	2	3	3	4	3	3	4	4	1	2	1	1	1	1	4	4	4	4	4	4	2	4	3	4	2	4	1	1	2	4	1	1	1	1	4	4	2	2
3632_2275_BR15-SOG22319-37	SOG2	2	3	4	4	1	1	2	2	1	4	3	3	0	0	3	4	4	4	2	2	1	3	2	2	1	1	4	4	2	2	2	2	3	3	4	4	1	1	2	2	1	1	1	2	4	4	2	2
3632_2275_BR15-SOG22319-39	SOG2	2	3	4	4	1	1	2	2	1	4	2	3	3	4	3	4	0	0	2	2	1	1	1	1	1	1	4	4	2	4	0	0	3	4	2	4	1	1	2	2	1	1	2	2	4	4	2	2
3632_2275_BR15-SOG22319-41	SOG2	3	3	4	4	1	1	2	2	4	4	3	3	4	4	3	4	2	4	1	2	1	3	1	2	1	4	2	2	2	4	2	2	3	3	4	4	1	2	4	4	1	1	1	2	4	4	2	2
3632_2275_BR15-SOG22319-43	SOG2	2	3	4	4	1	1	2	2	4	4	2	3	3	4	4	4	2	4	2	2	1	3	1	1	1	4	4	4	2	4	2	2	3	3	4	4	1	1	2	2	1	1	1	2	4	4	2	2
3632_2275_BR15-SOG22319-45	SOG2	2	3	4	4	1	3	2	2	1	1	2	2	3	3	4	4	2	4	2	2	0	0	1	1	1	4	4	4	2	2	2	2	3	3	2	4	1	1	2	2	1	1	2	2	4	4	2	2
3632_2275_BR15-SOG22319-47	SOG2	2	3	4	4	1	1	2	2	1	4	2	3	4	4	3	3	4	4	1	2	1	1	1	1	1	1	4	4	2	2	4	4	4	4	4	4	1	1	2	4	1	1	2	2	3	4	2	2
3632_2275_BR15-SOG22319-49	SOG2	3	3	0	0	1	3	2	2	4	4	2	3	3	3	3	3	0	0	2	2	1	1	1	2	1	1	0	0	2	4	2	2	0	0	4	4	0	0	2	2	1	1	2	2	4	4	0	0
3632_2275_BR15-SOG22319-5	SOG2	3	3	4	4	1	3	1	2	1	4	2	3	3	4	3	4	4	4	2	2	1	1	2	2	1	4	2	4	2	4	2	2	3	3	4	4	1	2	2	2	1	1	1	2	4	4	2	2
3632_2275_BR15-SOG22319-7	SOG2	2	2	4	4	1	1	2	2	1	4	2	3	4	4	3	4	4	4	2	2	1	3	1	1	1	4	4	4	2	2	2	4	3	3	2	2	1	1	4	4	1	1	1	2	4	4	2	2
3632_2275_BR15-SOG22319-9	SOG2	2	3	0	0	1	3	2	2	4	4	2	3	3	4	3	3	0	0	2	2	1	1	1	1	1	4	0	0	2	2	2	2	0	0	4	4	0	0	2	2	1	1	2	2	4	4	0	0
3633_2275_BR15-SOG22320-2	SOG2	2	3	1	4	1	3	2	2	4	4	2	2	3	3	4	4	4	4	2	2	1	1	1	1	1	4	4	4	2	2	2	2	3	3	4	4	1	2	2	4	1	1	2	2	4	4	2	2
3633_2275_BR15-SOG22320-4	SOG2	2	2	1	4	1	1	2	2	1	1	3	3	4	4	3	3	4	4	2	2	1	1	2	2	1	1	2	4	2	2	2	4	3	3	4	4	1	1	4	4	1	1	1	2	3	3	2	4
3633_2275_BR15-SOG22320-6	SOG2	3	3	4	4	1	1	2	2	4	4	3	3	3	4	3	4	2	4	2	2	1	3	2	2	1	4	4	4	2	2	2	2	3	3	2	2	1	2	2	4	1	1	2	2	4	4	2	4
3633_2275_BR15-SOG22320-8	SOG2	3	3	0	0	1	3	1	2	1	4	2	3	3	3	3	4	0	0	1	2	1	3	1	1	1	1	0	0	2	4	2	2	0	0	4	4	0	0	2	4	1	1	1	2	4	4	0	0
3635_2276_BR15-HAR22333-1	HAR1	2	2	4	4	1	1	2	2	1	4	2	3	3	3	4	4	0	0	1	2	1	1	2	2	1	1	2	2	2	2	2	2	3	3	4	4	1	1	2	2	1	4	2	2	3	4	2	2
3635_2276_BR15-HAR22333-10	HAR1	2	3	4	4	1	3	2	2	4	4	3	3	3	3	3	3	2	4	2	2	1	1	2	2	1	1	2	4	2	4	2	2	3	3	2	4	1	2	2	4	1	1	2	2	4	4	2	4
3635_2276_BR15-HAR22333-13	HAR1	3	3	4	4	1	1	2	2	1	4	2	2	0	0	4	4	2	2	1	1	1	1	1	2	1	4	2	4	2	2	2	4	3	3	4	4	2	2	2	4	1	1	2	2	4	4	4	4
3635_2276_BR15-HAR22333-16	HAR1	2	3	4	4	1	1	2	2	4	4	2	3	4	4	3	4	2	4	2	2	3	3	1	2	1	1	4	4	2	4	2	2	3	3	4	4	1	1	2	4	1	1	2	2	4	4	2	2
3635_2276_BR15-HAR22333-19	HAR1	2	2	4	4	1	1	1	2	4	4	2	3	0	0	4	4	4	4	1	2	1	1	1	2	1	1	2	2	2	2	2	4	3	3	2	2	1	1	2	4	1	1	2	2	3	4	2	4
3635_2276_BR15-HAR22333-22	HAR1	3	3	4	4	1	1	2	2	4	4	3	3	4	4	3	4	4	4	2	2	1	3	1	2	1	4	4	4	2	2	2	2	3	4	2	4	1	1	2	2	1	1	1	2	4	4	4	4
3635_2276_BR15-HAR22333-25	HAR1	3	3	4	4	1	1	2	2	4	4	3	3	3	3	3	3	0	0	1	2	1	3	1	1	4	4	4	4	2	2	2	2	3	3	4	4	1	1	2	4	1	1	1	2	4	4	2	2
3635_2276_BR15-HAR22333-28	HAR1	2	2	4	4	1	1	2	2	1	4	3	3	3	4	3	4	2	4	2	2	1	1	2	2	1	1	2	2	4	4	2	4	3	3	2	4	1	2	2	2	1	1	1	2	4	4	2	2
3635_2276_BR15-HAR22333-31	HAR1	2	3	1	4	1	3	2	2	1	4	2	3	3	4	3	3	2	2	2	2	1	1	1	1	1	1	2	4	2	2	2	2	3	4	2	2	1	2	2	4	1	1	0	0	4	4	2	2
3635_2276_BR15-HAR22333-34	HAR1	2	2	4	4	1	1	2	2	1	4	3	3	3	4	3	3	2	4	2	2	1	3	1	2	1	4	2	4	2	2	2	2	3	3	4	4	1	1	2	2	1	1	1	2	4	4	2	2
3635_2276_BR15-HAR22333-37	HAR1	2	3	4	4	1	1	2	2	4	4	2	2	4	4	3	3	4	4	2	2	1	1	1	2	1	4	4	4	2	2	2	4	3	3	4	4	1	1	2	2	1	1	2	2	4	4	2	2
3635_2276_BR15-HAR22333-4	HAR1	2	3	4	4	1	1	1	1	1	4	2	2	3	4	4	4	4	4	2	2	3	3	1	2	1	1	2	4	2	2	2	2	3	4	4	4	1	2	2	2	1	1	2	2	4	4	2	4
3635_2276_BR15-HAR22333-40	HAR1	2	2	4	4	1	1	2	2	4	4	2	3	3	3	3	4	4	4	2	2	1	1	1	2	1	1	2	4	0	0	4	4	3	3	2	4	1	1	2	4	1	1	1	2	4	4	2	2
3635_2276_BR15-HAR22333-43	HAR1	2	3	4	4	1	1	2	2	4	4	3	3	0	0	3	4	2	4	2	2	0	0	1	2	1	4	4	4	2	4	2	2	3	3	4	4	1	1	2	2	1	1	2	2	4	4	2	2
3635_2276_BR15-HAR22333-46	HAR1	2	3	4	4	1	1	2	2	1	4	2	3	3	4	3	4	2	4	1	2	1	1	1	1	1	4	2	2	2	4	2	2	3	3	2	2	1	1	2	2	1	1	2	2	4	4	2	2
3635_2276_BR15-HAR22333-49	HAR1	2	3	4	4	1	3	2	2	4	4	2	3	3	4	3	3	2	4	2	2	1	1	1	2	1	4	4	4	2	4	2	2	3	3	2	4	1	2	2	4	1	1	2	2	4	4	2	2
3635_2276_BR15-HAR22333-7	HAR1	3	3	4	4	1	3	1	2	4	4	2	3	3	3	3	3	2	4	1	2	1	1	1	2	1	1	2	4	2	2	2	2	3	3	4	4	1	1	2	4	1	1	2	2	4	4	2	4
3636_2276_BR15-HAR22337-1.11	HAR1	2	3	4	4	1	1	2	2	4	4	2	3	3	4	3	4	2	4	2	2	1	1	1	1	1	1	4	4	2	2	2	4	3	3	2	2	1	2	2	4	1	1	2	2	4	4	2	4
3636_2276_BR15-HAR22337-1.2	HAR1	2	2	1	4	1	1	2	2	1	4	2	3	4	4	4	4	4	4	1	2	1	1	2	2	1	1	2	4	2	2	2	4	3	4	2	4	1	1	2	4	1	1	1	2	4	4	2	4
3636_2276_BR15-HAR22337-1.5	HAR1	2	2	4	4	1	3	2	2	4	4	2	2	4	4	3	3	4	4	2	2	1	3	1	2	1	1	4	4	2	2	2	2	3	3	2	4	1	1	2	4	1	1	1	2	3	4	2	2
3636_2276_BR15-HAR22337-1.8	HAR1	3	3	4	4	1	1	2	2	4	4	3	3	4	4	3	4	4	4	1	2	1	1	1	1	1	1	2	2	2	2	2	2	3	4	2	2	1	2	2	4	1	1	1	2	4	4	2	2
3636_2276_BR15-HAR22337-2.11	HAR1	2	3	1	4	1	1	2	2	4	4	2	3	3	3	3	4	4	4	2	2	1	1	1	2	1	4	4	4	2	2	2	4	3	3	2	4	1	1	2	4	1	1	2	2	3	4	2	2
3636_2276_BR15-HAR22337-2.14	HAR1	3	3	4	4	1	1	2	2	1	4	2	3	4	4	3	3	2	2	2	2	1	3	1	2	1	4	2	2	2	4	2	2	3	4	2	4	1	1	2	4	1	1	1	2	3	4	2	2
3636_2276_BR15-HAR22337-2.17	HAR1	2	2	4	4	1	1	1	2	1	1	3	3	3	4	3	4	2	4	2	2	1	1	1	1	1	1	4	4	2	2	2	2	3	4	2	4	1	1	2	4	1	1	2	2	3	4	2	4
3636_2276_BR15-HAR22337-2.2	HAR1	2	2	4	4	1	1	2	2	1	4	2	2	3	4	3	3	2	4	2	2	1	1	2	2	4	4	4	4	2	4	2	2	3	4	4	4	1	1	2	2	1	1	2	2	4	4	2	2
3636_2276_BR15-HAR22337-2.20	HAR1	3	3	4	4	1	1	2	2	1	4	2	2	3	4	3	3	2	2	2	2	1	1	1	2	1	4	4	4	2	4	2	2	3	3	2	4	1	1	2	4	0	0	2	2	4	4	2	4
3636_2276_BR15-HAR22337-2.23	HAR1	2	3	4	4	1	3	2	2	1	4	2	3	4	4	3	4	2	4	1	2	1	3	1	2	1	1	2	4	2	2	2	2	3	3	2	4	1	2	2	4	1	1	1	2	4	4	2	2
3636_2276_BR15-HAR22337-2.26	HAR1	3	3	4	4	1	1	1	2	4	4	2	2	3	3	3	3	4	4	1	1	1	1	1	2	1	1	4	4	2	4	2	2	3	3	4	4	1	1	2	4	1	1	1	1	3	4	2	2
3636_2276_BR15-HAR22337-2.29	HAR1	3	3	4	4	1	1	2	2	4	4	2	2	3	4	0	0	4	4	2	2	1	1	1	2	1	4	4	4	2	2	0	0	3	3	2	2	1	2	2	4	1	1	2	2	3	4	2	4
3636_2276_BR15-HAR22337-2.32	HAR1	3	3	4	4	1	1	2	2	4	4	3	3	3	4	0	0	4	4	1	2	1	1	1	2	4	4	4	4	0	0	0	0	3	3	4	4	1	2	2	4	1	1	0	0	4	4	2	2
3636_2276_BR15-HAR22337-2.35	HAR1	2	2	4	4	1	3	2	2	1	4	3	3	3	3	3	4	2	2	2	2	1	1	1	2	1	4	2	4	2	4	2	2	3	3	2	4	1	1	4	4	1	4	2	2	3	3	2	2
3636_2276_BR15-HAR22337-2.38	HAR1	2	2	4	4	1	3	2	2	4	4	2	3	4	4	3	4	4	4	1	2	1	1	1	1	1	1	2	4	2	2	2	2	3	4	2	4	1	2	2	2	1	1	1	2	4	4	2	4
3636_2276_BR15-HAR22337-2.5	HAR1	2	2	4	4	1	1	2	2	4	4	3	3	3	3	3	3	2	2	2	2	1	1	1	1	1	4	4	4	2	4	2	2	3	3	4	4	1	1	2	2	1	1	1	2	4	4	2	4
3636_2276_BR15-HAR22337-2.8	HAR1	2	2	1	4	1	3	2	2	4	4	3	3	3	4	4	4	2	2	2	2	1	1	1	1	1	1	4	4	2	2	4	4	3	3	2	4	1	1	2	2	1	1	2	2	3	4	2	4
3637_2276_BR15-HAR22338-1.3	HAR1	2	3	1	4	1	1	2	2	4	4	3	3	4	4	3	4	2	2	2	2	1	3	2	2	1	1	2	4	2	4	2	2	4	4	2	4	1	1	2	2	1	1	2	2	4	4	2	2
3637_2276_BR15-HAR22338-1.6	HAR1	3	3	4	4	1	1	1	2	4	4	3	3	3	4	3	3	2	2	2	2	1	1	2	2	1	1	4	4	2	4	2	2	3	3	2	4	1	2	2	2	1	1	2	2	4	4	2	2
3637_2276_BR15-HAR22338-1.9	HAR1	2	2	4	4	1	3	1	2	1	4	2	3	4	4	3	3	4	4	1	2	1	1	2	2	1	1	4	4	2	2	2	2	3	3	4	4	1	1	4	4	1	4	1	1	4	4	2	4
3637_2276_BR15-HAR22338-2.11	HAR1	2	2	1	4	1	3	2	2	4	4	2	3	4	4	3	4	2	4	2	2	1	1	2	2	1	4	2	4	2	4	2	2	3	3	2	4	1	1	2	2	1	1	2	2	4	4	2	2
3637_2276_BR15-HAR22338-2.14	HAR1	2	3	4	4	1	1	2	2	4	4	2	3	3	4	4	4	2	4	2	2	1	3	2	2	1	1	4	4	2	4	2	2	3	3	4	4	1	1	2	4	1	1	2	2	4	4	2	2
3637_2276_BR15-HAR22338-2.17	HAR1	2	2	4	4	1	1	2	2	4	4	2	2	3	4	4	4	2	2	2	2	3	3	2	2	1	1	2	4	2	2	2	2	3	3	2	4	1	1	2	2	1	1	1	2	4	4	2	2
3637_2276_BR15-HAR22338-2.2	HAR1	2	3	4	4	1	1	2	2	4	4	2	3	3	4	4	4	2	4	1	2	1	3	1	1	1	4	2	4	2	2	2	2	3	3	4	4	1	1	2	4	1	1	1	2	3	4	2	4
3637_2276_BR15-HAR22338-2.20	HAR1	2	2	4	4	3	3	2	2	4	4	2	2	3	4	3	4	2	4	2	2	1	3	1	2	1	1	4	4	2	2	2	2	3	3	2	4	1	1	4	4	1	1	2	2	4	4	2	2
3637_2276_BR15-HAR22338-2.5	HAR1	2	3	4	4	1	3	2	2	4	4	2	3	3	4	3	4	4	4	1	2	1	1	1	1	1	1	0	0	4	4	2	2	3	3	4	4	1	2	0	0	1	1	2	2	4	4	2	2
3637_2276_BR15-HAR22338-2.8	HAR1	3	3	4	4	1	1	2	2	1	1	3	3	3	3	3	4	2	4	2	2	1	1	1	2	4	4	2	4	2	2	2	4	3	4	2	4	1	2	2	4	1	1	2	2	3	4	2	2
3637_2276_BR15-HAR22338-3.12	HAR1	2	3	4	4	1	1	2	2	1	4	3	3	3	4	3	4	4	4	1	2	1	1	1	2	1	1	4	4	2	2	2	2	3	3	2	2	1	2	2	4	1	1	2	2	3	3	2	2
3637_2276_BR15-HAR22338-3.15	HAR1	2	2	4	4	1	1	1	2	4	4	2	2	3	4	3	4	4	4	1	2	1	1	1	2	1	4	2	4	2	2	2	2	3	4	4	4	1	1	2	4	1	1	2	2	4	4	2	2
3637_2276_BR15-HAR22338-3.18	HAR1	2	3	4	4	1	1	2	2	1	1	2	3	3	4	4	4	2	4	1	2	1	1	1	2	1	4	2	4	2	4	2	2	3	3	4	4	1	2	2	2	1	1	1	1	4	4	2	2
3637_2276_BR15-HAR22338-3.3	HAR1	2	3	4	4	1	3	2	2	4	4	2	2	3	4	3	4	2	2	1	1	1	3	1	2	1	1	2	4	4	4	2	2	3	4	2	4	1	1	4	4	1	1	1	2	4	4	2	2
3637_2276_BR15-HAR22338-3.6	HAR1	3	3	1	4	1	3	2	2	1	4	2	2	3	4	3	4	2	2	1	2	3	3	1	2	1	1	4	4	2	4	2	4	3	3	4	4	1	2	2	4	1	1	2	2	4	4	2	4
3637_2276_BR15-HAR22338-3.9	HAR1	3	3	4	4	1	1	2	2	1	4	2	2	0	0	3	3	2	4	2	2	1	1	1	2	1	4	4	4	2	2	2	2	3	3	2	4	1	2	2	2	1	1	1	1	4	4	2	2
3638_2276_BR15-HAR22342-1.1	HAR1	2	3	1	4	1	3	1	2	4	4	2	3	4	4	4	4	2	2	1	1	1	1	1	1	1	4	4	4	2	4	2	2	3	3	4	4	1	1	2	4	1	1	2	2	4	4	2	4
3638_2276_BR15-HAR22342-1.10	HAR1	2	2	4	4	1	1	2	2	4	4	2	3	3	4	3	4	2	4	2	2	1	1	1	1	1	1	2	4	2	4	2	4	3	3	0	0	1	2	2	4	1	1	1	2	4	4	0	0
3638_2276_BR15-HAR22342-1.13	HAR1	2	2	4	4	1	3	2	2	1	4	3	3	3	4	3	3	2	4	1	1	1	1	1	2	1	4	4	4	2	4	2	4	3	3	4	4	1	1	2	2	1	1	1	2	4	4	2	2
3638_2276_BR15-HAR22342-1.16	HAR1	2	3	4	4	1	1	1	2	4	4	2	3	3	3	3	4	2	4	2	2	1	1	2	2	1	4	4	4	2	4	2	2	3	4	2	4	1	2	2	2	1	1	2	2	3	4	2	4
3638_2276_BR15-HAR22342-1.19	HAR1	2	2	4	4	1	1	2	2	1	4	2	2	3	4	3	3	2	2	1	2	1	3	1	1	1	4	4	4	2	2	2	2	3	3	2	2	1	1	4	4	1	1	1	2	4	4	2	2
3638_2276_BR15-HAR22342-1.4	HAR1	2	3	4	4	1	1	2	2	4	4	3	3	3	3	3	4	4	4	2	2	1	1	1	2	1	1	4	4	2	4	2	2	3	4	2	4	1	2	4	4	1	1	1	1	4	4	4	4
3638_2276_BR15-HAR22342-1.7	HAR1	2	3	4	4	1	1	2	2	1	4	3	3	4	4	4	4	4	4	2	2	1	3	1	2	1	4	2	4	2	4	2	2	3	3	4	4	1	1	4	4	1	1	1	1	4	4	2	2
3638_2277_BR15-HAR22342-1.22	HAR1	2	2	4	4	1	1	1	2	4	4	2	3	3	4	3	4	4	4	2	2	3	3	1	2	1	4	4	4	2	2	2	2	3	3	4	4	1	2	4	4	1	1	1	2	3	4	2	2
3638_2277_BR15-HAR22342-1.25	HAR1	2	2	4	4	1	1	1	2	4	4	3	3	4	4	3	4	2	4	2	2	1	1	1	2	1	1	4	4	2	2	2	2	3	3	4	4	1	1	2	2	1	1	1	2	3	4	2	4
3638_2277_BR15-HAR22342-2.12	HAR1	2	2	4	4	1	1	1	2	4	4	3	3	4	4	3	4	4	4	2	2	1	3	2	2	1	1	2	4	2	2	2	2	3	3	4	4	1	1	2	2	1	1	1	2	4	4	2	4
3638_2277_BR15-HAR22342-2.15	HAR1	2	2	4	4	1	3	1	2	4	4	2	3	4	4	3	3	2	4	1	2	1	3	1	2	1	4	4	4	2	2	2	2	3	3	4	4	1	1	2	4	1	1	1	1	4	4	2	4
3638_2277_BR15-HAR22342-2.18	HAR1	2	2	0	0	1	1	2	2	1	4	2	3	3	3	3	4	0	0	1	2	1	1	1	2	1	1	0	0	2	4	2	2	0	0	4	4	0	0	4	4	1	1	2	2	4	4	0	0
3638_2277_BR15-HAR22342-2.21	HAR1	2	2	4	4	1	1	2	2	1	4	2	3	3	4	3	4	4	4	1	2	1	1	1	1	1	1	4	4	4	4	2	2	3	3	2	4	1	2	2	4	1	1	1	2	4	4	2	2
3638_2277_BR15-HAR22342-2.24	HAR1	2	3	4	4	1	1	0	0	1	4	2	2	3	3	3	3	2	4	2	2	1	1	2	2	1	4	2	4	2	2	2	2	3	4	4	4	1	1	2	2	1	1	2	2	4	4	2	2
3638_2277_BR15-HAR22342-2.3	HAR1	2	2	4	4	1	1	1	2	1	4	2	3	4	4	3	4	2	2	1	2	1	1	1	1	1	1	2	4	2	4	2	2	3	3	4	4	1	1	2	4	1	1	1	2	4	4	2	2
3638_2277_BR15-HAR22342-2.6	HAR1	2	2	4	4	1	1	2	2	1	1	2	3	3	4	3	4	2	4	1	2	1	1	2	2	1	1	2	2	2	2	2	2	3	3	2	4	1	2	2	4	1	1	1	2	4	4	2	2
3638_2277_BR15-HAR22342-2.9	HAR1	3	3	4	4	1	3	2	2	1	1	2	2	3	4	4	4	4	4	2	2	1	1	1	2	1	1	4	4	2	2	2	2	3	3	4	4	1	1	2	2	1	1	1	2	4	4	2	2
3639_2277_BR15-HAR22343-11	HAR1	3	3	4	4	1	3	2	2	1	4	2	2	3	4	3	3	2	4	2	2	3	3	2	2	4	4	2	4	2	4	4	4	3	3	4	4	1	2	2	4	1	1	2	2	4	4	2	2
3639_2277_BR15-HAR22343-14	HAR1	2	2	1	4	1	1	2	2	1	4	2	3	0	0	3	4	4	4	2	2	1	3	1	1	1	1	4	4	2	4	2	2	3	3	4	4	1	2	2	4	1	1	1	2	4	4	2	2
3639_2277_BR15-HAR22343-17	HAR1	2	2	1	4	1	1	2	2	1	4	3	3	3	3	3	3	2	4	2	2	1	1	1	2	1	4	4	4	4	4	2	2	3	4	2	4	1	1	2	2	1	1	2	2	3	4	2	2
3639_2277_BR15-HAR22343-2	HAR1	3	3	4	4	1	1	2	2	4	4	2	3	3	3	3	3	2	2	2	2	1	1	1	2	1	1	2	4	2	2	2	2	3	3	4	4	1	1	4	4	1	4	1	2	3	3	2	2
3639_2277_BR15-HAR22343-20	HAR1	2	3	4	4	1	3	1	2	4	4	2	3	3	3	3	4	2	4	2	2	1	1	1	2	1	1	2	2	2	4	2	4	3	4	2	4	1	1	2	2	1	1	2	2	3	4	2	2
3639_2277_BR15-HAR22343-23	HAR1	2	3	4	4	1	3	2	2	1	4	3	3	3	4	4	4	2	4	1	1	1	1	1	2	1	1	4	4	2	2	2	2	3	3	2	4	1	1	2	4	1	1	2	2	3	4	2	4
3639_2277_BR15-HAR22343-26	HAR1	2	3	4	4	1	1	2	2	4	4	3	3	3	3	3	4	2	4	1	2	1	3	2	2	1	4	2	4	2	2	2	2	3	3	4	4	1	1	2	4	1	1	2	2	4	4	2	2
3639_2277_BR15-HAR22343-29	HAR1	3	3	1	4	1	1	1	2	4	4	3	3	3	4	0	0	2	4	1	2	1	3	2	2	1	1	4	4	2	2	2	2	3	3	2	4	1	1	2	2	1	1	1	2	4	4	2	2
3639_2277_BR15-HAR22343-32	HAR1	3	3	4	4	1	3	2	2	4	4	2	2	3	4	3	4	2	4	2	2	1	1	1	2	1	1	2	4	2	2	2	2	3	3	2	4	1	1	2	2	1	1	2	2	4	4	2	2
3639_2277_BR15-HAR22343-35	HAR1	2	3	4	4	1	1	2	2	4	4	2	3	4	4	3	3	4	4	2	2	1	3	1	1	1	4	2	4	2	4	2	4	3	3	2	4	1	1	4	4	1	1	1	2	4	4	2	2
3639_2277_BR15-HAR22343-38	HAR1	2	3	4	4	1	1	2	2	1	4	2	3	3	4	3	4	2	4	2	2	1	1	2	2	1	4	2	4	2	2	2	2	3	4	2	4	1	1	2	4	1	1	1	2	4	4	2	2
3639_2277_BR15-HAR22343-41	HAR1	2	2	1	4	1	1	2	2	4	4	3	3	3	3	4	4	2	4	1	2	1	1	1	2	1	4	2	4	4	4	2	2	3	4	2	4	1	1	2	2	1	1	1	2	3	4	2	2
3639_2277_BR15-HAR22343-44	HAR1	2	3	4	4	1	1	2	2	1	4	2	2	3	3	3	4	4	4	1	2	1	3	1	2	1	1	4	4	2	4	2	2	3	3	4	4	1	1	2	4	1	1	1	2	4	4	2	2
3639_2277_BR15-HAR22343-47	HAR1	2	3	4	4	1	1	1	2	4	4	3	3	4	4	3	4	0	0	1	2	1	1	1	2	1	1	4	4	2	4	2	2	3	3	4	4	1	2	2	2	1	1	2	2	4	4	2	2
3639_2277_BR15-HAR22343-5	HAR1	2	3	4	4	1	1	2	2	4	4	2	3	3	4	3	3	2	4	2	2	1	3	1	1	1	1	4	4	2	2	2	4	3	3	4	4	1	1	2	4	1	1	2	2	3	4	2	2
3639_2277_BR15-HAR22343-50	HAR1	3	3	4	4	1	1	2	2	1	4	3	3	3	3	3	4	2	2	2	2	1	1	1	1	1	4	4	4	4	4	4	4	3	3	4	4	1	1	2	2	1	4	1	2	4	4	2	2
3639_2277_BR15-HAR22343-8	HAR1	2	2	4	4	1	1	2	2	1	4	2	3	3	4	3	3	2	2	1	2	1	1	1	2	1	1	4	4	2	2	2	2	3	3	4	4	1	1	2	4	1	1	1	2	4	4	2	4
3642_2277_BR15-HAR22345-12	HAR1	3	3	4	4	1	1	2	2	1	4	2	3	4	4	3	3	4	4	2	2	1	1	1	2	1	1	4	4	2	2	2	2	3	3	2	4	1	2	2	4	1	1	2	2	4	4	2	4
3642_2277_BR15-HAR22345-15	HAR1	2	2	4	4	1	3	2	2	4	4	2	2	3	4	3	3	2	4	1	2	1	3	1	1	1	4	4	4	2	4	2	2	3	3	2	4	1	1	2	4	1	1	2	2	4	4	2	2
3642_2277_BR15-HAR22345-18	HAR1	2	3	4	4	1	1	2	2	1	4	2	3	3	4	3	3	2	4	2	2	1	3	1	1	4	4	2	4	2	2	2	2	3	3	2	4	1	1	2	2	1	4	2	2	4	4	2	2
3642_2277_BR15-HAR22345-21	HAR1	2	2	1	4	1	1	0	0	1	4	2	2	4	4	3	3	2	4	2	2	1	3	2	2	1	1	2	4	2	4	2	2	3	3	2	4	1	1	2	2	1	1	2	2	4	4	2	2
3642_2277_BR15-HAR22345-24	HAR1	2	2	4	4	1	1	2	2	4	4	3	3	3	3	4	4	4	4	1	2	1	3	1	2	1	1	4	4	2	4	2	2	3	3	2	2	1	2	2	4	1	1	1	2	4	4	2	2
3642_2277_BR15-HAR22345-27	HAR1	2	3	4	4	1	3	2	2	4	4	2	2	3	3	4	4	2	4	1	2	1	1	2	2	1	1	4	4	2	2	2	2	3	4	2	4	1	1	2	4	1	1	2	2	4	4	2	2
3642_2277_BR15-HAR22345-3	HAR1	3	3	4	4	1	3	1	2	4	4	3	3	3	4	3	3	2	4	2	2	1	1	2	2	1	1	4	4	2	2	2	2	3	3	4	4	2	2	2	4	1	1	2	2	4	4	2	2
3642_2277_BR15-HAR22345-30	HAR1	2	3	4	4	1	3	2	2	4	4	2	3	3	4	3	4	4	4	2	2	1	1	2	2	4	4	4	4	2	2	2	4	3	3	4	4	1	2	2	2	1	1	2	2	4	4	2	4
3642_2277_BR15-HAR22345-33	HAR1	2	2	4	4	1	3	2	2	1	4	2	2	3	4	3	4	2	4	2	2	1	3	1	2	1	1	2	4	2	4	2	2	3	4	4	4	1	1	2	2	1	1	2	2	4	4	2	4
3642_2277_BR15-HAR22345-36	HAR1	2	2	4	4	1	1	2	2	1	4	2	2	3	4	4	4	4	4	2	2	1	1	1	2	1	4	2	2	2	2	2	2	3	4	4	4	1	1	2	2	1	1	2	2	4	4	2	2
3642_2277_BR15-HAR22345-39	HAR1	2	2	4	4	3	3	2	2	1	4	2	2	3	4	3	4	4	4	1	2	1	1	2	2	1	1	4	4	2	4	2	2	3	3	4	4	1	1	2	4	1	1	0	0	3	4	2	4
3642_2277_BR15-HAR22345-42	HAR1	2	3	1	4	1	1	1	2	1	4	2	3	3	4	4	4	4	4	2	2	1	1	1	1	1	4	4	4	2	2	2	2	3	3	2	4	1	2	4	4	1	1	2	2	4	4	2	2
3642_2277_BR15-HAR22345-45	HAR1	2	2	4	4	1	1	2	2	4	4	2	2	3	4	3	4	2	4	2	2	1	1	1	2	1	1	4	4	2	2	2	2	3	3	4	4	1	1	2	2	1	1	2	2	3	4	2	2
3642_2277_BR15-HAR22345-48	HAR1	2	2	4	4	1	1	2	2	4	4	2	2	3	4	3	3	2	4	2	2	1	1	1	1	1	1	2	4	2	4	2	2	3	4	4	4	1	1	2	4	1	1	2	2	3	4	2	2
3642_2277_BR15-HAR22345-6	HAR1	2	2	4	4	1	1	2	2	4	4	2	3	4	4	3	3	2	4	2	2	1	1	2	2	1	4	2	4	2	4	2	2	3	3	4	4	1	2	4	4	1	1	2	2	4	4	2	2
3642_2277_BR15-HAR22345-9	HAR1	2	3	4	4	1	1	1	2	1	4	2	2	3	4	3	4	2	4	1	2	1	3	2	2	1	4	2	4	2	4	2	2	3	3	4	4	1	1	2	4	1	1	2	2	4	4	2	2
1470_756_587	HAR2	2	2	4	4	1	3	2	2	1	4	3	3	4	4	4	4	4	4	1	1	1	1	1	1	1	4	2	2	2	2	2	2	3	4	4	4	1	2	4	4	1	1	2	2	4	4	2	2
1470_756_588	HAR2	2	3	1	4	1	1	2	2	1	1	2	3	3	4	3	4	4	4	1	2	1	1	1	1	1	1	2	4	2	4	2	2	3	3	4	4	1	1	2	4	1	1	1	2	4	4	2	4
1470_756_589	HAR2	2	3	4	4	1	1	2	2	4	4	2	3	3	4	3	4	2	4	1	1	1	3	1	2	1	4	4	4	4	4	2	2	3	4	4	4	1	1	4	4	1	1	2	2	4	4	2	2
1470_756_590	HAR2	3	3	1	4	1	3	2	2	4	4	2	2	3	3	3	4	2	2	2	2	1	1	1	2	1	1	4	4	2	4	2	2	3	3	2	2	1	1	2	2	1	1	2	2	4	4	2	2
1470_756_591	HAR2	2	2	4	4	1	1	1	2	4	4	3	3	4	4	3	4	4	4	2	2	1	3	1	1	1	1	2	4	2	4	2	2	3	3	4	4	1	2	2	4	1	1	0	0	3	4	2	2
1470_756_592	HAR2	2	3	4	4	1	1	2	2	4	4	2	2	4	4	3	3	4	4	1	2	1	3	1	2	1	1	0	0	2	4	2	2	3	3	4	4	1	2	4	4	1	1	1	2	4	4	2	2
1470_756_593	HAR2	2	2	4	4	1	1	1	2	4	4	2	3	4	4	3	3	4	4	1	2	1	3	2	2	1	1	4	4	2	4	2	2	3	4	2	4	1	1	2	4	1	1	1	1	4	4	2	2
1470_756_594	HAR2	3	3	4	4	1	1	2	2	4	4	2	3	0	0	4	4	2	4	2	2	3	3	1	1	1	1	2	4	2	2	2	2	3	4	2	4	1	2	2	4	1	1	1	2	4	4	2	2
1470_756_595	HAR2	2	3	1	4	1	1	2	2	4	4	3	3	3	4	3	4	2	2	1	2	1	1	1	1	1	1	4	4	2	2	2	4	3	4	4	4	1	1	2	2	1	4	2	2	4	4	2	4
1470_756_596	HAR2	3	3	4	4	1	1	2	2	4	4	2	3	3	3	4	4	2	4	1	2	1	1	1	2	1	4	4	4	2	2	2	2	3	3	4	4	1	1	2	2	1	1	2	2	4	4	2	4
1470_756_597	HAR2	2	3	4	4	0	0	0	0	4	4	2	2	0	0	0	0	4	4	2	2	1	1	1	2	1	1	4	4	0	0	0	0	3	3	4	4	1	1	2	4	1	1	0	0	4	4	2	2
1470_756_598	HAR2	3	3	4	4	1	3	2	2	4	4	3	3	4	4	3	4	2	2	1	2	1	1	2	2	1	4	2	2	2	2	2	2	3	3	2	4	1	2	2	4	1	1	0	0	4	4	2	2
1470_756_599	HAR2	2	2	1	4	3	3	1	2	1	4	3	3	4	4	3	4	2	2	2	2	1	1	1	2	1	4	2	4	2	4	2	2	3	3	4	4	1	2	4	4	1	1	1	2	4	4	2	2
1470_756_600	HAR2	2	2	4	4	1	3	2	2	1	4	2	2	4	4	3	4	2	2	2	2	1	1	2	2	1	4	2	4	2	2	2	2	3	3	2	4	1	2	2	4	1	1	2	2	3	4	2	4
1470_756_601	HAR2	2	2	4	4	1	1	1	2	4	4	2	3	0	0	3	3	2	2	2	2	1	1	1	2	1	1	2	4	2	2	2	2	3	3	2	2	1	1	2	2	1	1	2	2	4	4	2	2
1470_756_602	HAR2	2	3	4	4	1	1	2	2	1	1	2	3	3	3	4	4	2	4	2	2	1	3	1	2	1	4	2	4	2	2	2	2	3	3	2	2	1	2	2	2	1	1	1	2	4	4	2	2
1470_756_603	HAR2	2	2	4	4	1	3	2	2	1	4	2	3	3	3	3	3	2	4	1	2	1	1	1	2	1	1	2	4	2	2	2	2	3	3	2	4	1	1	4	4	1	4	2	2	4	4	2	4
1470_756_604	HAR2	2	2	4	4	1	1	1	2	1	4	3	3	3	4	3	4	4	4	1	2	1	1	1	2	1	4	2	4	2	4	2	2	3	3	2	4	1	1	2	4	1	1	1	2	4	4	2	2
1470_756_605	HAR2	2	3	1	4	1	3	2	2	1	1	0	0	0	0	4	4	4	4	0	0	1	1	2	2	1	4	4	4	4	4	2	2	3	3	4	4	1	2	2	2	1	4	2	2	0	0	2	2
1470_756_606	HAR2	2	2	4	4	1	1	2	2	1	4	2	3	3	3	4	4	2	4	1	1	1	1	1	1	1	1	4	4	2	4	2	4	3	4	2	4	1	2	2	2	1	1	2	2	4	4	2	4
1470_756_607	HAR2	2	3	4	4	1	1	2	2	4	4	2	3	3	3	3	4	4	4	1	2	1	1	2	2	1	1	4	4	2	2	2	2	3	3	2	4	1	1	2	4	1	1	2	2	3	4	2	2
1470_756_608	HAR2	3	3	4	4	1	3	2	2	1	4	2	2	3	3	3	4	2	4	1	2	1	1	1	1	1	4	4	4	2	4	2	2	3	3	2	2	1	2	0	0	1	1	1	2	4	4	2	2
1470_756_609	HAR2	2	2	1	4	1	1	2	2	1	4	2	3	3	3	3	4	4	4	1	1	1	1	2	2	1	1	2	4	2	4	2	2	3	3	2	4	1	2	4	4	1	1	2	2	3	4	2	4
1470_756_610	HAR2	3	3	4	4	1	1	2	2	4	4	3	3	3	4	3	4	4	4	1	2	1	3	1	2	1	1	4	4	2	4	2	2	3	4	2	4	1	1	2	4	1	1	0	0	4	4	2	2
1470_756_611	HAR2	2	3	1	4	1	1	2	2	1	4	2	2	4	4	4	4	2	2	2	2	1	3	2	2	1	1	4	4	2	4	2	2	4	4	4	4	1	1	4	4	1	1	1	2	3	4	2	2
1470_756_612	HAR2	2	2	1	4	1	1	2	2	1	4	2	3	0	0	3	3	4	4	1	2	1	1	1	2	1	1	4	4	2	4	2	2	3	3	4	4	1	2	2	4	1	1	1	2	4	4	2	2
1470_756_613	HAR2	2	3	4	4	1	1	2	2	4	4	2	3	3	4	3	4	2	4	1	2	1	3	1	2	1	4	2	4	2	2	2	2	3	3	2	4	1	2	4	4	1	1	1	2	4	4	2	2
1470_756_614	HAR2	2	2	4	4	1	1	2	2	1	4	2	2	4	4	3	4	4	4	1	2	1	1	1	2	4	4	2	4	2	2	2	2	3	3	2	4	1	2	2	2	1	1	1	2	4	4	4	4
1470_756_615	HAR2	2	3	4	4	1	3	2	2	4	4	2	2	4	4	3	4	2	4	2	2	1	1	2	2	1	4	4	4	2	4	2	2	3	3	4	4	1	1	2	4	1	1	2	2	4	4	2	4
1470_756_616	HAR2	2	2	4	4	1	1	1	2	1	4	2	2	4	4	3	3	2	4	2	2	1	3	1	1	1	4	4	4	4	4	2	2	3	3	4	4	1	1	4	4	1	1	1	2	4	4	2	2
1470_756_617	HAR2	2	3	4	4	1	1	2	2	4	4	3	3	3	4	3	3	4	4	1	2	1	1	1	2	4	4	4	4	2	2	2	2	3	3	2	4	1	2	2	4	1	1	2	2	3	4	2	2
1470_756_618	HAR2	2	2	4	4	1	3	2	2	1	4	2	3	4	4	3	4	4	4	2	2	1	1	2	2	1	4	4	4	2	2	2	2	3	3	2	4	1	1	4	4	1	1	1	2	3	4	0	0
1470_756_619	HAR2	3	3	4	4	1	1	2	2	1	4	2	3	3	4	3	4	4	4	1	2	1	3	1	2	1	4	2	2	2	2	2	2	3	3	4	4	1	1	2	2	1	1	2	2	4	4	2	2
1470_756_620	HAR2	3	3	4	4	1	1	2	2	4	4	2	3	3	4	3	4	2	4	2	2	1	1	1	2	1	1	2	4	2	2	2	2	3	3	2	4	1	1	2	4	1	1	1	2	4	4	2	2
1470_756_621	HAR2	0	0	4	4	1	1	2	2	1	1	0	0	0	0	3	4	2	2	0	0	0	0	0	0	1	4	2	2	2	4	2	2	3	3	4	4	1	1	2	2	1	1	2	2	0	0	2	2
1470_756_622	HAR2	3	3	4	4	1	3	1	2	4	4	2	3	4	4	3	3	2	2	1	1	3	3	1	1	1	1	2	4	2	4	2	2	3	3	2	4	1	2	2	4	1	4	1	1	4	4	2	2
1470_756_623	HAR2	3	3	4	4	1	1	2	2	4	4	2	3	4	4	3	3	4	4	1	1	1	1	1	2	1	1	4	4	4	4	2	2	3	3	2	2	1	2	2	4	1	1	2	2	3	4	2	4
1470_756_624	HAR2	2	3	4	4	1	1	1	2	1	4	3	3	3	4	3	4	4	4	1	2	1	1	2	2	1	1	2	4	2	2	2	2	3	3	4	4	1	1	0	0	1	1	2	2	4	4	2	4
1470_756_625	HAR2	2	3	4	4	1	3	2	2	1	1	2	2	3	4	4	4	2	4	1	2	1	1	1	2	1	4	4	4	2	2	2	2	3	3	2	4	1	2	2	4	1	1	1	2	4	4	2	4
1470_756_626	HAR2	2	2	4	4	1	1	2	2	4	4	2	3	0	0	3	3	2	4	1	1	1	1	1	2	1	1	2	4	2	4	2	2	3	3	2	4	1	1	2	4	1	1	1	2	3	4	2	4
1470_756_627	HAR2	3	3	4	4	1	1	1	1	1	1	2	3	3	4	4	4	2	2	2	2	1	3	1	1	1	1	2	4	2	4	2	2	3	3	4	4	1	1	2	2	1	1	2	2	4	4	2	2
1470_756_628	HAR2	2	3	4	4	1	1	2	2	4	4	2	3	3	4	4	4	2	4	1	1	1	1	1	1	1	4	4	4	0	0	2	2	3	3	4	4	1	2	4	4	0	0	1	2	4	4	2	2
1470_756_629	HAR2	3	3	4	4	1	1	1	2	1	1	0	0	0	0	3	4	4	4	0	0	0	0	2	2	1	1	4	4	2	4	2	2	3	4	2	4	0	0	0	0	1	1	1	2	4	4	2	2
1470_756_630	HAR2	2	3	4	4	1	3	2	2	1	1	2	2	3	4	3	4	2	4	1	1	1	3	1	1	1	4	4	4	2	2	2	2	3	3	4	4	1	1	2	4	1	1	2	2	4	4	2	2
1470_756_632	HAR2	2	3	4	4	1	3	2	2	4	4	2	3	4	4	3	3	4	4	2	2	1	1	1	2	1	4	4	4	2	4	2	2	3	3	4	4	2	2	2	2	1	4	2	2	4	4	2	2
1470_756_633	HAR2	2	3	4	4	1	1	2	2	4	4	2	3	3	3	3	4	2	2	2	2	1	3	1	1	1	4	4	4	2	2	2	4	3	3	2	4	1	1	4	4	1	1	2	2	4	4	2	2
1470_756_634	HAR2	2	3	4	4	1	1	2	2	4	4	3	3	3	4	3	4	2	2	1	1	1	1	1	1	1	1	2	4	2	2	2	2	3	4	4	4	1	1	4	4	1	1	1	2	4	4	2	4
1470_756_635	HAR2	3	3	4	4	1	1	1	2	4	4	2	3	4	4	3	4	2	2	2	2	1	3	1	2	1	4	4	4	2	2	2	2	3	3	4	4	1	1	4	4	1	1	2	2	3	3	2	4
1470_756_636	HAR2	2	3	4	4	1	1	2	2	4	4	2	3	3	4	3	4	2	4	1	1	1	1	1	1	1	4	4	4	2	4	2	2	3	4	4	4	1	1	2	2	1	1	1	2	4	4	4	4
1470_756_637	HAR2	2	3	4	4	0	0	0	0	1	4	2	3	0	0	0	0	4	4	0	0	1	1	1	1	1	4	4	4	0	0	0	0	3	3	2	4	1	1	2	4	1	4	0	0	0	0	2	4
1470_756_638	HAR2	3	3	4	4	1	1	2	2	1	1	2	2	3	3	3	4	2	2	1	2	1	3	1	1	1	4	4	4	4	4	2	2	3	3	4	4	1	1	2	4	1	1	1	1	4	4	2	2
1470_756_639	HAR2	2	2	4	4	1	1	2	2	1	4	3	3	0	0	3	4	4	4	1	2	1	1	2	2	1	4	4	4	2	2	2	2	3	3	2	2	2	2	2	4	1	4	1	1	4	4	2	4
1470_756_640	HAR2	2	3	4	4	1	1	2	2	1	1	2	3	0	0	3	4	4	4	1	2	3	3	1	2	1	4	4	4	2	4	2	2	4	4	4	4	1	1	0	0	1	1	2	2	4	4	2	2
1470_756_641	HAR2	2	2	4	4	1	1	1	2	1	4	3	3	3	3	4	4	4	4	2	2	1	1	1	2	1	4	4	4	2	4	2	2	3	3	4	4	1	2	2	2	1	1	1	2	4	4	2	4
1470_756_642	HAR2	2	3	4	4	1	1	1	2	1	4	2	3	3	3	3	3	2	4	2	2	1	3	1	1	1	4	4	4	2	2	2	2	3	3	4	4	1	1	2	2	1	1	1	2	3	3	2	2
1470_756_643	HAR2	3	3	4	4	1	1	2	2	0	0	2	3	4	4	3	4	4	4	2	2	1	3	1	2	1	1	4	4	2	4	2	2	3	3	4	4	1	1	4	4	1	1	1	2	4	4	2	4
1471_756_644	HAR2	0	0	4	4	1	1	2	2	4	4	0	0	0	0	3	3	2	4	0	0	0	0	0	0	1	1	4	4	2	4	2	4	3	3	2	4	1	1	2	2	1	1	1	2	0	0	2	4
1471_756_645	HAR2	2	2	1	4	1	1	2	2	1	4	2	3	3	4	3	4	2	4	1	2	1	3	2	2	1	1	4	4	2	4	2	4	3	3	4	4	1	1	4	4	1	1	1	2	4	4	2	2
1471_756_646	HAR2	2	2	4	4	1	1	1	2	4	4	2	3	3	3	3	3	4	4	2	2	1	1	1	2	1	1	4	4	2	4	2	2	3	3	2	4	1	1	2	4	1	4	1	2	3	4	2	4
1471_756_647	HAR2	2	3	4	4	1	1	2	2	1	1	3	3	3	3	3	4	4	4	2	2	1	3	2	2	1	1	4	4	2	4	2	2	3	3	2	2	1	2	2	4	1	1	2	2	3	4	4	4
1471_756_648	HAR2	2	2	4	4	1	3	2	2	4	4	2	3	4	4	4	4	4	4	1	1	1	3	1	1	1	1	4	4	2	2	2	2	3	4	4	4	1	1	4	4	1	4	1	2	4	4	2	2
1471_756_649	HAR2	3	3	4	4	1	1	2	2	1	4	2	3	0	0	3	4	2	4	2	2	1	1	1	1	1	4	2	4	4	4	2	2	3	3	2	4	1	2	2	2	1	1	1	2	4	4	2	4
1471_756_650	HAR2	3	3	4	4	1	1	2	2	1	1	2	2	3	4	3	4	4	4	1	2	1	3	1	1	1	1	4	4	2	2	2	2	3	3	4	4	1	1	2	2	1	1	1	2	3	4	2	4
1471_756_651	HAR2	3	3	4	4	1	1	2	2	1	1	2	2	3	4	3	4	4	4	2	2	1	3	1	1	1	4	4	4	2	4	2	4	3	3	2	4	1	2	2	2	1	1	2	2	4	4	2	2
1471_756_652	HAR2	0	0	4	4	1	1	2	2	4	4	0	0	0	0	3	3	2	4	0	0	0	0	0	0	1	1	2	4	4	4	2	4	3	3	4	4	1	1	2	2	1	1	1	2	0	0	2	2
1471_756_653	HAR2	2	2	4	4	1	1	2	2	4	4	3	3	0	0	3	3	4	4	2	2	1	1	2	2	1	4	4	4	2	2	2	2	3	3	2	2	1	1	2	4	1	1	1	2	4	4	2	2
1471_756_655	HAR2	3	3	4	4	1	1	2	2	0	0	3	3	3	3	3	3	2	4	1	2	1	1	1	2	0	0	2	4	2	2	2	2	3	3	2	4	1	2	0	0	0	0	2	2	3	4	2	2
1471_756_656	HAR2	3	3	4	4	1	1	2	2	1	4	2	2	3	3	3	3	4	4	1	2	1	1	1	2	1	4	4	4	2	4	2	2	3	3	4	4	1	1	2	4	1	4	2	2	4	4	2	4
1471_756_657	HAR2	2	2	4	4	1	3	2	2	1	1	2	3	4	4	3	4	2	2	1	2	1	3	2	2	0	0	4	4	2	4	2	2	3	3	2	4	1	2	2	4	1	1	2	2	3	3	2	4
1471_756_658	HAR2	3	3	4	4	1	1	1	2	1	1	2	3	3	4	3	3	4	4	1	2	3	3	2	2	1	1	2	2	2	2	2	2	3	3	4	4	1	1	4	4	1	1	2	2	4	4	2	2
1471_756_660	HAR2	0	0	4	4	1	3	2	2	4	4	0	0	0	0	3	4	4	4	0	0	0	0	0	0	1	1	4	4	4	4	0	0	3	3	2	4	1	1	4	4	1	1	1	1	0	0	2	2
1471_756_661	HAR2	3	3	4	4	1	3	2	2	4	4	2	3	3	4	3	4	4	4	2	2	1	1	2	2	1	4	2	4	2	4	2	2	3	3	4	4	1	1	2	2	1	1	2	2	3	3	2	4
1471_756_662	HAR2	2	2	4	4	0	0	0	0	0	0	2	3	3	4	3	3	2	4	1	2	1	3	1	1	1	1	0	0	0	0	0	0	3	3	2	2	1	2	2	2	1	1	0	0	4	4	2	2
1471_756_663	HAR2	2	3	4	4	3	3	2	2	1	4	3	3	4	4	4	4	2	4	1	2	1	3	1	2	1	1	4	4	2	4	2	2	3	3	2	4	1	2	0	0	1	1	2	2	3	4	2	4
1471_756_664	HAR2	2	3	4	4	1	1	1	2	1	4	3	3	4	4	3	4	2	4	1	2	1	3	1	2	1	4	2	4	4	4	2	2	3	4	2	2	1	1	2	4	1	1	2	2	4	4	2	2
1471_756_665	HAR2	2	3	4	4	1	3	2	2	4	4	2	3	3	3	4	4	2	4	1	1	1	1	1	2	1	1	4	4	2	4	2	2	3	3	2	2	1	1	2	4	1	1	1	2	4	4	2	2
1471_756_666	HAR2	3	3	4	4	1	1	2	2	1	1	2	3	3	4	3	3	2	4	1	2	1	1	1	2	4	4	4	4	2	2	2	2	3	3	2	4	1	2	2	2	1	1	1	1	4	4	2	2
1438_748_201	HAR3	2	3	4	4	1	1	1	2	4	4	3	3	3	4	3	4	4	4	0	0	1	3	1	1	1	4	4	4	2	2	2	2	3	3	2	4	1	1	2	2	1	1	2	2	3	4	2	2
1438_748_202	HAR3	2	3	4	4	1	3	1	2	1	4	2	2	3	4	0	0	2	4	2	2	1	1	1	2	1	1	0	0	2	2	2	2	3	3	2	4	1	1	2	2	1	1	0	0	4	4	2	2
1438_748_205	HAR3	3	3	4	4	1	1	2	2	1	4	2	2	0	0	0	0	2	4	2	2	0	0	1	2	1	1	2	4	2	2	2	4	3	3	4	4	1	1	2	4	1	4	1	2	4	4	2	2
1438_748_206	HAR3	2	3	4	4	1	1	2	2	1	4	3	3	3	4	3	4	2	2	2	2	1	3	2	2	1	4	4	4	2	2	2	2	3	3	2	4	1	2	2	2	1	1	1	2	3	4	2	4
1438_748_207	HAR3	2	2	1	4	1	1	2	2	4	4	2	3	3	4	3	3	4	4	1	2	1	3	1	2	1	1	4	4	2	4	2	4	3	3	2	4	1	1	2	2	1	1	2	2	4	4	2	2
1438_748_208	HAR3	2	2	4	4	1	3	2	2	4	4	3	3	3	3	3	3	4	4	2	2	1	3	2	2	1	1	0	0	2	4	2	2	3	3	4	4	1	1	2	4	1	1	2	2	3	4	2	2
1438_748_209	HAR3	2	2	4	4	1	1	2	2	1	4	2	3	3	3	3	4	2	4	2	2	1	1	1	2	1	4	4	4	2	2	2	2	3	4	2	4	1	1	2	2	1	1	1	1	3	4	2	2
1438_748_210	HAR3	3	3	1	4	1	3	2	2	1	4	2	3	4	4	3	3	2	4	2	2	1	1	1	2	1	1	2	4	2	4	2	2	3	3	2	4	1	1	2	2	1	1	1	2	4	4	2	2
1438_748_213	HAR3	3	3	4	4	0	0	2	2	4	4	2	3	4	4	4	4	2	4	2	2	0	0	1	2	1	1	4	4	2	2	2	2	3	3	2	4	1	1	2	4	1	1	2	2	4	4	0	0
1438_748_214	HAR3	2	2	4	4	1	1	2	2	4	4	3	3	3	4	4	4	4	4	1	2	1	3	2	2	1	1	2	4	2	2	2	4	3	3	2	4	1	1	2	4	1	1	1	2	4	4	2	2
1438_748_215	HAR3	2	3	4	4	1	3	1	2	4	4	2	3	3	4	3	4	4	4	1	2	1	1	1	2	1	1	0	0	2	2	2	2	3	3	4	4	1	2	2	4	1	1	1	2	4	4	2	2
1438_748_216	HAR3	2	3	4	4	1	1	2	2	4	4	3	3	3	3	4	4	2	4	1	1	3	3	1	1	1	4	4	4	2	4	2	2	3	3	4	4	1	1	2	2	1	1	2	2	4	4	2	2
1438_748_217	HAR3	2	3	4	4	1	1	1	2	1	4	2	3	3	3	0	0	2	4	1	2	1	3	1	1	1	4	4	4	0	0	2	2	3	3	4	4	1	2	2	2	1	4	2	2	4	4	2	2
1438_748_218	HAR3	2	2	4	4	0	0	2	2	1	4	3	3	3	3	4	4	4	4	2	2	1	3	1	2	1	4	2	4	2	2	2	2	3	3	2	4	1	1	2	4	1	1	1	2	3	3	2	4
1438_748_219	HAR3	2	2	4	4	1	3	2	2	4	4	2	2	4	4	4	4	4	4	0	0	1	1	1	1	1	1	2	4	2	2	0	0	3	3	2	2	1	1	0	0	1	1	2	2	4	4	2	4
1438_748_220	HAR3	2	2	4	4	3	3	2	2	4	4	2	3	3	4	0	0	2	2	2	2	1	1	2	2	1	1	2	4	2	4	2	2	3	3	4	4	1	1	2	2	1	1	2	2	4	4	2	2
1438_748_221	HAR3	2	2	4	4	1	1	2	2	1	4	2	3	3	4	3	4	4	4	2	2	1	3	1	2	1	4	4	4	2	2	2	2	3	3	4	4	2	2	2	4	1	1	2	2	4	4	2	4
1438_748_222	HAR3	2	2	4	4	1	1	2	2	1	1	2	3	4	4	3	4	2	4	2	2	1	1	1	2	1	4	2	4	4	4	2	2	3	3	2	4	1	2	2	2	1	1	1	2	4	4	2	2
1438_748_223	HAR3	2	3	4	4	1	1	0	0	4	4	3	3	3	4	3	4	2	2	2	2	1	3	2	2	1	1	2	4	4	4	2	2	3	3	4	4	1	1	2	2	1	1	1	2	4	4	2	2
1438_748_224	HAR3	2	3	4	4	1	3	2	2	4	4	2	3	3	4	4	4	2	4	1	2	1	3	2	2	1	1	4	4	2	2	2	4	3	4	4	4	1	1	2	4	1	1	1	2	3	4	2	4
1438_748_225	HAR3	2	2	4	4	3	3	2	2	1	4	2	2	3	3	3	4	2	4	1	2	1	3	1	1	1	4	0	0	2	4	2	2	3	3	4	4	1	1	2	4	1	1	1	1	3	4	2	2
1438_748_226	HAR3	3	3	4	4	1	3	1	2	4	4	3	3	4	4	3	4	2	4	1	2	1	3	1	2	1	1	4	4	2	2	2	2	3	3	2	2	1	1	2	4	1	1	1	2	4	4	2	2
1438_748_227	HAR3	2	2	1	4	1	1	2	2	1	4	2	2	4	4	4	4	2	4	2	2	1	1	2	2	1	1	4	4	2	2	2	2	3	3	2	4	1	1	4	4	1	1	2	2	3	4	2	4
1438_748_228	HAR3	2	2	1	4	0	0	2	2	4	4	3	3	4	4	3	4	2	4	1	2	1	3	1	1	1	1	2	4	2	2	0	0	3	4	4	4	1	2	2	2	1	1	2	2	3	4	2	2
1438_748_229	HAR3	2	3	4	4	1	1	1	2	1	4	3	3	3	4	0	0	4	4	0	0	1	3	1	1	1	1	2	4	2	4	2	2	3	3	2	2	1	1	2	2	1	1	1	2	4	4	2	2
1438_748_230	HAR3	2	3	4	4	1	3	2	2	0	0	2	3	3	4	4	4	4	4	0	0	1	3	1	2	1	1	4	4	2	2	2	4	3	3	2	4	0	0	2	2	1	1	1	2	4	4	2	2
1438_748_231	HAR3	2	3	4	4	1	1	1	2	1	4	2	2	0	0	3	4	2	4	2	2	1	1	0	0	1	1	2	4	2	2	2	2	3	3	2	2	1	1	2	2	1	4	1	2	4	4	2	2
1438_748_232	HAR3	2	3	4	4	1	1	2	2	4	4	3	3	3	4	3	4	0	0	0	0	1	1	1	2	1	1	4	4	2	2	2	2	3	3	4	4	1	1	2	4	1	1	2	2	4	4	2	2
1438_748_233	HAR3	3	3	4	4	1	1	2	2	4	4	2	2	3	3	3	4	2	2	1	2	1	3	2	2	1	1	2	4	2	4	2	2	3	3	2	4	1	1	2	4	1	1	2	2	4	4	2	2
1438_748_234	HAR3	2	3	4	4	1	1	2	2	4	4	3	3	3	4	4	4	4	4	1	2	1	1	2	2	1	4	2	4	2	2	2	2	3	3	4	4	1	1	4	4	1	1	1	2	4	4	2	4
1438_748_235	HAR3	2	2	4	4	1	1	2	2	1	4	2	2	0	0	3	3	4	4	1	2	1	3	1	2	1	4	4	4	2	4	2	2	3	3	2	4	1	1	2	2	1	1	1	2	3	4	2	2
1438_748_236	HAR3	2	2	4	4	1	3	2	2	4	4	2	3	3	4	3	4	4	4	1	2	1	1	1	1	1	1	2	4	2	4	2	4	3	3	2	4	1	1	2	4	1	1	2	2	4	4	2	2
1438_748_237	HAR3	2	3	4	4	1	1	2	2	4	4	2	3	4	4	4	4	2	2	1	2	0	0	1	2	0	0	2	4	2	2	2	4	3	3	2	4	2	2	2	4	1	4	1	2	4	4	2	2
1438_748_238	HAR3	3	3	4	4	3	3	2	2	4	4	0	0	3	3	4	4	4	4	2	2	1	1	0	0	1	1	4	4	2	2	2	2	3	3	2	2	1	1	2	2	1	1	1	2	4	4	2	2
1438_748_239	HAR3	2	3	4	4	1	3	2	2	1	4	2	3	3	4	4	4	4	4	2	2	1	3	1	2	1	4	4	4	2	2	2	2	3	3	2	4	1	1	2	4	1	1	2	2	4	4	2	4
1438_748_240	HAR3	2	3	4	4	1	1	2	2	4	4	2	3	4	4	3	4	0	0	2	2	0	0	1	1	0	0	2	4	2	4	2	2	3	3	4	4	1	2	2	2	1	1	1	2	3	4	2	2
1438_748_241	HAR3	2	3	4	4	1	1	2	2	4	4	3	3	3	3	3	3	2	4	2	2	1	1	2	2	1	1	4	4	2	2	2	2	3	4	2	4	1	1	2	2	1	1	2	2	4	4	2	2
1438_748_242	HAR3	3	3	4	4	1	1	2	2	4	4	3	3	3	4	3	3	4	4	2	2	1	1	2	2	1	1	4	4	2	2	2	2	3	3	4	4	2	2	2	2	1	1	2	2	4	4	2	2
1466_748_243	HAR3	2	3	4	4	1	1	2	2	1	4	2	3	3	4	3	4	4	4	0	0	1	1	1	2	1	4	4	4	2	4	2	4	3	3	4	4	1	1	0	0	1	1	2	2	4	4	2	2
1466_748_244	HAR3	3	3	4	4	1	1	2	2	1	4	2	3	3	4	3	4	4	4	2	2	1	3	1	2	1	1	4	4	2	4	2	2	3	3	2	4	1	1	2	4	1	1	2	2	4	4	2	2
1466_748_245	HAR3	2	3	4	4	1	3	2	2	4	4	2	3	3	3	4	4	4	4	2	2	1	1	2	2	1	4	2	2	2	2	2	2	3	3	2	4	1	1	4	4	1	1	2	2	4	4	2	2
1466_748_246	HAR3	2	3	4	4	1	1	2	2	1	4	2	3	3	3	3	3	2	2	1	1	1	1	1	2	1	1	2	4	2	2	2	2	3	3	4	4	1	1	2	2	1	1	2	2	4	4	2	2
1466_748_247	HAR3	2	2	4	4	1	3	2	2	4	4	3	3	4	4	4	4	2	4	2	2	1	3	1	1	1	1	2	4	2	4	2	2	3	3	2	4	1	1	2	4	1	1	0	0	4	4	2	2
1466_748_248	HAR3	3	3	4	4	1	1	2	2	4	4	2	3	4	4	3	3	2	4	1	2	1	3	2	2	1	4	2	2	2	2	2	2	3	4	2	2	0	0	2	2	1	1	2	2	3	4	2	2
1466_748_249	HAR3	2	3	4	4	1	1	2	2	4	4	2	3	3	4	3	4	2	2	2	2	1	1	1	1	1	1	2	2	2	4	2	2	4	4	2	4	1	1	2	4	1	1	1	2	4	4	2	2
1466_748_250	HAR3	2	2	4	4	1	1	2	2	1	4	2	3	3	4	3	3	4	4	1	2	1	1	2	2	1	1	4	4	2	2	2	2	3	3	4	4	1	1	2	2	1	1	1	2	3	4	2	2
1438_727_101	HAR4	2	3	4	4	3	3	0	0	1	4	2	2	3	4	3	4	4	4	2	2	0	0	1	1	1	4	2	4	2	4	2	2	3	3	2	4	1	1	4	4	1	1	1	2	4	4	2	2
1438_727_102	HAR4	2	3	1	4	1	1	1	2	1	4	2	3	4	4	4	4	4	4	0	0	1	3	1	2	1	1	2	4	2	2	2	2	3	3	2	4	1	2	2	4	1	1	2	2	4	4	2	4
1438_727_103	HAR4	3	3	4	4	1	1	2	2	1	4	3	3	3	4	3	4	2	4	1	1	1	1	2	2	1	4	2	4	2	2	2	2	3	3	2	4	1	2	2	4	1	4	2	2	4	4	2	4
1438_727_104	HAR4	2	3	4	4	1	1	2	2	4	4	2	2	3	4	3	4	2	2	1	2	1	1	2	2	1	4	4	4	2	2	2	2	3	3	2	4	1	2	2	4	1	4	2	2	4	4	2	2
1438_727_105	HAR4	0	0	4	4	1	1	2	2	4	4	0	0	3	4	3	3	2	2	0	0	0	0	0	0	1	1	4	4	2	2	2	4	3	3	4	4	1	1	4	4	1	1	1	2	0	0	2	2
1438_727_106	HAR4	0	0	4	4	3	3	2	2	1	1	0	0	0	0	3	4	2	4	0	0	0	0	0	0	1	1	2	4	2	2	2	2	3	3	4	4	1	1	2	4	1	1	2	2	0	0	2	2
1438_727_107	HAR4	0	0	1	4	1	1	2	2	1	1	0	0	3	4	3	3	2	4	0	0	0	0	0	0	1	1	4	4	4	4	2	2	3	3	2	4	1	1	2	4	1	1	1	2	0	0	2	4
1438_727_108	HAR4	2	2	4	4	1	3	2	2	4	4	3	3	3	4	3	3	4	4	1	2	1	1	1	2	1	1	2	4	2	4	2	2	3	4	4	4	1	1	2	2	1	1	2	2	4	4	2	2
1438_727_109	HAR4	2	2	4	4	1	1	1	2	1	4	2	3	4	4	3	4	2	4	1	2	1	1	2	2	1	4	4	4	2	2	2	2	3	3	2	4	2	2	2	4	1	1	2	2	3	4	2	4
1438_727_110	HAR4	2	3	4	4	1	1	1	2	4	4	2	2	4	4	0	0	2	2	1	2	1	3	1	2	1	4	4	4	2	2	2	4	3	4	2	4	1	2	4	4	1	1	1	2	3	4	2	2
1438_727_111	HAR4	2	3	4	4	1	3	2	2	1	4	3	3	3	4	4	4	4	4	2	2	1	3	1	2	1	4	2	4	2	2	2	2	3	3	4	4	1	1	4	4	1	1	1	2	3	4	2	2
1438_727_112	HAR4	2	3	1	4	1	1	2	2	1	4	2	3	3	3	3	4	4	4	2	2	1	1	2	2	1	1	4	4	2	4	2	2	3	4	2	4	1	1	2	2	1	1	2	2	3	4	2	2
1438_727_113	HAR4	2	3	4	4	1	1	2	2	1	1	2	3	4	4	4	4	4	4	2	2	0	0	1	2	1	1	2	4	2	2	2	2	3	3	4	4	1	1	2	2	1	1	2	2	4	4	2	4
1438_727_114	HAR4	2	3	4	4	1	1	2	2	1	4	2	3	4	4	4	4	4	4	1	2	1	1	1	1	1	4	2	2	2	2	2	2	3	3	2	4	1	1	2	4	1	1	2	2	3	4	2	2
1438_727_115	HAR4	3	3	4	4	1	3	1	2	1	4	2	3	3	4	4	4	4	4	1	2	1	3	1	1	1	4	2	2	2	2	2	2	3	4	4	4	1	1	2	2	1	1	1	1	4	4	2	2
1438_727_116	HAR4	2	2	4	4	1	1	2	2	1	4	2	2	3	3	3	3	4	4	1	2	1	3	2	2	1	4	4	4	2	2	2	2	3	3	4	4	1	2	2	4	1	1	2	2	4	4	2	2
1438_727_117	HAR4	2	2	4	4	1	3	2	2	1	1	2	3	3	4	3	4	4	4	2	2	0	0	1	2	1	1	2	4	2	4	2	2	3	3	2	4	1	1	2	2	1	1	2	2	3	4	2	2
1438_727_118	HAR4	2	3	4	4	1	1	2	2	4	4	2	3	3	3	3	4	4	4	2	2	1	3	2	2	1	1	4	4	2	2	2	4	3	3	4	4	1	1	2	4	1	1	1	2	4	4	2	4
1438_727_119	HAR4	2	2	4	4	1	1	2	2	4	4	2	3	0	0	4	4	4	4	1	2	1	1	1	1	1	1	2	4	2	2	2	2	3	3	2	4	1	1	2	4	1	1	1	2	4	4	2	4
1438_727_120	HAR4	2	3	1	4	1	3	1	2	4	4	2	2	3	4	3	3	2	4	1	2	1	3	2	2	1	1	2	4	2	4	2	2	3	4	2	2	1	2	2	2	1	1	1	2	4	4	2	4
1438_727_121	HAR4	2	2	1	4	1	1	1	2	1	4	2	2	4	4	3	4	2	4	1	2	1	1	2	2	1	1	4	4	2	2	2	2	3	3	4	4	1	1	2	4	1	1	1	2	4	4	2	2
1438_727_122	HAR4	2	3	4	4	1	1	1	2	1	4	3	3	3	4	3	4	2	4	2	2	3	3	1	2	1	4	4	4	2	4	2	2	3	3	2	4	1	1	2	4	1	4	1	2	4	4	2	2
1438_727_123	HAR4	2	2	4	4	1	1	2	2	4	4	2	3	3	3	3	4	4	4	2	2	1	3	2	2	1	1	2	4	2	2	2	2	3	3	2	4	1	1	2	4	1	1	1	2	4	4	2	2
1438_727_124	HAR4	2	2	4	4	1	1	2	2	1	1	2	3	4	4	3	4	2	4	2	2	1	1	1	2	1	4	4	4	2	4	2	2	3	3	2	4	1	1	2	2	1	1	2	2	4	4	2	4
1438_727_125	HAR4	3	3	1	4	1	1	2	2	4	4	2	3	4	4	3	4	4	4	2	2	1	3	1	2	4	4	4	4	2	2	2	4	3	3	2	4	1	1	2	4	1	1	2	2	4	4	2	2
1438_727_126	HAR4	0	0	1	4	1	3	2	2	1	4	0	0	3	4	3	4	2	4	2	2	0	0	0	0	1	1	2	4	2	2	2	4	3	3	4	4	1	1	2	2	1	1	1	2	0	0	2	2
1438_727_127	HAR4	2	3	4	4	1	1	1	2	4	4	2	3	3	4	3	4	4	4	1	2	1	3	1	2	1	1	4	4	2	4	2	2	3	3	4	4	1	1	2	2	1	1	2	2	4	4	2	2
1438_727_128	HAR4	3	3	4	4	1	1	2	2	4	4	2	3	3	4	3	4	2	4	1	2	1	3	1	2	1	4	4	4	2	2	2	2	3	3	2	4	2	2	2	2	1	1	1	2	4	4	2	2
1438_727_129	HAR4	2	3	4	4	1	1	1	2	4	4	2	3	3	4	3	4	4	4	1	2	0	0	2	2	1	1	0	0	2	2	2	2	3	3	2	4	1	1	2	4	4	4	1	2	4	4	2	4
1438_727_130	HAR4	2	2	4	4	1	1	2	2	1	4	2	3	3	4	3	4	4	4	1	2	1	3	1	2	1	1	4	4	2	2	2	2	3	4	2	4	1	1	2	4	1	1	2	2	4	4	2	2
1438_727_131	HAR4	2	2	4	4	1	1	2	2	4	4	2	3	3	4	3	4	2	4	2	2	1	1	1	1	1	1	2	2	2	2	2	4	3	3	4	4	1	1	4	4	1	1	2	2	3	4	2	2
1438_727_132	HAR4	2	3	1	4	1	1	1	2	1	4	2	3	3	4	3	4	2	4	1	2	1	3	1	2	1	1	4	4	2	4	2	2	3	3	4	4	1	1	2	4	1	1	1	1	4	4	2	4
1438_727_133	HAR4	2	3	4	4	1	1	2	2	1	4	2	3	4	4	3	4	4	4	2	2	1	3	1	2	1	1	4	4	2	4	2	2	3	3	4	4	1	1	2	4	1	1	2	2	4	4	2	4
1438_727_134	HAR4	2	2	4	4	1	1	2	2	4	4	2	3	3	3	3	3	2	2	2	2	1	1	1	2	1	4	4	4	2	2	2	2	3	3	2	4	1	2	4	4	1	1	1	1	3	3	2	2
1438_727_135	HAR4	2	3	4	4	1	3	2	2	1	4	2	3	3	4	3	3	2	4	2	2	1	3	1	1	1	1	4	4	2	4	2	2	3	3	2	4	1	1	2	4	1	1	2	2	4	4	2	2
1438_727_136	HAR4	2	3	4	4	1	1	2	2	1	4	3	3	3	3	4	4	2	4	2	2	1	1	1	2	1	1	4	4	2	2	2	2	3	3	4	4	0	0	2	4	1	1	1	2	3	4	2	2
1438_727_137	HAR4	2	2	4	4	1	3	2	2	4	4	2	2	4	4	4	4	2	2	2	2	1	1	1	2	1	1	2	2	2	2	2	2	3	3	4	4	1	1	2	4	1	1	1	2	3	4	2	2
1438_727_138	HAR4	3	3	4	4	1	1	1	2	1	4	2	3	3	4	3	4	4	4	2	2	1	1	2	2	4	4	4	4	2	2	2	2	3	3	2	4	1	1	2	2	1	1	0	0	4	4	2	2
1438_727_139	HAR4	2	2	4	4	1	1	2	2	4	4	2	3	0	0	3	4	2	2	1	2	1	1	1	2	1	4	2	4	2	2	2	2	3	3	4	4	1	1	2	4	1	1	2	2	4	4	2	4
1438_727_140	HAR4	2	3	4	4	1	1	1	2	4	4	2	2	3	4	3	4	4	4	1	2	1	3	2	2	1	1	4	4	2	2	2	2	3	3	4	4	1	1	2	2	1	1	2	2	4	4	2	2
1438_727_141	HAR4	2	3	4	4	1	1	2	2	4	4	3	3	3	4	3	4	2	4	1	2	1	1	2	2	1	1	4	4	2	2	2	2	3	3	4	4	1	2	2	2	1	1	1	2	3	4	2	4
1438_727_142	HAR4	2	3	4	4	1	1	2	2	4	4	2	3	3	4	3	4	2	2	1	2	1	3	2	2	1	1	2	4	2	2	2	2	3	3	4	4	2	2	2	4	1	1	2	2	4	4	2	2
1438_727_143	HAR4	2	3	4	4	1	3	2	2	4	4	2	2	4	4	4	4	2	4	2	2	1	3	1	2	1	4	2	4	2	2	2	2	3	3	4	4	1	1	2	4	1	1	1	2	4	4	2	2
1438_727_144	HAR4	2	3	4	4	1	1	2	2	4	4	2	3	3	4	3	4	2	4	2	2	1	3	1	2	1	1	2	4	2	4	2	2	3	3	4	4	1	1	2	4	1	1	1	2	4	4	2	4
1438_727_145	HAR4	2	2	1	4	1	1	2	2	4	4	2	2	3	4	3	4	2	4	1	2	1	3	2	2	1	1	2	2	2	2	2	2	3	3	2	4	1	1	2	4	1	1	2	2	3	4	2	2
1438_727_147	HAR4	2	2	4	4	1	1	2	2	4	4	2	3	3	3	4	4	2	4	2	2	1	3	1	2	1	1	2	4	2	4	2	2	3	3	2	4	2	2	2	4	1	1	2	2	4	4	0	0
1438_727_148	HAR4	3	3	4	4	1	1	2	2	4	4	2	3	3	4	3	4	4	4	1	2	1	1	1	2	1	1	4	4	2	2	2	2	3	3	4	4	1	2	2	2	1	4	1	1	4	4	2	4
1438_727_149	HAR4	2	2	4	4	1	3	2	2	4	4	3	3	4	4	3	4	4	4	1	1	1	1	1	1	1	4	2	4	2	2	2	4	3	3	4	4	1	1	4	4	1	1	2	2	4	4	2	2
1438_727_150	HAR4	2	3	4	4	1	3	1	2	1	4	0	0	4	4	3	3	2	4	1	2	0	0	1	1	1	1	2	4	2	2	2	2	3	3	4	4	1	2	2	2	1	1	1	2	4	4	2	2
1438_727_151	HAR4	2	3	4	4	1	3	2	2	4	4	2	3	3	4	3	3	2	4	2	2	3	3	1	2	1	1	4	4	2	2	2	4	3	3	2	2	1	1	2	4	1	1	2	2	4	4	2	2
1438_727_152	HAR4	3	3	4	4	1	1	1	2	1	4	2	3	4	4	3	4	2	4	2	2	1	3	1	1	1	1	4	4	2	4	2	4	3	3	2	4	1	1	2	2	1	1	2	2	4	4	2	2
1438_727_153	HAR4	2	3	4	4	1	1	2	2	4	4	2	3	3	3	0	0	2	4	2	2	1	3	2	2	1	4	4	4	2	2	2	2	3	3	4	4	1	2	2	2	1	1	1	2	4	4	2	2
1438_727_154	HAR4	2	3	4	4	1	1	2	2	1	4	2	3	3	4	3	4	2	4	0	0	3	3	1	2	1	4	2	4	2	4	2	2	3	3	4	4	1	1	2	4	1	1	1	2	4	4	2	2
1438_727_155	HAR4	2	3	4	4	1	1	2	2	4	4	2	3	3	3	3	3	2	2	1	2	1	3	1	2	1	4	4	4	2	2	2	2	3	3	4	4	2	2	2	4	1	1	2	2	4	4	2	2
1438_727_156	HAR4	2	2	1	4	1	1	1	2	1	4	2	3	3	4	3	3	4	4	2	2	1	1	1	1	4	4	4	4	2	2	2	2	3	3	4	4	1	1	2	2	1	1	1	2	3	4	2	2
1438_727_157	HAR4	2	2	4	4	1	3	2	2	1	4	2	3	3	3	3	4	2	4	2	2	1	1	2	2	1	1	4	4	2	4	2	4	3	3	4	4	1	2	2	4	1	1	1	2	4	4	2	4
1438_727_158	HAR4	0	0	4	4	1	1	2	2	4	4	0	0	0	0	3	4	4	4	2	2	0	0	0	0	1	1	2	4	2	2	2	2	3	3	4	4	1	1	2	4	1	4	1	1	3	3	2	4
1438_727_159	HAR4	2	2	1	4	1	3	2	2	1	4	3	3	4	4	3	3	2	4	2	2	1	3	1	1	4	4	2	2	2	4	2	2	3	3	2	4	1	1	2	2	1	1	2	2	4	4	2	4
1438_727_160	HAR4	2	3	4	4	1	1	2	2	1	4	3	3	4	4	3	3	2	4	1	1	1	1	1	1	4	4	2	4	2	4	2	4	3	4	2	2	1	1	2	4	1	1	1	2	3	4	2	2
1438_727_161	HAR4	2	3	4	4	1	1	1	2	4	4	2	3	4	4	3	3	4	4	1	2	1	1	1	2	1	1	2	4	2	2	2	4	3	3	2	4	2	2	2	2	1	1	1	2	4	4	2	2
1438_727_162	HAR4	2	3	4	4	1	1	2	2	4	4	0	0	3	4	3	3	2	4	2	2	0	0	2	2	1	1	4	4	2	2	2	2	3	3	2	2	1	1	2	4	1	1	1	2	4	4	2	2
1438_727_163	HAR4	2	3	4	4	1	3	2	2	4	4	3	3	3	4	4	4	2	2	2	2	1	1	1	2	1	4	4	4	2	4	2	2	3	3	4	4	1	1	2	4	1	1	1	2	4	4	2	2
1438_727_164	HAR4	2	3	4	4	1	1	2	2	1	4	2	3	3	4	4	4	2	4	2	2	1	1	1	2	1	4	4	4	2	2	2	2	3	3	4	4	1	1	2	2	1	1	1	2	4	4	2	2
1438_727_165	HAR4	3	3	4	4	1	3	2	2	4	4	2	3	3	3	3	3	2	4	2	2	1	3	1	2	1	4	4	4	2	4	2	2	3	3	2	4	1	1	4	4	1	1	2	2	4	4	2	2
1438_727_166	HAR4	2	3	4	4	1	1	2	2	0	0	2	3	4	4	3	4	4	4	1	2	1	3	1	2	1	4	2	4	2	2	2	2	3	3	4	4	1	1	2	4	1	1	1	2	4	4	2	2
1438_727_167	HAR4	2	3	4	4	1	3	2	2	4	4	2	3	4	4	4	4	2	4	1	2	3	3	1	1	4	4	2	4	2	2	2	2	3	3	4	4	1	2	4	4	1	1	2	2	3	4	2	2
1438_727_168	HAR4	3	3	4	4	1	3	2	2	4	4	2	3	0	0	4	4	2	4	2	2	1	3	1	2	1	1	2	4	2	2	2	2	3	3	2	4	1	1	2	4	1	1	2	2	3	4	2	2
1438_727_169	HAR4	2	2	4	4	1	1	2	2	1	4	3	3	3	3	4	4	2	4	2	2	1	3	2	2	1	1	4	4	2	2	2	2	3	3	2	4	1	1	2	2	1	1	1	1	4	4	2	4
1438_727_170	HAR4	2	3	4	4	1	3	2	2	1	4	2	3	4	4	4	4	4	4	2	2	1	1	1	2	1	4	4	4	2	2	2	4	4	4	2	4	1	2	2	2	1	1	2	2	4	4	2	2
1438_727_171	HAR4	2	2	4	4	1	3	1	2	4	4	3	3	3	4	4	4	4	4	1	2	1	1	1	1	1	4	4	4	2	2	2	2	3	3	2	4	1	2	2	4	1	1	1	2	3	4	2	2
1438_727_172	HAR4	2	2	4	4	1	1	2	2	1	4	2	3	4	4	3	4	2	4	2	2	1	3	1	1	1	1	4	4	2	4	2	2	3	3	4	4	1	1	2	4	1	1	1	2	4	4	2	2
1438_727_173	HAR4	2	3	4	4	1	1	1	2	1	4	2	2	3	4	3	4	2	4	0	0	1	3	2	2	1	1	2	2	2	4	2	2	3	3	4	4	2	2	4	4	1	1	2	2	4	4	2	2
1438_727_174	HAR4	2	3	4	4	1	1	2	2	1	1	3	3	4	4	3	4	2	4	2	2	1	3	1	1	1	4	2	4	2	2	2	4	3	3	4	4	1	2	2	2	1	1	2	2	4	4	2	2
1438_727_175	HAR4	2	2	4	4	1	1	2	2	1	4	2	2	3	4	3	3	2	2	1	2	1	1	1	2	1	1	4	4	2	2	2	2	3	3	2	4	1	1	2	2	1	4	2	2	3	4	2	4
1438_727_176	HAR4	2	3	4	4	1	3	2	2	4	4	2	2	4	4	3	3	4	4	1	2	1	1	1	2	1	1	2	4	2	4	2	2	3	3	2	4	0	0	2	4	1	1	1	1	4	4	2	2
1438_727_177	HAR4	3	3	4	4	1	3	2	2	1	4	2	2	4	4	4	4	4	4	0	0	1	1	2	2	1	1	4	4	2	2	2	2	3	3	2	4	2	2	2	4	1	1	1	2	3	4	2	2
1438_727_178	HAR4	2	2	4	4	1	1	2	2	4	4	2	3	3	4	3	4	2	4	1	2	1	1	1	2	1	1	2	4	2	4	2	4	3	3	4	4	1	2	2	2	1	4	2	2	3	4	2	2
1438_727_179	HAR4	3	3	4	4	1	1	2	2	1	4	2	3	3	3	3	4	4	4	2	2	1	1	1	1	1	1	4	4	2	2	2	4	3	3	4	4	1	2	2	4	1	1	2	2	4	4	2	2
1438_727_180	HAR4	2	2	1	4	1	1	2	2	4	4	2	2	3	4	3	4	2	4	1	1	1	3	2	2	1	1	4	4	2	2	2	2	3	4	4	4	1	2	2	4	1	1	2	2	3	4	2	2
1438_727_181	HAR4	3	3	4	4	1	1	2	2	1	4	2	2	3	4	3	4	2	4	2	2	0	0	1	2	1	4	4	4	2	4	2	4	3	4	2	4	1	1	2	2	1	1	1	2	4	4	2	4
1438_727_182	HAR4	2	2	4	4	1	1	2	2	4	4	3	3	3	3	3	3	2	2	1	2	1	3	1	2	1	1	4	4	4	4	2	2	3	3	2	2	1	1	4	4	1	1	2	2	3	4	2	2
1438_727_183	HAR4	2	3	4	4	1	3	2	2	4	4	2	2	3	4	3	4	2	4	1	1	1	3	1	2	1	1	2	4	2	4	2	2	3	3	4	4	1	2	2	2	1	1	1	1	4	4	2	2
1438_727_184	HAR4	2	3	4	4	3	3	1	2	1	4	2	3	3	3	3	3	2	4	1	2	1	3	1	1	1	1	4	4	2	4	2	2	3	3	2	2	1	2	4	4	1	1	1	2	4	4	2	2
1438_727_185	HAR4	3	3	4	4	1	1	2	2	4	4	2	2	4	4	3	3	2	4	2	2	1	3	1	2	1	1	2	4	4	4	2	4	3	3	4	4	1	2	2	4	1	1	1	1	4	4	2	2
1438_727_186	HAR4	2	3	4	4	1	1	1	2	1	4	2	2	4	4	3	4	2	4	2	2	1	3	1	2	1	1	2	2	2	2	2	2	3	3	4	4	1	1	4	4	1	1	1	2	3	4	2	4
1438_727_187	HAR4	2	2	4	4	1	1	2	2	1	4	3	3	4	4	3	4	2	2	2	2	1	1	1	1	1	1	4	4	2	2	2	2	3	3	4	4	1	1	2	4	1	1	1	1	3	4	2	4
1438_727_188	HAR4	3	3	4	4	1	1	2	2	4	4	2	3	4	4	3	4	2	4	2	2	1	1	1	2	1	4	2	4	2	4	2	4	3	3	2	4	2	2	4	4	1	1	2	2	3	4	2	2
1438_748_189	HAR4	2	2	4	4	1	1	2	2	4	4	2	2	4	4	4	4	4	4	2	2	1	3	1	2	1	4	2	2	2	2	2	2	3	3	4	4	1	2	4	4	1	1	1	2	4	4	2	2
1438_748_190	HAR4	2	3	4	4	1	1	2	2	1	4	3	3	0	0	3	3	2	4	1	2	1	1	1	2	1	1	2	4	2	4	2	2	3	3	4	4	1	1	2	4	1	1	2	2	4	4	2	4
1438_748_191	HAR4	2	2	4	4	1	1	2	2	1	4	2	2	3	4	3	4	2	4	2	2	1	3	0	0	0	0	4	4	2	4	2	2	3	3	4	4	1	1	2	4	1	1	1	2	4	4	2	2
1438_748_192	HAR4	3	3	4	4	1	1	1	1	4	4	2	2	3	4	4	4	4	4	1	2	1	1	1	1	1	4	2	2	2	4	2	2	3	3	4	4	1	2	4	4	1	1	1	2	4	4	2	4
1438_748_193	HAR4	2	2	4	4	3	3	2	2	1	4	2	2	3	4	3	3	2	2	1	2	3	3	1	2	1	4	4	4	2	4	2	4	3	4	2	4	1	1	2	4	1	1	0	0	4	4	2	2
1438_748_194	HAR4	2	2	1	4	1	1	2	2	1	4	2	2	3	4	3	3	2	2	2	2	1	1	1	2	1	4	2	4	2	4	2	2	3	3	2	4	1	2	2	2	1	1	1	2	3	4	4	4
1438_748_195	HAR4	2	2	4	4	1	3	2	2	4	4	2	3	4	4	3	4	2	4	1	2	1	3	2	2	4	4	2	4	2	2	2	2	3	3	4	4	1	1	2	4	1	1	2	2	4	4	2	2
1438_748_196	HAR4	2	2	4	4	1	1	2	2	4	4	2	2	4	4	3	4	2	2	2	2	1	1	0	0	1	1	4	4	2	4	2	2	0	0	0	0	1	1	0	0	1	1	1	2	4	4	2	4
1438_748_197	HAR4	3	3	4	4	1	3	1	2	4	4	2	3	3	4	3	4	2	4	2	2	1	3	1	1	1	1	4	4	4	4	2	4	3	4	4	4	1	1	2	4	1	1	2	2	3	4	2	4
1438_748_198	HAR4	2	2	4	4	1	3	2	2	4	4	2	3	3	4	3	4	2	2	1	2	1	1	1	1	1	4	2	4	2	4	2	2	3	3	2	4	1	1	2	4	1	1	1	2	3	4	2	2
1438_748_199	HAR4	2	3	4	4	1	1	2	2	1	1	3	3	3	4	4	4	4	4	2	2	1	1	2	2	1	1	2	4	2	4	2	2	3	3	4	4	1	1	2	2	1	1	1	1	4	4	2	4
1438_748_200	HAR4	3	3	4	4	0	0	2	2	4	4	2	3	3	3	4	4	2	4	2	2	1	1	1	2	1	4	4	4	2	2	2	2	3	3	0	0	1	1	0	0	1	1	0	0	4	4	2	2
1438_726_1	LYS	2	3	4	4	1	1	2	2	4	4	2	3	4	4	3	3	2	4	2	2	1	3	1	1	1	4	4	4	2	4	2	2	3	3	4	4	1	1	2	4	1	1	1	2	4	4	2	2
1438_726_10	LYS	2	3	4	4	1	1	2	2	4	4	2	2	3	4	3	3	2	2	1	2	1	1	2	2	1	4	2	4	2	2	2	2	3	3	2	4	1	1	2	4	1	1	2	2	3	4	2	2
1438_726_11	LYS	2	2	4	4	1	1	2	2	4	4	2	2	4	4	3	3	2	4	1	1	1	3	1	2	1	1	4	4	4	4	2	4	3	4	2	2	2	2	2	2	1	1	2	2	4	4	2	2
1438_726_12	LYS	3	3	4	4	1	3	1	1	4	4	2	3	3	3	3	4	4	4	1	2	1	3	1	2	1	1	4	4	2	2	2	2	3	3	4	4	1	2	2	4	1	1	2	2	3	4	2	2
1438_726_13	LYS	2	3	4	4	1	1	2	2	1	4	2	3	4	4	4	4	4	4	1	2	1	1	1	2	1	1	4	4	2	4	2	4	3	3	4	4	1	1	2	4	1	1	2	2	4	4	2	2
1438_726_14	LYS	2	3	4	4	1	3	2	2	4	4	2	3	4	4	3	4	4	4	2	2	1	3	1	2	1	1	2	4	2	4	0	0	3	3	2	2	1	1	2	4	1	1	2	2	4	4	2	2
1438_726_15	LYS	2	3	1	4	1	1	2	2	1	4	2	3	4	4	3	3	2	2	1	1	1	3	1	1	1	1	4	4	2	2	2	4	3	3	2	4	2	2	2	2	1	1	1	2	4	4	2	2
1438_726_16	LYS	2	3	1	4	1	1	1	2	1	4	2	3	4	4	3	3	2	4	1	2	1	3	1	2	1	4	2	4	2	2	2	2	3	3	2	4	1	2	2	4	1	1	2	2	4	4	2	2
1438_726_17	LYS	2	2	4	4	1	1	2	2	1	4	3	3	3	3	3	3	2	4	2	2	1	1	1	1	1	1	2	4	2	2	2	2	3	3	2	4	1	2	2	4	1	1	1	2	3	4	2	2
1438_726_18	LYS	2	2	4	4	1	1	0	0	1	4	2	3	4	4	0	0	2	4	1	2	1	3	1	1	1	4	4	4	0	0	2	2	3	3	2	4	1	1	2	2	1	1	2	2	3	4	2	2
1438_726_19	LYS	2	3	4	4	1	3	2	2	1	4	2	2	4	4	3	4	2	2	2	2	3	3	1	1	1	1	4	4	2	2	2	2	3	3	2	4	1	1	2	2	1	1	1	1	4	4	4	4
1438_726_2	LYS	2	3	4	4	1	1	2	2	1	4	2	3	3	3	4	4	2	4	1	2	1	3	1	2	1	1	2	4	2	4	2	2	3	3	2	4	1	1	4	4	1	1	2	2	3	4	2	2
1438_726_20	LYS	2	3	4	4	1	1	2	2	4	4	0	0	0	0	4	4	2	4	0	0	0	0	1	2	1	1	4	4	2	4	2	4	3	3	4	4	1	1	2	4	1	1	2	2	4	4	2	2
1438_726_21	LYS	2	3	4	4	1	3	2	2	1	4	0	0	3	4	3	4	2	4	1	2	1	1	1	2	1	4	2	4	2	4	2	2	3	3	2	2	1	1	2	4	1	1	2	2	4	4	2	2
1438_726_22	LYS	2	2	4	4	0	0	2	2	4	4	3	3	3	4	3	4	4	4	1	2	3	3	1	1	1	1	4	4	2	2	2	2	3	3	4	4	1	1	2	4	1	1	1	1	4	4	2	4
1438_726_23	LYS	2	3	4	4	1	1	2	2	1	4	3	3	4	4	3	3	4	4	1	2	3	3	1	1	1	4	2	2	2	4	2	4	3	3	4	4	1	1	4	4	1	1	2	2	4	4	2	2
1438_726_24	LYS	2	3	4	4	1	1	2	2	4	4	2	2	3	4	3	3	2	2	1	2	1	1	2	2	1	1	4	4	2	2	2	4	3	4	2	4	1	1	2	4	1	4	2	2	4	4	2	4
1438_726_25	LYS	2	3	4	4	1	3	2	2	1	1	2	2	4	4	3	4	2	4	2	2	1	1	1	1	1	4	2	4	2	4	4	4	3	3	4	4	1	1	4	4	1	1	1	2	3	4	2	2
1438_726_26	LYS	2	3	1	4	1	1	2	2	1	4	3	3	3	4	3	4	2	4	1	2	1	1	1	2	1	1	2	4	2	2	2	2	3	3	4	4	1	1	2	2	1	4	2	2	3	4	2	4
1438_726_27	LYS	2	2	4	4	1	1	2	2	1	4	2	3	3	4	4	4	2	4	1	2	1	1	1	1	1	1	2	4	2	2	2	2	3	4	4	4	1	1	2	2	1	1	1	2	4	4	2	2
1438_726_28	LYS	2	3	4	4	1	1	2	2	4	4	3	3	3	4	3	4	2	4	1	2	1	1	2	2	1	4	4	4	2	2	2	2	3	3	4	4	1	2	2	4	1	1	1	2	4	4	2	2
1438_726_29	LYS	2	3	4	4	1	1	2	2	1	1	2	3	3	4	4	4	2	4	2	2	3	3	2	2	1	1	0	0	2	4	2	2	3	3	2	4	1	2	2	4	1	1	2	2	4	4	2	2
1438_726_3	LYS	2	2	1	4	1	1	2	2	4	4	2	3	3	4	3	3	2	4	1	2	1	3	2	2	1	1	4	4	2	2	2	2	3	4	4	4	1	2	2	4	1	1	2	2	3	4	2	4
1438_726_30	LYS	2	2	4	4	1	1	2	2	4	4	2	2	3	4	3	4	4	4	2	2	1	1	1	2	1	1	4	4	2	2	2	2	3	3	2	4	1	1	2	4	1	4	1	2	4	4	2	2
1438_726_31	LYS	3	3	4	4	1	1	2	2	1	1	2	3	4	4	3	3	4	4	1	2	1	1	2	2	1	1	4	4	2	2	2	2	3	3	2	2	1	1	4	4	1	1	2	2	4	4	2	2
1438_726_32	LYS	2	3	1	1	1	1	2	2	4	4	2	2	3	4	3	3	2	2	2	2	1	3	2	2	1	4	2	4	2	2	2	2	3	3	4	4	1	1	2	2	1	1	2	2	4	4	2	2
1438_726_33	LYS	3	3	4	4	1	1	2	2	4	4	2	3	3	3	3	4	2	4	2	2	1	1	1	2	1	4	4	4	2	2	2	2	3	3	4	4	1	2	2	2	1	1	2	2	4	4	2	2
1438_726_34	LYS	2	2	1	4	3	3	2	2	4	4	3	3	3	4	3	4	2	4	2	2	1	1	1	1	4	4	4	4	2	2	2	4	3	3	4	4	1	1	2	4	1	1	1	2	3	4	2	2
1438_726_35	LYS	2	2	4	4	1	1	2	2	4	4	2	3	3	4	3	4	4	4	1	2	1	3	1	2	1	4	4	4	2	4	2	2	3	3	2	4	1	2	2	4	1	1	1	2	3	4	2	2
1438_726_36	LYS	2	2	4	4	1	3	2	2	1	4	3	3	0	0	3	4	2	2	2	2	1	3	2	2	1	1	2	2	2	2	2	2	3	3	4	4	1	1	2	2	1	4	2	2	4	4	2	4
1438_726_37	LYS	2	3	4	4	1	1	2	2	4	4	2	3	3	4	3	3	2	4	2	2	1	3	1	1	1	4	2	4	2	2	2	2	3	3	2	4	1	1	4	4	1	4	2	2	4	4	2	2
1438_726_38	LYS	2	3	4	4	1	3	2	2	1	1	3	3	3	4	3	4	2	2	1	2	1	1	1	2	1	1	2	4	2	4	2	2	3	3	4	4	1	2	2	4	1	4	1	2	4	4	2	2
1438_726_39	LYS	2	2	4	4	1	3	2	2	4	4	2	3	3	4	4	4	4	4	1	2	1	1	1	1	1	1	4	4	2	4	2	4	3	3	2	2	1	2	4	4	1	1	1	2	4	4	2	2
1438_726_4	LYS	2	2	4	4	1	3	2	2	4	4	2	2	3	3	3	4	4	4	2	2	1	3	1	2	1	1	2	4	2	2	2	2	3	3	2	4	1	2	2	4	1	1	1	1	4	4	2	2
1438_726_40	LYS	2	3	4	4	1	1	2	2	4	4	2	3	3	4	4	4	4	4	1	1	1	3	1	1	1	1	4	4	2	2	2	2	3	3	2	4	1	2	2	2	1	4	2	2	4	4	2	2
1438_726_41	LYS	3	3	4	4	1	1	2	2	4	4	2	3	4	4	3	4	4	4	1	2	1	1	1	2	1	1	2	2	2	4	2	2	3	3	2	4	1	2	2	4	1	1	0	0	3	4	2	2
1438_726_42	LYS	2	2	4	4	1	1	0	0	4	4	3	3	3	3	3	3	4	4	2	2	1	1	1	2	1	4	2	4	2	2	2	2	3	4	2	4	1	2	2	4	1	1	1	1	4	4	2	2
1438_726_43	LYS	2	2	4	4	1	3	1	2	1	1	3	3	3	4	3	3	2	2	1	1	3	3	1	1	1	1	2	4	2	2	2	2	3	3	2	4	1	2	4	4	1	1	2	2	3	4	2	2
1438_726_44	LYS	2	2	4	4	1	1	2	2	4	4	2	3	4	4	3	3	2	2	2	2	1	1	1	2	1	4	2	4	4	4	2	4	3	3	2	4	1	1	2	2	1	1	1	2	4	4	2	2
1438_726_45	LYS	2	3	4	4	0	0	2	2	4	4	2	2	4	4	3	3	4	4	2	2	1	3	2	2	1	4	2	4	2	2	2	2	3	3	4	4	1	2	2	2	1	1	1	2	4	4	2	2
1438_726_46	LYS	2	3	4	4	1	1	2	2	4	4	2	3	4	4	3	4	2	4	1	2	1	3	1	1	1	4	2	4	2	2	2	2	3	3	2	4	1	1	4	4	1	1	2	2	4	4	2	2
1438_726_47	LYS	2	3	1	4	1	3	2	2	4	4	2	2	3	4	3	3	4	4	2	2	1	3	1	2	1	4	4	4	2	2	2	4	3	3	4	4	1	2	2	2	1	1	2	2	4	4	4	4
1438_726_48	LYS	3	3	4	4	1	1	0	0	4	4	2	3	3	4	3	3	4	4	2	2	1	3	1	1	4	4	2	4	0	0	2	2	3	4	4	4	1	2	2	2	1	1	2	2	4	4	2	2
1438_726_49	LYS	2	3	4	4	1	1	2	2	4	4	2	2	3	4	4	4	2	4	1	2	1	1	1	2	4	4	4	4	2	4	2	2	3	3	4	4	1	2	4	4	1	4	2	2	4	4	2	4
1438_726_5	LYS	2	3	4	4	1	1	2	2	1	4	3	3	3	4	4	4	2	4	2	2	1	1	1	2	1	4	4	4	2	2	2	2	3	3	2	2	1	1	2	4	1	1	2	2	4	4	2	2
1438_726_50	LYS	2	2	1	4	1	1	2	2	1	4	3	3	3	4	3	4	2	4	2	2	1	3	1	1	1	1	2	4	2	2	2	2	3	3	4	4	1	1	4	4	1	1	2	2	4	4	2	2
1438_726_51	LYS	3	3	4	4	1	1	1	2	1	4	2	2	3	3	4	4	0	0	1	2	1	3	2	2	1	1	4	4	2	2	2	2	3	3	4	4	1	1	2	2	1	4	1	2	4	4	2	2
1438_726_52	LYS	2	3	4	4	1	1	0	0	1	4	2	3	3	4	0	0	2	4	1	1	1	3	2	2	1	1	4	4	0	0	0	0	3	3	2	4	1	2	2	4	1	1	2	2	4	4	2	2
1438_726_53	LYS	2	3	4	4	1	3	2	2	1	1	2	2	3	4	3	3	4	4	2	2	1	1	2	2	1	1	2	4	2	2	2	2	3	3	4	4	1	2	2	2	1	1	2	2	4	4	2	2
1438_726_54	LYS	2	2	1	4	1	3	2	2	1	4	3	3	4	4	0	0	4	4	1	2	0	0	1	1	1	1	4	4	2	2	2	2	3	3	2	4	1	2	2	4	1	1	2	2	4	4	2	2
1438_726_55	LYS	2	2	4	4	1	1	2	2	4	4	3	3	3	4	3	4	2	2	2	2	1	3	1	2	1	1	2	4	2	2	2	2	3	3	2	4	1	2	2	4	1	1	2	2	3	4	2	2
1438_726_56	LYS	2	2	4	4	1	3	2	2	1	4	3	3	0	0	3	4	2	4	2	2	1	1	1	2	1	4	4	4	2	2	2	2	3	3	4	4	1	1	2	2	1	1	1	2	4	4	2	4
1438_726_57	LYS	2	2	4	4	1	1	2	2	4	4	2	3	3	4	3	4	2	4	2	2	3	3	1	2	1	1	2	4	2	4	2	4	3	3	2	2	1	2	2	2	1	4	2	2	3	4	2	2
1438_726_58	LYS	2	3	0	0	1	1	2	2	4	4	3	3	3	4	0	0	0	0	1	2	1	1	1	1	1	1	0	0	0	0	2	2	3	3	2	4	0	0	4	4	1	1	2	2	4	4	0	0
1438_726_59	LYS	2	2	4	4	1	3	2	2	1	4	2	2	3	3	3	4	2	4	1	2	1	1	1	2	1	1	2	2	2	4	2	2	3	4	2	2	1	2	2	4	1	1	2	2	3	4	2	4
1438_726_6	LYS	2	3	4	4	1	3	1	2	1	1	2	3	4	4	3	4	4	4	2	2	1	3	1	2	1	1	2	4	2	2	2	4	3	3	2	4	2	2	2	4	1	1	2	2	3	4	2	2
1438_726_60	LYS	0	0	4	4	1	3	2	2	4	4	0	0	0	0	4	4	2	4	0	0	0	0	0	0	1	1	4	4	2	2	2	2	3	3	2	4	1	2	2	2	1	1	2	2	0	0	2	2
1438_726_61	LYS	2	2	4	4	1	3	2	2	4	4	2	3	4	4	3	3	2	4	2	2	1	3	2	2	1	1	2	4	2	2	2	2	3	3	2	4	1	1	2	2	1	4	2	2	4	4	2	2
1438_726_62	LYS	3	3	4	4	1	1	2	2	4	4	3	3	3	4	3	4	2	2	1	2	1	1	1	2	1	1	2	4	2	2	2	2	3	3	2	4	1	1	2	4	1	1	1	2	4	4	2	2
1438_726_63	LYS	2	2	1	4	1	1	2	2	1	4	2	2	3	4	4	4	4	4	1	2	1	1	1	1	1	4	4	4	2	2	2	2	3	4	2	4	1	2	2	4	1	1	1	2	4	4	2	2
1438_726_64	LYS	2	3	4	4	1	1	2	2	4	4	2	2	3	4	4	4	2	4	1	2	1	1	1	1	1	4	4	4	2	2	2	2	3	4	4	4	2	2	2	4	1	1	1	2	4	4	2	4
1438_726_65	LYS	2	3	4	4	1	1	2	2	4	4	3	3	4	4	4	4	4	4	2	2	1	3	2	2	1	1	2	4	2	2	2	2	3	3	4	4	2	2	2	2	1	1	2	2	3	4	2	2
1438_726_66	LYS	2	3	4	4	1	3	2	2	4	4	2	3	3	4	3	4	2	2	1	2	1	1	1	2	1	4	4	4	2	2	2	2	3	3	2	4	0	0	2	4	1	4	2	2	4	4	2	2
1438_726_67	LYS	2	2	1	4	1	3	2	2	4	4	2	3	4	4	3	4	4	4	2	2	3	3	1	2	1	1	4	4	2	4	2	2	3	3	4	4	1	1	2	2	1	1	1	2	3	4	2	2
1438_726_68	LYS	3	3	4	4	1	1	2	2	1	4	2	3	3	4	4	4	4	4	2	2	1	1	1	1	1	4	2	4	2	2	2	2	3	3	2	4	1	1	2	2	1	1	2	2	4	4	2	4
1438_726_69	LYS	2	2	4	4	1	3	2	2	4	4	2	3	4	4	4	4	4	4	1	2	1	1	1	2	1	4	4	4	2	2	2	2	3	3	2	4	1	1	2	4	1	1	2	2	4	4	4	4
1438_726_7	LYS	2	3	4	4	1	3	2	2	4	4	2	3	4	4	3	4	4	4	1	2	1	3	2	2	1	1	4	4	2	2	2	2	3	3	4	4	1	2	4	4	1	1	1	2	4	4	2	2
1438_726_70	LYS	2	2	4	4	1	1	2	2	1	4	2	3	3	4	3	4	4	4	1	2	1	1	1	1	1	1	4	4	2	2	2	4	3	3	4	4	1	2	2	2	1	1	2	2	3	4	2	4
1438_726_71	LYS	2	2	4	4	1	3	2	2	4	4	2	2	3	3	4	4	2	4	2	2	1	3	1	2	1	1	2	4	2	2	2	4	3	3	2	4	1	1	2	4	1	1	1	2	4	4	2	4
1438_726_72	LYS	2	3	4	4	1	1	2	2	4	4	2	3	3	4	3	4	4	4	2	2	1	3	1	2	0	0	4	4	2	2	2	2	4	4	4	4	1	2	2	2	1	1	1	2	3	3	2	2
1438_726_73	LYS	2	2	4	4	1	3	2	2	4	4	3	3	3	4	3	3	0	0	2	2	1	1	2	2	1	1	4	4	2	2	2	2	3	3	4	4	1	1	2	2	1	1	2	2	3	3	2	2
1438_726_74	LYS	2	3	4	4	1	3	1	1	4	4	3	3	3	4	3	4	2	4	2	2	3	3	1	1	1	1	4	4	2	2	2	2	3	3	2	4	1	1	2	4	1	1	2	2	4	4	2	2
1438_726_75	LYS	2	2	4	4	1	1	1	2	4	4	3	3	3	4	4	4	2	2	1	2	1	1	2	2	1	1	4	4	2	2	2	2	3	4	2	4	1	1	2	2	1	1	2	2	4	4	2	4
1438_726_76	LYS	3	3	4	4	0	0	2	2	4	4	2	3	4	4	3	4	2	4	2	2	1	1	1	1	1	1	4	4	2	2	4	4	3	3	4	4	1	1	2	2	1	1	1	2	3	4	2	4
1438_726_77	LYS	2	3	1	4	1	1	2	2	1	4	2	2	3	4	4	4	2	4	2	2	1	3	1	2	1	1	2	4	2	2	2	2	3	3	4	4	1	1	2	2	1	1	1	2	4	4	2	4
1438_726_78	LYS	2	3	4	4	1	3	1	2	4	4	2	3	3	4	3	4	2	4	2	2	1	3	1	1	1	1	4	4	2	2	2	2	3	4	2	4	1	2	2	4	1	1	2	2	4	4	2	2
1438_726_79	LYS	3	3	4	4	1	1	2	2	4	4	2	3	3	4	3	3	2	4	2	2	1	1	1	1	1	1	2	4	2	4	2	4	3	3	2	4	1	1	2	2	1	1	1	2	4	4	2	2
1438_726_8	LYS	2	2	4	4	1	1	1	2	4	4	2	3	3	4	3	4	4	4	2	2	1	3	1	2	1	4	0	0	2	4	2	2	3	3	2	2	1	2	2	4	1	1	1	2	4	4	2	2
1438_726_80	LYS	3	3	4	4	1	1	2	2	4	4	3	3	4	4	4	4	2	2	1	2	1	3	1	2	1	4	2	4	2	4	2	2	3	3	2	4	1	1	2	4	1	1	2	2	4	4	2	2
1438_726_81	LYS	2	2	4	4	1	1	2	2	4	4	2	3	4	4	3	4	4	4	1	2	1	1	2	2	1	1	4	4	2	2	2	4	3	3	4	4	1	1	2	4	1	1	1	2	4	4	2	2
1438_726_82	LYS	2	3	4	4	1	1	2	2	1	4	2	3	3	3	4	4	2	4	2	2	1	1	1	2	1	4	2	2	4	4	2	4	3	3	4	4	1	1	2	4	1	1	1	2	4	4	2	4
1438_726_83	LYS	2	2	4	4	1	1	2	2	4	4	2	3	3	4	3	3	2	4	1	1	1	1	1	2	1	4	2	2	2	2	2	2	3	4	2	4	1	2	4	4	1	1	2	2	4	4	2	2
1438_726_84	LYS	2	2	4	4	1	1	2	2	4	4	3	3	3	3	4	4	2	2	1	2	1	3	1	2	1	1	2	2	2	4	2	2	3	3	4	4	1	2	2	4	1	1	2	2	4	4	2	2
1438_726_85	LYS	2	3	1	4	1	3	2	2	1	4	2	3	3	4	3	3	2	4	1	2	1	3	2	2	1	1	4	4	2	2	2	4	3	3	2	2	1	2	2	4	1	1	2	2	4	4	2	2
1438_726_86	LYS	2	3	4	4	1	1	2	2	4	4	3	3	3	4	3	4	2	4	1	2	3	3	1	2	1	1	4	4	2	4	2	2	3	3	2	4	1	1	4	4	1	4	2	2	4	4	2	2
1438_726_87	LYS	3	3	4	4	1	1	2	2	4	4	2	3	4	4	3	4	2	4	2	2	1	3	1	2	1	1	4	4	2	2	2	4	3	3	4	4	1	2	2	4	1	1	1	2	4	4	2	2
1438_726_88	LYS	2	2	4	4	1	3	2	2	4	4	2	3	3	4	3	4	2	2	1	2	1	1	1	1	1	1	2	4	2	4	2	2	3	3	4	4	1	1	4	4	1	1	2	2	4	4	2	4
1438_726_89	LYS	2	2	4	4	1	3	0	0	4	4	3	3	3	3	3	3	4	4	0	0	0	0	1	2	1	1	4	4	2	2	2	4	3	3	4	4	1	1	2	4	1	1	1	2	4	4	2	2
1438_726_9	LYS	2	3	4	4	1	1	2	2	1	4	2	3	4	4	3	4	2	4	2	2	0	0	1	2	1	4	2	4	2	2	2	2	3	3	4	4	1	1	4	4	1	1	2	2	4	4	2	2
1438_726_90	LYS	2	3	4	4	1	3	2	2	4	4	2	3	3	4	4	4	2	2	2	2	1	1	1	2	1	1	2	2	4	4	2	2	3	3	2	2	1	2	2	2	1	1	1	2	4	4	2	4
1438_726_91	LYS	2	3	4	4	1	1	2	2	4	4	2	2	3	3	4	4	2	2	1	2	1	3	1	1	1	1	4	4	2	4	2	2	3	3	4	4	1	1	2	4	1	1	1	2	4	4	2	2
1438_726_92	LYS	2	3	4	4	1	3	1	1	4	4	3	3	3	4	3	4	2	2	2	2	1	1	1	2	1	1	2	4	2	2	2	2	3	3	4	4	1	2	2	2	1	1	1	2	4	4	2	2
1438_726_93	LYS	2	3	4	4	1	1	2	2	1	4	2	3	0	0	3	3	4	4	1	2	1	1	2	2	1	4	2	2	4	4	2	4	3	3	2	2	1	2	2	2	1	1	1	2	4	4	2	2
1438_726_94	LYS	2	2	4	4	1	1	1	2	4	4	2	2	3	4	3	3	4	4	2	2	1	1	2	2	1	4	2	4	4	4	2	4	3	3	4	4	1	1	4	4	1	1	1	2	4	4	2	2
1438_727_100	LYS	2	3	4	4	1	1	2	2	4	4	3	3	3	3	3	4	4	4	2	2	1	1	1	1	1	4	4	4	2	2	2	2	3	3	4	4	1	2	2	4	1	1	2	2	4	4	2	2
1438_727_95	LYS	2	3	4	4	1	1	2	2	4	4	2	3	3	3	3	3	4	4	1	2	1	1	1	2	1	4	4	4	2	2	2	2	3	4	2	4	1	2	2	2	1	1	1	2	4	4	2	2
1438_727_96	LYS	2	3	4	4	1	3	2	2	4	4	3	3	3	4	4	4	2	2	2	2	1	1	1	1	1	4	2	2	2	2	2	2	3	3	4	4	1	2	2	4	1	1	1	2	4	4	2	2
1438_727_97	LYS	3	3	1	4	1	3	2	2	4	4	3	3	3	3	3	4	4	4	1	2	1	3	1	2	1	1	4	4	2	2	2	4	3	4	4	4	1	2	2	4	1	4	1	2	4	4	2	4
1438_727_98	LYS	2	2	1	4	1	1	2	2	4	4	2	2	3	4	3	4	2	2	1	2	1	3	2	2	1	4	2	4	2	4	2	2	3	3	2	4	1	2	2	2	1	1	1	2	4	4	2	2
1438_727_99	LYS	2	3	4	4	1	1	2	2	4	4	3	3	3	4	4	4	4	4	1	2	1	1	1	2	1	4	4	4	2	2	2	2	3	3	2	4	1	2	2	2	1	1	0	0	4	4	2	4
1467_751_337	OSL	2	2	4	4	1	3	2	2	4	4	2	2	3	4	3	3	2	4	2	2	1	3	1	1	1	1	4	4	2	4	2	2	3	4	2	4	1	1	2	4	1	1	1	2	3	4	2	4
1467_751_338	OSL	2	3	4	4	1	1	2	2	4	4	3	3	4	4	4	4	2	4	1	2	1	1	2	2	1	1	2	4	2	2	2	2	3	4	4	4	1	1	4	4	1	1	1	2	4	4	2	2
1467_751_339	OSL	2	2	4	4	1	3	1	2	4	4	2	3	4	4	3	4	2	4	1	2	1	3	1	2	1	1	4	4	2	2	2	2	3	3	4	4	1	1	2	2	1	1	2	2	4	4	2	2
1467_751_340	OSL	2	2	1	4	1	3	2	2	1	1	3	3	3	3	4	4	2	4	1	2	1	1	1	1	1	4	4	4	2	2	2	2	3	3	4	4	1	1	2	2	1	1	2	2	4	4	2	4
1467_751_341	OSL	2	3	1	4	1	1	2	2	4	4	2	3	3	4	3	4	4	4	2	2	1	1	1	1	1	4	2	2	2	2	2	2	3	3	2	4	1	1	2	4	1	1	1	2	4	4	2	4
1467_751_342	OSL	2	3	4	4	3	3	2	2	1	4	2	2	3	3	3	4	2	4	2	2	1	1	2	2	1	1	2	2	2	2	2	2	3	3	2	4	1	1	4	4	1	1	1	2	4	4	2	2
1467_751_343	OSL	2	3	4	4	1	1	1	2	4	4	2	3	3	3	4	4	4	4	1	2	1	3	1	2	1	4	2	4	2	2	2	2	3	4	2	4	1	1	4	4	1	4	2	2	4	4	2	2
1467_751_344	OSL	2	2	4	4	1	1	2	2	4	4	2	3	3	4	4	4	2	4	2	2	1	1	2	2	1	4	2	4	2	4	2	2	3	3	4	4	1	1	2	4	1	4	1	1	4	4	2	2
1467_751_345	OSL	2	3	4	4	1	1	2	2	4	4	2	2	3	3	3	4	2	4	2	2	1	3	1	2	1	1	2	4	2	4	2	4	3	3	2	2	1	1	2	4	1	4	2	2	4	4	2	2
1467_751_346	OSL	2	2	1	4	1	1	2	2	1	4	3	3	0	0	4	4	2	4	1	2	3	3	1	2	1	1	4	4	2	2	2	2	3	3	4	4	1	1	2	2	1	1	2	2	4	4	2	4
1467_751_347	OSL	2	3	4	4	3	3	2	2	4	4	2	3	3	3	3	4	4	4	1	2	1	3	1	2	1	1	2	4	4	4	2	4	3	3	4	4	1	1	2	4	1	1	2	2	4	4	2	2
1467_751_348	OSL	2	3	4	4	1	3	2	2	1	4	2	3	4	4	3	3	2	2	0	0	1	1	1	2	1	1	4	4	2	4	2	2	3	4	2	2	1	1	2	2	1	1	2	2	3	4	2	4
1467_751_349	OSL	2	3	4	4	1	1	2	2	4	4	2	3	3	4	3	3	2	4	2	2	1	1	1	1	1	4	2	2	2	2	2	2	3	3	2	2	1	1	4	4	1	1	1	2	4	4	2	4
1467_751_350	OSL	2	3	4	4	1	1	1	2	1	4	2	3	3	4	3	4	2	4	1	1	1	1	1	1	1	1	4	4	2	4	2	2	3	3	2	4	1	1	2	4	1	1	2	2	4	4	2	2
1467_751_351	OSL	2	2	4	4	1	3	2	2	1	1	2	3	4	4	3	4	4	4	2	2	1	3	2	2	1	1	2	4	2	4	2	2	3	4	2	2	1	2	4	4	1	1	2	2	4	4	2	2
1467_751_352	OSL	2	2	1	1	1	3	2	2	1	4	2	3	4	4	3	4	2	2	1	2	1	3	2	2	1	1	2	4	2	2	2	2	3	3	4	4	1	1	2	4	1	1	1	2	4	4	2	2
1467_751_353	OSL	3	3	4	4	1	1	2	2	1	4	2	3	4	4	3	3	4	4	2	2	1	3	2	2	1	1	4	4	2	2	2	2	3	4	2	2	1	1	2	2	1	1	2	2	3	4	2	2
1467_751_354	OSL	2	2	4	4	3	3	2	2	4	4	2	2	4	4	3	3	2	4	1	2	3	3	1	1	1	1	4	4	2	2	2	2	3	3	2	4	1	1	4	4	1	1	2	2	4	4	2	2
1467_751_355	OSL	2	2	4	4	1	1	2	2	4	4	3	3	4	4	3	4	2	4	2	2	1	3	1	2	1	1	2	2	2	2	2	4	3	3	2	4	1	1	2	4	1	1	2	2	4	4	2	2
1467_751_356	OSL	0	0	4	4	1	1	2	2	4	4	0	0	0	0	4	4	4	4	2	2	0	0	1	1	1	4	4	4	2	4	2	2	3	3	4	4	1	1	4	4	1	4	2	2	4	4	2	4
1467_751_357	OSL	2	3	1	4	1	1	2	2	4	4	2	3	3	3	3	3	2	4	1	1	1	3	1	2	1	1	2	4	2	2	2	2	3	3	2	4	1	1	2	4	1	1	1	2	4	4	2	4
1467_751_358	OSL	2	3	4	4	1	1	2	2	1	4	2	2	3	3	4	4	2	4	2	2	1	3	1	2	1	1	2	4	2	2	2	2	3	3	2	4	1	2	2	4	1	1	1	2	4	4	2	2
1467_751_359	OSL	3	3	4	4	1	1	2	2	4	4	3	3	4	4	3	4	4	4	1	2	1	3	1	1	1	1	2	4	2	4	2	2	3	3	2	4	1	1	2	4	1	1	2	2	4	4	2	4
1467_751_360	OSL	2	3	1	4	1	1	2	2	4	4	2	3	3	4	4	4	2	4	2	2	1	3	1	1	1	1	2	2	2	4	2	2	3	4	4	4	1	1	2	2	1	1	2	2	4	4	2	2
1467_751_361	OSL	2	2	4	4	1	1	2	2	4	4	2	3	0	0	3	4	2	2	2	2	0	0	1	1	1	4	2	4	2	2	2	2	3	3	4	4	1	1	2	4	1	4	1	2	4	4	2	4
1467_751_362	OSL	2	2	4	4	3	3	2	2	4	4	3	3	3	4	3	4	2	2	2	2	1	3	2	2	1	1	2	4	2	2	2	2	3	3	4	4	1	1	2	2	1	4	2	2	4	4	2	2
1467_751_363	OSL	3	3	1	1	1	1	1	2	4	4	2	3	4	4	3	3	4	4	1	2	1	1	1	2	1	1	4	4	2	2	2	2	3	3	2	4	1	1	4	4	1	1	1	2	4	4	2	2
1467_751_364	OSL	2	3	4	4	1	1	2	2	1	1	2	3	4	4	3	4	2	2	2	2	1	3	1	1	1	1	2	2	2	4	2	2	3	3	4	4	1	1	2	2	1	1	2	2	3	4	2	4
1467_751_365	OSL	3	3	4	4	1	3	1	2	1	4	2	3	4	4	3	4	4	4	1	2	1	3	1	2	1	1	4	4	2	2	2	2	3	3	2	4	1	2	2	2	1	1	1	1	4	4	2	2
1467_751_366	OSL	2	3	4	4	1	1	2	2	1	4	2	3	3	4	4	4	2	4	1	2	1	1	1	1	1	4	2	4	2	2	2	2	3	3	2	4	1	2	4	4	1	1	1	1	4	4	2	4
1467_751_367	OSL	2	3	1	4	1	1	1	2	4	4	2	2	3	4	3	4	4	4	2	2	1	1	1	2	1	1	2	4	2	4	2	2	3	4	4	4	1	1	2	2	1	1	2	2	4	4	2	2
1467_751_368	OSL	3	3	4	4	1	1	2	2	4	4	2	3	3	4	3	4	2	2	1	2	1	3	1	2	1	1	2	2	2	2	2	2	3	3	4	4	1	1	2	2	1	1	1	1	4	4	2	2
1467_751_369	OSL	2	2	4	4	1	1	2	2	4	4	3	3	3	4	3	4	2	4	1	2	1	3	2	2	1	1	2	4	2	2	2	2	3	3	2	4	1	2	2	4	1	1	1	2	4	4	2	4
1467_751_370	OSL	2	2	4	4	1	1	2	2	4	4	2	2	3	4	3	4	2	4	2	2	1	3	1	1	1	1	4	4	2	4	2	2	3	3	4	4	1	1	2	4	1	1	1	2	4	4	2	2
1467_751_371	OSL	2	3	4	4	1	3	1	2	4	4	3	3	3	3	4	4	2	4	1	2	3	3	1	2	1	4	2	4	2	2	2	2	3	4	4	4	1	1	2	2	1	1	2	2	4	4	2	2
1467_751_372	OSL	3	3	4	4	1	1	2	2	1	4	2	2	3	4	3	4	2	4	1	2	1	3	1	1	1	4	2	4	2	4	2	2	4	4	2	4	1	2	2	4	1	1	1	2	4	4	2	2
1467_751_373	OSL	2	2	4	4	1	1	2	2	4	4	2	2	3	4	3	3	2	4	1	2	1	3	1	1	1	1	2	4	2	2	2	4	3	3	4	4	1	1	2	4	1	1	2	2	4	4	2	2
1467_751_374	OSL	2	2	4	4	1	3	2	2	1	4	2	3	3	4	4	4	2	4	1	1	1	3	1	2	1	4	4	4	2	2	2	2	3	3	2	4	1	1	2	4	1	1	2	2	4	4	2	2
1467_751_375	OSL	2	2	1	4	1	3	2	2	1	4	2	3	3	4	4	4	4	4	1	2	3	3	1	2	1	1	4	4	2	2	2	2	3	3	4	4	1	1	2	2	1	1	1	1	4	4	4	4
1467_751_376	OSL	2	2	4	4	1	1	2	2	4	4	3	3	3	4	4	4	4	4	2	2	1	1	1	1	1	4	2	4	2	4	2	2	3	4	2	4	1	2	4	4	1	1	2	2	4	4	2	4
1467_751_377	OSL	3	3	4	4	1	3	2	2	1	4	3	3	4	4	3	4	2	4	1	1	1	3	1	1	1	1	4	4	2	4	2	2	3	3	2	2	1	2	2	4	1	1	1	2	4	4	2	2
1467_751_378	OSL	2	2	4	4	3	3	2	2	1	4	2	3	3	3	3	4	4	4	2	2	1	1	1	2	4	4	4	4	2	2	2	2	3	3	2	4	1	1	2	4	1	1	2	2	3	4	2	2
1467_751_379	OSL	2	2	4	4	1	1	2	2	4	4	3	3	3	4	4	4	0	0	2	2	1	1	1	2	1	1	2	4	2	2	2	2	3	4	4	4	1	2	2	2	1	1	0	0	4	4	2	4
1467_751_380	OSL	2	3	0	0	1	1	2	2	1	4	2	2	3	4	3	3	0	0	2	2	1	1	1	2	1	1	0	0	2	4	2	2	0	0	2	4	0	0	2	4	1	1	1	2	4	4	0	0
1467_751_381	OSL	2	2	4	4	1	3	2	2	4	4	2	3	3	3	3	4	4	4	1	1	1	1	1	1	1	1	4	4	2	2	2	2	3	3	4	4	1	1	2	4	1	1	2	2	4	4	2	4
1467_751_382	OSL	2	2	1	4	1	3	2	2	4	4	2	3	3	4	3	3	2	2	2	2	3	3	1	2	1	1	2	2	2	2	2	2	3	3	4	4	1	1	2	4	1	1	1	2	4	4	2	2
1467_751_383	OSL	2	3	4	4	1	3	2	2	1	4	3	3	4	4	3	4	2	4	2	2	1	3	2	2	1	1	2	2	2	2	2	2	3	3	2	2	1	1	2	2	1	1	1	1	4	4	2	2
1467_751_384	OSL	2	2	4	4	3	3	2	2	4	4	3	3	3	4	3	4	2	4	1	1	1	1	1	2	1	1	2	2	2	4	2	4	3	3	4	4	1	1	2	4	1	1	2	2	4	4	2	2
1467_751_385	OSL	2	2	4	4	1	1	2	2	4	4	2	2	3	4	3	3	2	4	1	2	1	1	1	2	1	1	2	2	2	2	2	4	3	3	4	4	1	1	4	4	1	1	1	1	4	4	2	2
1467_752_386	OSL	2	3	4	4	1	3	2	2	0	0	3	3	3	4	3	4	2	4	2	2	1	1	1	2	1	1	4	4	2	2	2	4	3	3	0	0	1	1	2	2	1	1	1	2	4	4	2	2
1467_752_387	OSL	2	2	4	4	1	3	2	2	1	1	2	2	3	3	3	3	2	4	1	2	1	1	2	2	1	1	4	4	4	4	2	4	3	4	4	4	1	2	2	2	1	1	1	2	4	4	2	2
1467_752_388	OSL	3	3	4	4	1	1	2	2	0	0	3	3	3	4	3	3	2	4	1	2	3	3	1	2	1	1	4	4	4	4	2	2	3	4	2	2	1	1	2	2	1	1	1	2	4	4	4	4
1467_752_389	OSL	2	2	4	4	1	3	2	2	4	4	2	3	4	4	4	4	2	4	2	2	1	1	1	1	1	1	4	4	2	2	2	2	3	3	4	4	1	1	2	4	1	1	1	2	3	4	2	2
1467_752_390	OSL	3	3	4	4	1	1	1	2	4	4	2	3	3	4	3	4	2	4	2	2	1	1	1	1	1	1	2	4	2	2	2	2	3	3	2	4	1	1	2	4	1	4	2	2	4	4	2	2
1467_752_391	OSL	2	2	4	4	1	1	2	2	1	4	2	2	4	4	4	4	2	2	1	1	1	3	1	2	1	1	2	4	2	2	2	2	3	3	4	4	1	1	2	4	1	1	2	2	4	4	2	4
1467_752_392	OSL	2	2	4	4	1	3	2	2	1	4	2	3	3	3	3	4	4	4	1	2	1	3	1	2	1	1	4	4	2	4	2	4	3	4	2	4	1	1	2	2	1	1	1	2	4	4	2	2
1467_752_393	OSL	3	3	4	4	0	0	0	0	1	4	3	3	4	4	0	0	4	4	1	2	1	1	2	2	1	1	2	4	0	0	0	0	3	4	4	4	1	1	2	2	1	4	0	0	3	4	2	2
1467_752_394	OSL	2	3	4	4	1	1	2	2	4	4	3	3	3	4	3	4	4	4	2	2	1	1	1	1	1	1	4	4	2	2	2	2	3	4	2	2	1	1	2	2	1	1	1	2	4	4	2	2
1467_752_395	OSL	2	3	4	4	1	1	2	2	1	4	2	3	4	4	3	3	4	4	1	1	1	1	1	1	1	1	2	4	4	4	2	4	3	4	2	4	1	1	4	4	1	1	1	2	3	4	4	4
1467_752_396	OSL	3	3	1	4	1	1	2	2	1	4	2	3	4	4	3	4	2	4	1	2	1	1	1	2	1	1	4	4	2	4	2	2	3	3	4	4	1	2	2	2	1	1	2	2	3	4	2	2
1467_752_397	OSL	2	3	4	4	1	1	2	2	4	4	2	3	3	4	3	3	0	0	1	2	3	3	2	2	1	4	4	4	4	4	2	2	3	3	2	4	1	1	2	4	1	1	2	2	4	4	2	2
1467_752_398	OSL	2	3	4	4	1	1	2	2	4	4	0	0	0	0	3	4	2	4	2	2	1	1	1	2	1	1	4	4	2	2	2	2	3	3	2	2	1	2	2	2	1	1	1	2	4	4	2	2
1467_752_399	OSL	2	2	4	4	1	3	2	2	1	4	2	3	3	4	3	4	2	4	1	2	1	1	1	2	1	1	2	4	2	2	2	2	3	3	2	4	1	1	2	4	1	1	1	2	4	4	2	2
1467_752_400	OSL	2	3	4	4	1	3	2	2	1	4	2	3	4	4	3	4	4	4	1	2	1	1	1	1	1	1	2	4	2	2	2	2	3	3	4	4	1	2	2	4	1	1	1	2	3	4	2	4
1467_752_401	OSL	2	2	4	4	1	3	2	2	4	4	2	2	3	3	3	3	0	0	2	2	1	1	2	2	1	4	4	4	2	2	2	2	3	3	4	4	1	1	2	4	1	1	1	2	3	4	2	2
1467_752_402	OSL	2	3	4	4	3	3	2	2	4	4	2	3	0	0	3	4	4	4	1	2	1	1	1	2	1	4	4	4	2	4	2	2	3	4	2	4	1	1	2	4	1	1	1	2	4	4	2	2
1468_752_403	OSL	2	2	1	4	1	3	2	2	1	1	2	2	3	3	4	4	4	4	2	2	1	3	1	1	1	4	2	4	2	2	2	2	3	3	4	4	1	2	2	4	1	1	1	2	4	4	2	2
1468_752_404	OSL	2	2	1	4	1	3	2	2	1	4	3	3	3	4	3	3	4	4	2	2	1	3	2	2	1	1	4	4	2	2	2	2	3	3	4	4	1	1	2	4	1	1	1	2	3	3	2	2
1468_752_405	OSL	2	2	4	4	1	1	2	2	1	4	2	2	3	4	3	4	2	4	2	2	1	1	2	2	1	4	2	4	2	2	2	2	3	3	4	4	1	2	2	4	1	1	1	2	4	4	2	2
1468_752_406	OSL	2	3	4	4	1	3	2	2	1	4	2	3	3	3	3	3	4	4	1	1	1	1	2	2	1	1	2	4	2	4	2	2	3	3	4	4	1	2	2	4	1	1	2	2	3	3	2	4
1468_752_407	OSL	2	3	4	4	1	3	2	2	1	4	2	3	4	4	3	4	2	2	1	1	1	1	1	2	1	1	4	4	2	4	2	2	3	3	2	4	1	1	2	4	0	0	2	2	4	4	2	4
1468_752_408	OSL	3	3	4	4	1	1	2	2	4	4	2	3	4	4	3	4	2	4	2	2	3	3	1	1	1	4	4	4	2	2	2	2	3	4	2	4	1	1	4	4	1	1	2	2	3	4	2	4
1468_752_410	OSL	2	2	4	4	1	1	2	2	4	4	3	3	4	4	0	0	4	4	1	1	1	1	1	1	1	4	2	2	2	2	2	2	3	3	4	4	1	2	2	4	1	1	1	2	3	4	2	2
1468_752_411	OSL	3	3	4	4	1	1	2	2	4	4	2	3	3	3	3	4	2	4	1	1	1	1	1	2	1	4	4	4	2	4	2	2	3	3	4	4	1	2	2	4	1	1	1	2	3	4	2	2
1468_752_412	OSL	2	3	4	4	1	1	2	2	1	1	2	2	4	4	3	4	2	4	2	2	1	1	1	2	1	4	2	4	2	2	2	2	3	3	4	4	1	1	2	4	1	1	1	2	4	4	2	2
1468_752_413	OSL	2	2	4	4	1	1	2	2	4	4	2	3	3	4	3	4	2	2	2	2	1	1	2	2	4	4	4	4	2	2	2	2	3	3	2	4	1	2	2	4	1	4	2	2	4	4	2	2
1468_752_414	OSL	2	3	4	4	1	1	2	2	1	1	2	3	4	4	4	4	2	2	1	2	1	1	1	2	1	4	4	4	2	2	2	4	3	3	2	4	1	2	2	4	1	1	2	2	3	4	2	2
1468_752_415	OSL	2	3	4	4	1	3	2	2	4	4	3	3	3	4	3	4	2	4	2	2	1	1	1	1	1	1	4	4	4	4	2	2	3	3	4	4	1	1	4	4	1	1	2	2	4	4	2	4
1468_752_416	OSL	2	3	4	4	1	1	2	2	4	4	2	3	3	3	3	4	4	4	1	2	1	3	1	2	1	1	4	4	2	2	2	2	3	3	4	4	1	1	2	2	1	1	1	2	4	4	2	4
1468_752_417	OSL	2	2	4	4	1	1	1	2	1	4	3	3	3	4	3	3	4	4	1	2	1	3	1	2	1	1	4	4	2	2	2	2	3	4	2	2	1	1	2	4	1	1	1	2	4	4	2	2
1468_752_418	OSL	3	3	4	4	1	3	2	2	4	4	2	3	4	4	3	4	2	4	2	2	1	3	1	2	1	1	0	0	2	2	2	2	3	3	4	4	1	1	2	2	1	1	2	2	4	4	2	4
1468_752_419	OSL	2	2	4	4	1	3	2	2	1	1	2	3	4	4	3	3	2	2	1	2	1	1	1	2	1	1	4	4	2	2	2	2	3	3	4	4	1	1	2	2	1	1	1	2	3	4	2	2
1468_752_420	OSL	2	3	4	4	1	1	2	2	1	4	0	0	0	0	3	4	2	4	0	0	0	0	1	1	1	1	4	4	2	2	2	2	3	3	4	4	1	1	2	4	1	1	1	2	0	0	2	2
1468_752_421	OSL	2	2	4	4	3	3	2	2	1	4	3	3	3	4	3	4	2	4	2	2	1	3	1	1	1	4	2	4	2	2	2	2	3	3	4	4	1	1	2	4	1	1	1	2	4	4	2	2
1468_752_422	OSL	2	3	4	4	1	1	2	2	4	4	2	3	3	4	3	3	4	4	2	2	1	3	1	2	1	1	4	4	2	4	2	2	3	3	2	4	1	1	2	2	1	1	1	1	4	4	2	2
1468_752_423	OSL	2	3	4	4	1	1	1	2	1	4	3	3	4	4	3	4	2	2	1	2	1	1	2	2	1	1	2	2	2	2	2	2	3	3	4	4	1	1	2	4	1	1	2	2	4	4	2	2
1468_752_424	OSL	2	2	1	4	1	1	2	2	4	4	2	3	3	3	3	4	4	4	2	2	1	1	1	2	1	1	0	0	2	4	2	2	3	3	2	4	1	1	2	4	1	1	1	2	4	4	2	2
1468_752_425	OSL	2	3	4	4	1	3	2	2	4	4	2	3	3	4	3	4	2	4	2	2	1	1	1	2	1	4	2	4	2	2	2	4	3	3	2	2	1	2	4	4	1	1	2	2	4	4	2	2
1468_752_426	OSL	2	2	4	4	1	1	2	2	0	0	2	2	3	3	3	3	4	4	2	2	1	1	1	2	1	1	2	4	2	2	2	2	3	3	0	0	1	1	0	0	1	4	2	2	4	4	2	2
3645_2289_UV_08_11	UV	2	2	4	4	1	1	2	2	1	4	2	3	3	4	3	4	4	4	2	2	1	1	1	1	1	4	0	0	2	4	2	2	3	3	2	4	1	1	2	4	1	1	2	2	4	4	2	4
3645_2289_UV_08_12	UV	2	2	4	4	1	1	2	2	1	4	2	3	0	0	0	0	2	4	1	2	1	3	1	1	1	1	0	0	2	2	2	2	3	3	2	4	1	1	2	4	1	1	1	2	4	4	2	2
3645_2289_UV_08_17	UV	2	2	1	4	1	1	2	2	4	4	2	3	3	4	3	4	2	4	2	2	1	3	1	2	1	4	0	0	2	4	2	2	3	3	2	4	1	1	2	2	1	1	2	2	4	4	2	2
3645_2289_UV_08_21	UV	2	2	4	4	1	3	2	2	4	4	2	3	0	0	3	4	2	4	1	2	1	3	1	1	1	1	0	0	2	4	2	2	3	3	4	4	1	1	4	4	1	1	2	2	4	4	2	2
3645_2289_UV_08_23	UV	2	2	4	4	1	1	1	2	4	4	2	2	0	0	3	4	2	4	2	2	1	3	1	2	1	1	0	0	2	4	2	2	3	4	4	4	1	1	2	4	1	1	2	2	4	4	2	4
3645_2289_UV_08_25	UV	2	3	4	4	1	3	1	2	1	1	2	3	0	0	4	4	4	4	2	2	1	3	2	2	1	1	0	0	2	4	2	2	3	3	4	4	1	1	2	4	1	1	1	2	4	4	2	2
3645_2289_UV_08_27	UV	2	3	4	4	1	3	1	2	4	4	2	2	3	4	3	4	2	2	1	2	3	3	1	1	1	1	0	0	2	2	2	2	3	3	2	4	1	1	2	4	1	1	2	2	4	4	2	4
3645_2289_UV_08_31	UV	2	3	4	4	1	1	2	2	1	4	2	3	3	4	4	4	2	4	2	2	1	1	2	2	1	1	0	0	2	2	2	2	3	3	4	4	1	2	2	4	1	4	2	2	3	4	2	2
3645_2289_UV_08_32	UV	3	3	4	4	1	3	1	2	4	4	2	3	0	0	4	4	4	4	1	1	0	0	0	0	1	1	0	0	2	4	2	2	3	3	4	4	1	1	2	4	1	4	1	1	4	4	2	2
3645_2289_UV_08_33	UV	3	3	4	4	1	1	2	2	1	4	2	2	4	4	0	0	2	2	1	2	1	1	1	1	1	1	0	0	2	2	2	2	3	3	4	4	1	1	2	2	1	1	2	2	4	4	2	4
3645_2289_UV_08_34	UV	2	3	4	4	1	1	2	2	1	4	3	3	3	4	4	4	2	4	2	2	1	3	1	1	1	1	0	0	2	2	2	2	3	3	2	4	1	2	2	2	1	1	2	2	4	4	2	2
3645_2289_UV_08_35	UV	2	2	4	4	1	1	1	2	4	4	2	3	3	4	3	3	4	4	1	1	3	3	1	1	1	4	0	0	4	4	2	2	3	3	4	4	1	2	2	2	1	4	1	2	4	4	2	2
3645_2289_UV_08_42	UV	2	3	1	4	1	1	2	2	4	4	2	3	0	0	0	0	2	2	2	2	3	3	1	2	1	1	0	0	4	4	2	2	3	4	4	4	1	1	2	2	1	1	1	2	4	4	2	2
3645_2289_UV_08_43	UV	2	2	1	4	1	1	2	2	1	4	2	3	3	3	0	0	4	4	2	2	1	3	1	1	1	1	0	0	2	4	2	4	3	3	4	4	1	2	2	2	1	1	1	2	4	4	4	4
3645_2289_UV_08_47	UV	2	2	4	4	1	1	2	2	1	4	2	3	3	4	3	3	2	4	1	1	1	3	1	2	1	1	0	0	2	4	2	2	3	3	2	2	1	1	2	4	1	1	2	2	4	4	2	2
3645_2289_UV_08_49	UV	2	3	4	4	1	1	2	2	4	4	2	3	3	4	4	4	2	2	1	2	1	3	2	2	1	1	0	0	2	4	2	2	3	4	0	0	1	1	4	4	1	1	1	1	4	4	4	4
3645_2289_UV_08_50	UV	2	3	4	4	1	1	2	2	4	4	2	3	3	3	3	4	0	0	1	1	1	3	2	2	1	1	0	0	2	4	2	4	3	4	2	4	1	1	2	4	1	1	2	2	4	4	2	2
3645_2289_UV_08_52	UV	2	2	4	4	1	1	2	2	4	4	2	2	3	4	4	4	4	4	2	2	1	3	2	2	1	1	0	0	2	2	2	2	3	3	4	4	1	2	2	4	1	1	2	2	4	4	2	2
3645_2289_UV_08_54	UV	2	2	4	4	1	1	1	2	1	4	2	2	3	3	3	3	2	4	1	2	1	1	1	1	1	1	0	0	4	4	2	2	3	3	4	4	1	1	2	4	1	1	1	2	4	4	2	2
3645_2289_UV_08_55	UV	2	2	4	4	1	1	2	2	1	4	2	3	3	4	3	4	4	4	0	0	0	0	1	2	1	1	0	0	2	4	2	2	3	3	4	4	1	1	2	4	1	1	2	2	4	4	2	2
3645_2289_UV_08_59	UV	3	3	4	4	1	1	2	2	4	4	3	3	0	0	3	4	4	4	1	1	1	1	2	2	1	1	0	0	2	4	2	2	3	3	2	4	1	1	2	2	1	1	2	2	4	4	2	2
3645_2289_UV_08_60	UV	2	2	4	4	1	1	2	2	1	4	2	3	3	3	4	4	2	2	1	2	1	1	1	2	1	4	0	0	2	4	2	2	3	3	2	4	1	1	2	4	1	1	2	2	4	4	2	2
3645_2289_UV_08_61	UV	2	2	4	4	1	3	2	2	1	1	2	3	4	4	4	4	2	4	2	2	1	3	1	1	1	1	0	0	2	2	2	2	3	3	4	4	1	2	2	4	1	1	2	2	4	4	2	4
3645_2289_UV_08_62	UV	2	3	4	4	1	3	1	2	4	4	2	2	3	4	3	3	2	4	2	2	1	3	1	2	1	1	0	0	2	4	2	4	3	4	4	4	1	1	2	2	1	1	1	2	4	4	2	2
3645_2289_UV_08_68	UV	2	2	4	4	1	1	1	2	4	4	2	2	3	3	4	4	2	2	1	2	1	3	1	1	1	1	0	0	2	4	2	2	3	3	2	4	1	2	2	4	1	1	1	2	4	4	2	2
3645_2289_UV_08_69	UV	2	2	4	4	1	1	2	2	1	4	3	3	4	4	0	0	2	4	0	0	1	3	1	2	1	1	0	0	2	2	2	2	3	3	2	4	1	1	2	4	1	1	1	2	4	4	2	2
3645_2289_UV_08_71	UV	2	3	4	4	1	1	2	2	1	4	3	3	4	4	3	4	4	4	2	2	1	3	1	2	1	1	0	0	2	4	2	2	3	3	2	4	1	1	2	4	1	1	1	2	4	4	2	4
3645_2289_UV_08_72	UV	2	3	1	1	0	0	0	0	4	4	2	2	3	4	0	0	0	0	1	2	1	3	2	2	1	1	0	0	0	0	0	0	3	3	2	4	1	1	2	4	1	1	0	0	4	4	2	2
3646_2290_UV_08_100	UV	2	3	1	4	1	1	2	2	4	4	2	3	0	0	3	4	2	4	2	2	1	1	1	2	1	1	0	0	2	2	2	4	3	3	4	4	1	1	2	2	1	1	2	2	4	4	2	2
3646_2290_UV_08_102	UV	2	2	1	4	1	1	2	2	4	4	3	3	4	4	3	4	2	4	1	2	1	3	2	2	1	1	0	0	2	4	2	2	3	3	4	4	1	2	2	2	1	4	2	2	4	4	2	4
3646_2290_UV_08_106	UV	2	2	4	4	1	3	2	2	1	4	2	2	3	3	3	4	2	2	1	1	1	3	1	2	1	1	0	0	2	4	2	2	3	3	4	4	1	1	2	4	1	1	1	2	4	4	2	2
3646_2290_UV_08_108	UV	2	3	4	4	1	1	1	2	1	4	2	3	0	0	3	3	2	2	2	2	1	3	1	1	1	4	0	0	2	4	2	2	3	3	2	4	1	1	2	2	1	1	2	2	4	4	2	4
3646_2290_UV_08_109	UV	2	2	4	4	1	1	2	2	4	4	2	3	3	4	4	4	2	4	1	1	1	3	1	2	1	1	0	0	2	4	2	2	3	3	2	4	1	1	2	4	1	1	2	2	4	4	2	4
3646_2290_UV_08_110	UV	2	2	0	0	1	3	2	2	4	4	2	2	3	4	4	4	0	0	1	2	1	3	1	2	1	1	0	0	2	2	2	2	3	3	4	4	0	0	2	4	1	1	2	2	4	4	0	0
3646_2290_UV_08_111	UV	2	2	4	4	1	1	2	2	1	4	2	3	4	4	3	4	2	2	1	1	1	3	1	2	1	1	0	0	4	4	2	2	3	4	2	4	1	1	2	2	1	1	2	2	4	4	2	4
3646_2290_UV_08_114	UV	2	2	4	4	1	1	2	2	4	4	2	3	0	0	3	4	2	4	0	0	1	3	2	2	1	4	0	0	2	2	2	2	3	3	2	4	0	0	2	4	1	1	1	2	3	4	2	2
3646_2290_UV_08_117	UV	2	2	1	4	1	1	1	2	1	1	3	3	3	3	0	0	4	4	1	1	1	1	2	2	1	4	0	0	2	4	2	4	3	4	4	4	1	1	2	4	1	1	2	2	4	4	2	4
3646_2290_UV_08_119	UV	2	2	0	0	1	1	2	2	4	4	2	2	0	0	3	4	4	4	1	1	1	3	2	2	1	1	0	0	2	2	2	4	3	3	4	4	1	1	2	2	1	1	1	2	4	4	2	4
3646_2290_UV_08_120	UV	2	2	4	4	1	1	2	2	1	4	3	3	3	4	3	4	2	4	1	1	1	1	1	2	1	1	0	0	2	2	2	2	3	3	2	4	1	1	4	4	1	1	2	2	4	4	2	2
3646_2290_UV_08_123	UV	2	2	4	4	1	1	2	2	4	4	2	3	0	0	4	4	4	4	1	1	1	1	1	2	1	1	0	0	2	2	2	2	3	3	4	4	1	2	2	2	1	1	1	1	4	4	2	2
3646_2290_UV_08_125	UV	2	2	1	4	1	1	2	2	1	1	2	3	0	0	4	4	2	4	0	0	1	1	2	2	1	1	0	0	2	4	2	2	3	3	4	4	1	1	2	2	1	1	2	2	4	4	2	2
3646_2290_UV_08_127	UV	2	2	4	4	1	1	2	2	4	4	2	3	0	0	4	4	4	4	0	0	1	3	1	2	1	1	0	0	2	4	2	2	3	3	4	4	1	1	2	2	1	1	2	2	4	4	2	4
3646_2290_UV_08_131	UV	3	3	1	4	1	1	1	2	4	4	2	3	4	4	3	3	4	4	2	2	1	3	2	2	1	1	0	0	2	4	2	2	3	3	2	4	1	1	2	4	1	1	1	1	4	4	2	2
3646_2290_UV_08_132	UV	2	3	4	4	3	3	2	2	4	4	2	2	0	0	3	4	0	0	0	0	1	3	1	2	1	1	0	0	2	2	2	2	3	3	2	2	0	0	2	4	1	1	1	2	4	4	2	2
3646_2290_UV_08_133	UV	2	2	4	4	1	1	2	2	4	4	2	3	0	0	3	4	4	4	2	2	3	3	1	2	1	1	0	0	2	2	2	2	3	3	0	0	1	1	2	4	1	1	1	2	3	4	2	2
3646_2290_UV_08_136	UV	2	2	4	4	1	1	2	2	1	4	2	3	4	4	3	4	4	4	0	0	1	3	1	1	1	1	0	0	2	2	2	2	4	4	2	4	1	1	4	4	1	1	2	2	4	4	2	2
3646_2290_UV_08_138	UV	2	2	4	4	1	1	2	2	4	4	2	3	3	4	0	0	4	4	1	2	3	3	1	2	1	4	0	0	2	4	2	2	3	3	2	2	2	2	2	4	1	1	2	2	4	4	2	2
3646_2290_UV_08_139	UV	2	3	4	4	1	3	2	2	4	4	2	2	0	0	3	4	2	4	0	0	1	1	1	1	1	1	0	0	2	2	2	2	3	3	2	2	1	1	2	2	1	1	1	2	4	4	2	4
3646_2290_UV_08_73	UV	2	2	4	4	1	1	1	2	4	4	2	2	3	4	4	4	2	4	1	2	3	3	1	2	1	1	0	0	2	4	2	2	3	3	4	4	1	1	2	2	1	1	1	2	4	4	2	2
3646_2290_UV_08_74	UV	3	3	4	4	1	1	2	2	1	4	2	2	0	0	3	4	2	2	1	2	1	1	1	2	1	1	0	0	2	2	2	2	3	3	2	4	1	1	2	4	1	1	1	2	4	4	2	4
3646_2290_UV_08_78	UV	2	3	1	1	1	1	2	2	4	4	2	3	3	4	3	4	4	4	2	2	1	1	2	2	1	1	0	0	2	4	2	2	3	3	2	4	1	1	2	4	1	1	2	2	4	4	2	2
3646_2290_UV_08_79	UV	2	3	4	4	1	1	2	2	4	4	2	3	3	3	3	4	2	4	2	2	1	3	1	2	1	1	0	0	2	4	2	2	3	3	2	4	1	1	2	4	1	1	1	2	4	4	2	2
3646_2290_UV_08_84	UV	2	3	4	4	1	1	2	2	1	1	2	2	3	3	4	4	4	4	0	0	1	3	1	2	1	1	0	0	2	2	2	4	3	3	2	4	1	1	2	2	1	1	1	2	4	4	2	2
3646_2290_UV_08_86	UV	2	2	4	4	1	1	2	2	4	4	3	3	3	4	3	3	2	4	1	2	3	3	1	1	1	4	0	0	2	4	2	2	3	4	2	4	1	1	2	4	1	1	1	2	4	4	2	4
3646_2290_UV_08_87	UV	2	2	4	4	1	1	2	2	4	4	2	2	3	4	3	4	0	0	1	2	1	1	1	2	1	1	0	0	2	4	2	2	3	3	4	4	1	1	2	4	1	1	1	1	4	4	2	4
3646_2290_UV_08_95	UV	2	2	4	4	1	1	2	2	4	4	3	3	0	0	4	4	2	2	1	2	1	1	1	2	0	0	0	0	2	4	2	2	3	3	4	4	1	2	2	2	1	1	2	2	4	4	2	2
3646_2290_UV_08_96	UV	2	3	4	4	1	1	2	2	4	4	2	2	0	0	3	3	2	4	1	1	1	3	2	2	1	1	0	0	2	4	2	2	3	3	2	4	0	0	2	4	1	1	2	2	4	4	2	2
3646_2290_UV_08_97	UV	2	3	1	4	1	1	2	2	4	4	2	3	3	3	4	4	2	2	0	0	1	3	1	1	1	1	0	0	4	4	2	2	3	4	2	2	1	1	4	4	1	4	2	2	4	4	2	2
3646_2290_UV_08_99	UV	2	2	4	4	1	1	2	2	1	4	2	3	0	0	3	4	4	4	0	0	1	1	0	0	1	1	0	0	2	4	2	2	3	3	4	4	1	1	2	4	1	1	1	1	4	4	2	2
4699_2958_N-18_001	SK1	2	2	4	4	1	1	2	2	1	4	2	3	4	4	3	4	4	4	2	2	0	0	1	2	1	4	2	4	0	0	2	2	3	3	4	4	1	1	2	2	1	4	2	2	4	4	2	4
4699_2958_N-18_003	SK1	2	2	1	4	1	1	2	2	4	4	2	3	3	4	4	4	2	2	2	2	1	1	1	2	1	4	2	4	4	4	2	2	3	4	2	4	1	2	2	2	1	1	0	0	4	4	2	2
4699_2958_N-18_004	SK1	2	3	4	4	1	3	2	2	4	4	2	3	4	4	3	3	2	2	2	2	1	3	1	1	1	4	2	2	2	4	2	2	3	3	2	4	1	1	2	2	1	1	0	0	4	4	2	2
4699_2958_N-18_005	SK1	2	2	1	4	1	3	1	2	4	4	3	3	3	4	3	4	4	4	2	2	3	3	1	2	4	4	0	0	2	4	2	2	3	3	4	4	1	2	2	4	1	1	2	2	4	4	2	4
4699_2958_N-18_006	SK1	2	2	1	4	1	1	1	2	4	4	3	3	4	4	3	4	4	4	2	2	1	1	1	2	1	4	4	4	2	2	2	2	3	3	4	4	1	1	2	4	1	1	1	1	4	4	2	4
4699_2958_N-18_007	SK1	2	2	4	4	1	1	1	2	4	4	2	2	3	3	4	4	4	4	1	2	3	3	1	2	1	4	4	4	2	2	2	2	3	3	2	4	1	2	2	4	1	1	1	1	4	4	2	2
4699_2958_N-18_008	SK1	3	3	4	4	1	1	2	2	4	4	2	3	3	3	3	4	2	4	1	2	1	3	1	1	1	4	2	2	4	4	2	2	3	3	4	4	1	1	2	2	1	1	1	2	4	4	2	2
4699_2958_N-18_009	SK1	0	0	1	4	1	1	2	2	0	0	0	0	0	0	4	4	2	4	0	0	0	0	0	0	1	4	4	4	2	2	2	2	3	3	2	4	1	1	4	4	1	1	1	2	0	0	2	4
4699_2958_N-18_010	SK1	2	2	4	4	1	3	2	2	4	4	3	3	4	4	3	4	2	4	1	2	1	1	1	1	1	4	4	4	2	2	2	2	3	4	2	4	1	2	2	4	1	1	1	2	4	4	4	4
4699_2958_N-18_011	SK1	2	3	4	4	1	1	2	2	1	4	2	3	3	4	4	4	4	4	2	2	0	0	1	2	4	4	4	4	2	2	2	2	3	3	2	2	1	1	2	4	1	1	2	2	4	4	2	2
4699_2958_N-18_012	SK1	2	2	4	4	1	1	2	2	1	4	2	2	3	4	3	4	2	4	2	2	3	3	2	2	1	1	2	4	0	0	2	2	3	3	2	4	1	1	2	2	1	1	2	2	4	4	2	2
4699_2958_N-18_013	SK1	2	2	4	4	1	1	1	2	4	4	2	3	3	4	3	3	2	2	1	2	1	3	1	2	1	4	2	4	2	4	2	2	3	4	2	4	1	1	2	2	1	1	1	2	4	4	2	2
4699_2958_N-18_014	SK1	2	2	4	4	1	3	2	2	4	4	2	2	3	4	4	4	0	0	2	2	3	3	2	2	4	4	4	4	2	2	2	2	3	3	4	4	1	1	2	4	1	1	2	2	4	4	2	2
4699_2958_N-18_015	SK1	2	2	1	4	1	1	2	2	4	4	3	3	3	3	4	4	2	4	1	2	3	3	2	2	1	4	4	4	2	2	2	2	3	3	2	4	1	2	4	4	1	1	2	2	4	4	2	4
4699_2958_N-18_016	SK1	2	3	4	4	1	1	2	2	1	4	2	2	3	4	3	3	4	4	1	2	1	3	2	2	1	4	2	4	2	4	2	2	3	3	4	4	1	1	2	2	1	1	2	2	4	4	2	2
4699_2958_N-18_017	SK1	2	3	4	4	1	1	2	2	4	4	3	3	4	4	3	4	2	4	1	2	1	1	2	2	1	1	2	4	2	4	2	2	3	4	2	4	1	1	4	4	1	1	1	2	3	4	2	2
4699_2958_N-18_018	SK1	2	3	1	4	1	1	2	2	1	4	2	2	3	4	4	4	2	4	2	2	1	3	1	2	1	1	2	4	4	4	2	2	3	3	4	4	1	1	2	4	1	1	1	1	4	4	2	2
4699_2958_N-18_019	SK1	2	2	4	4	1	3	1	2	1	4	3	3	4	4	4	4	4	4	1	2	1	3	2	2	1	4	2	4	4	4	2	2	3	3	2	4	0	0	2	4	1	1	1	2	4	4	2	2
4699_2958_N-18_020	SK1	2	2	4	4	1	3	2	2	4	4	2	3	4	4	3	3	4	4	1	1	1	1	1	1	1	1	2	4	2	2	2	2	3	4	4	4	1	1	4	4	1	1	2	2	4	4	2	2
4699_2958_N-18_021	SK1	0	0	4	4	1	1	2	2	4	4	0	0	0	0	4	4	2	4	0	0	0	0	0	0	1	1	2	4	2	4	2	2	3	3	4	4	1	1	2	4	1	1	0	0	0	0	2	2
4699_2958_N-18_022	SK1	2	2	4	4	1	1	2	2	1	4	3	3	3	4	3	4	2	4	1	1	1	1	1	1	1	4	4	4	2	4	2	2	3	3	2	4	1	2	2	4	1	1	1	2	4	4	2	2
4699_2958_N-18_023	SK1	2	2	1	4	1	1	2	2	1	4	2	3	3	4	4	4	2	4	2	2	1	3	1	2	4	4	4	4	2	4	2	2	3	4	4	4	1	1	2	4	1	1	1	2	4	4	2	2
4699_2958_N-18_024	SK1	2	3	4	4	1	3	2	2	1	4	2	3	3	4	4	4	2	4	1	2	1	3	2	2	4	4	2	4	2	4	2	2	3	3	2	4	1	1	2	2	1	1	2	2	4	4	2	4
4699_2958_N-18_025	SK1	2	2	4	4	1	1	2	2	4	4	2	3	3	4	3	3	2	4	2	2	1	3	1	1	4	4	0	0	4	4	2	2	3	3	2	2	1	1	2	2	1	1	1	2	4	4	2	2
4699_2958_N-18_026	SK1	2	3	4	4	1	3	2	2	4	4	2	3	3	4	3	4	4	4	1	2	3	3	1	2	1	4	4	4	2	2	2	2	3	3	4	4	1	1	2	4	1	1	2	2	4	4	2	4
4699_2958_N-18_028	SK1	2	2	4	4	1	1	2	2	4	4	2	3	3	4	4	4	2	4	1	1	1	1	1	2	1	4	4	4	2	4	2	2	3	4	4	4	1	1	4	4	1	1	2	2	4	4	2	2
4699_2958_N-18_029	SK1	2	2	4	4	1	3	2	2	1	4	2	2	4	4	3	4	4	4	1	2	1	1	1	2	1	1	2	4	2	4	2	2	3	3	4	4	1	1	2	4	1	1	2	2	4	4	2	4
4699_2958_N-18_030	SK1	2	3	4	4	1	1	2	2	4	4	2	3	4	4	3	4	2	4	1	2	1	3	2	2	4	4	4	4	2	4	2	2	3	3	2	4	1	1	4	4	1	4	2	2	4	4	2	4
4699_2958_N-18_101	SK1	2	2	4	4	1	1	1	2	4	4	2	2	3	3	4	4	2	4	2	2	3	3	1	2	1	1	4	4	2	2	2	2	3	3	2	4	1	1	2	4	1	4	2	2	4	4	2	2
4699_2958_N-18_102	SK1	2	2	4	4	1	3	2	2	1	4	2	3	4	4	3	3	2	4	2	2	1	3	1	1	1	1	2	4	2	2	2	2	3	3	4	4	1	1	2	4	1	1	2	2	4	4	2	2
4699_2958_N-18_103	SK1	2	2	4	4	1	3	2	2	1	4	2	3	3	3	3	3	4	4	1	1	1	3	1	2	4	4	4	4	4	4	2	2	3	4	2	4	1	1	2	4	1	1	2	2	4	4	2	4
4699_2958_N-18_104	SK1	0	0	4	4	1	1	2	2	1	4	0	0	0	0	4	4	2	4	0	0	0	0	0	0	1	4	4	4	2	2	2	2	3	4	4	4	1	2	2	2	1	1	1	2	0	0	2	4
4699_2958_N-18_105	SK1	3	3	4	4	1	1	2	2	4	4	2	3	4	4	3	3	4	4	1	1	1	3	2	2	1	4	2	2	2	2	2	2	3	3	4	4	1	1	2	4	1	1	1	2	4	4	2	2
4699_2958_N-18_106	SK1	2	3	4	4	1	1	2	2	4	4	2	3	4	4	3	4	4	4	2	2	1	3	1	2	1	4	2	4	2	4	2	2	3	3	4	4	1	2	2	2	1	1	1	2	4	4	2	2
4699_2958_N-18_107	SK1	2	2	1	4	1	1	2	2	1	4	3	3	3	3	3	3	2	4	1	2	1	3	1	1	1	4	2	2	2	4	2	4	3	3	4	4	1	1	2	2	1	1	1	2	4	4	2	2
4699_2958_N-18_108	SK1	2	2	4	4	1	3	2	2	1	4	2	3	3	4	3	3	2	2	1	2	1	1	1	1	1	1	2	4	2	2	2	2	3	4	2	2	0	0	2	4	1	1	1	2	4	4	2	2
4699_2958_N-18_109	SK1	2	3	4	4	1	3	1	2	1	4	2	2	3	3	3	4	4	4	1	2	1	1	1	1	1	4	4	4	2	2	2	2	3	3	2	4	1	1	2	4	1	4	2	2	4	4	2	2
4699_2958_N-18_110	SK1	2	3	4	4	1	1	1	2	4	4	2	2	3	3	3	4	4	4	2	2	1	3	1	1	4	4	2	4	2	4	2	2	3	3	0	0	1	1	4	4	1	1	1	2	4	4	2	2
4699_2958_N-18_111	SK1	2	3	4	4	1	1	2	2	4	4	2	3	3	4	4	4	4	4	1	2	1	3	1	2	4	4	4	4	2	4	2	2	3	3	4	4	1	1	4	4	1	1	2	2	4	4	2	2
4699_2958_N-18_112	SK1	2	2	4	4	1	3	2	2	1	4	2	3	3	4	3	4	2	4	2	2	1	1	1	1	1	4	4	4	4	4	2	2	3	3	2	4	1	1	2	2	1	4	2	2	4	4	2	2
4699_2958_N-18_113	SK1	2	3	1	4	1	3	2	2	1	4	2	3	3	4	4	4	2	4	2	2	3	3	1	2	1	4	2	4	2	4	2	2	3	4	2	4	1	1	2	2	1	1	1	2	4	4	2	2
4699_2958_N-18_114	SK1	2	2	4	4	1	1	2	2	1	4	3	3	3	4	3	4	4	4	2	2	1	3	1	2	4	4	2	4	4	4	2	2	4	4	2	2	1	2	2	4	1	1	1	2	4	4	2	4
4699_2958_N-18_115	SK1	2	2	4	4	1	1	2	2	4	4	2	3	3	3	3	4	2	2	1	1	1	3	1	2	1	4	2	4	2	4	2	2	3	3	2	4	1	2	2	4	1	1	1	2	4	4	2	2
4699_2958_N-18_116	SK1	0	0	1	4	1	1	2	2	4	4	0	0	0	0	4	4	4	4	0	0	0	0	0	0	4	4	2	4	2	4	2	2	3	3	4	4	1	1	2	4	1	4	1	2	0	0	2	2
4699_2958_N-18_117	SK1	2	2	4	4	1	1	2	2	4	4	2	2	3	4	3	3	4	4	1	2	1	1	1	2	4	4	2	4	2	4	2	2	3	3	2	4	1	1	2	4	1	1	1	1	4	4	2	2
4699_2958_N-18_118	SK1	2	3	4	4	1	1	2	2	4	4	3	3	4	4	3	4	2	4	1	2	1	3	1	2	1	1	2	4	2	2	2	2	3	3	2	2	1	1	4	4	1	1	1	2	4	4	2	2
4699_2958_N-18_119	SK1	3	3	4	4	1	3	1	2	1	4	3	3	4	4	4	4	4	4	1	2	1	1	1	2	4	4	2	4	2	4	2	2	3	3	2	4	1	1	2	4	1	1	0	0	4	4	2	2
4699_2958_N-18_120	SK1	2	2	4	4	0	0	0	0	4	4	2	3	3	4	0	0	2	4	1	2	1	1	1	2	1	4	2	4	0	0	0	0	3	4	4	4	1	1	4	4	1	1	1	2	4	4	2	4
4699_2958_N-18_121	SK1	2	3	4	4	1	1	2	2	1	4	2	3	3	3	3	4	2	4	1	2	1	3	2	2	1	4	2	4	2	2	2	2	3	3	2	4	1	1	2	4	1	1	1	2	4	4	2	2
4699_2958_N-18_122	SK1	2	2	1	4	1	1	2	2	4	4	2	3	3	4	3	4	4	4	2	2	1	3	1	1	1	1	4	4	2	4	2	2	3	3	2	2	1	1	2	2	1	1	1	2	4	4	2	2
4699_2958_N-18_123	SK1	2	2	4	4	1	3	2	2	4	4	3	3	3	4	4	4	2	4	1	2	1	3	2	2	1	1	4	4	2	2	2	2	3	3	2	2	1	1	2	4	1	1	2	2	4	4	2	2
4699_2958_N-18_124	SK1	2	2	4	4	1	3	2	2	1	4	2	3	3	4	3	3	2	4	1	2	1	3	1	1	1	1	2	4	2	2	2	2	3	3	4	4	1	1	2	4	1	4	1	2	4	4	2	4
4699_2958_N-18_125	SK1	2	2	1	4	1	3	2	2	1	4	3	3	3	4	4	4	4	4	1	1	1	3	1	2	1	4	2	2	4	4	2	2	3	3	4	4	1	2	2	2	1	1	2	2	4	4	2	2
4699_2958_N-18_126	SK1	2	2	4	4	1	1	2	2	4	4	2	2	3	4	4	4	2	2	2	2	1	3	1	1	1	1	2	4	2	4	2	2	3	3	4	4	1	1	2	2	1	1	1	2	4	4	2	2
4699_2958_N-18_127	SK1	2	2	4	4	1	1	2	2	4	4	2	3	4	4	3	4	4	4	1	2	1	1	1	2	1	4	2	4	2	4	2	2	3	3	4	4	1	1	2	4	1	1	2	2	4	4	2	4
4699_2958_N-18_128	SK1	0	0	4	4	1	3	2	2	4	4	0	0	0	0	3	4	4	4	0	0	0	0	0	0	1	4	2	4	2	4	2	2	3	3	4	4	1	1	2	4	1	1	1	2	0	0	2	2
4699_2958_N-18_129	SK1	2	2	1	4	1	3	2	2	4	4	2	3	3	4	4	4	4	4	1	2	1	1	1	2	4	4	2	2	2	2	2	2	3	3	2	4	1	1	2	4	1	1	2	2	4	4	2	2
4699_2958_N-18_130	SK1	2	2	1	4	1	3	2	2	1	4	2	3	3	4	3	4	4	4	1	2	0	0	1	2	1	1	4	4	2	4	2	2	3	3	4	4	1	1	2	2	1	1	0	0	4	4	2	2
3646_2290_KS_06_06	SK2	2	3	4	4	1	1	2	2	4	4	2	3	3	4	3	4	4	4	2	2	1	3	1	2	1	1	0	0	2	4	2	2	3	4	2	4	1	2	2	2	1	1	1	2	4	4	2	2
3646_2290_KS_06_11	SK2	2	2	1	4	0	0	2	2	1	4	2	3	4	4	3	4	4	4	1	2	1	3	1	2	1	4	0	0	2	2	2	2	3	4	2	2	1	1	2	2	1	1	2	2	4	4	2	4
3646_2290_KS_06_13	SK2	2	2	4	4	1	1	1	2	1	4	2	2	4	4	4	4	2	4	2	2	1	1	1	1	1	4	0	0	4	4	2	2	3	3	2	4	1	1	4	4	1	1	2	2	4	4	2	2
3646_2290_KS_06_14	SK2	2	3	4	4	1	1	2	2	1	4	2	2	3	4	3	3	2	4	1	2	1	3	0	0	4	4	0	0	2	2	2	2	3	3	4	4	1	1	2	4	1	1	1	1	4	4	2	2
3646_2290_KS_06_15	SK2	2	2	4	4	0	0	2	2	4	4	2	3	4	4	3	4	2	4	1	1	1	1	2	2	1	1	0	0	2	2	2	2	3	3	2	4	1	1	2	4	1	1	2	2	4	4	2	2
3646_2290_KS_06_19	SK2	2	2	0	0	1	1	2	2	4	4	2	3	3	4	3	4	4	4	1	2	1	3	1	1	1	4	0	0	2	2	2	2	3	3	4	4	0	0	2	2	1	1	2	2	4	4	2	4
3646_2290_KS_06_21	SK2	2	2	4	4	0	0	0	0	1	4	2	3	3	3	0	0	2	4	1	2	1	3	1	2	1	4	0	0	0	0	0	0	3	3	2	4	1	1	2	4	1	1	0	0	4	4	2	2
3646_2290_KS_06_24	SK2	2	2	4	4	1	3	1	2	4	4	3	3	4	4	3	4	2	2	1	2	1	3	1	2	1	1	0	0	2	2	2	2	3	3	2	4	1	1	4	4	1	4	1	1	4	4	4	4
3646_2290_KS_06_32	SK2	2	2	1	4	1	1	2	2	1	1	2	3	3	3	3	4	2	4	1	2	1	3	1	2	1	4	0	0	2	2	2	2	3	3	4	4	1	1	2	4	1	1	1	2	4	4	2	4
3646_2290_KS_06_34	SK2	2	2	4	4	0	0	1	2	4	4	2	3	4	4	3	4	2	4	1	2	1	1	1	2	1	4	0	0	2	4	2	2	3	3	4	4	1	1	2	4	1	1	2	2	4	4	2	4
3646_2290_KS_06_39	SK2	0	0	4	4	1	3	2	2	4	4	2	3	4	4	3	4	4	4	1	2	0	0	1	2	1	4	0	0	4	4	2	2	3	3	2	4	1	1	2	2	1	1	2	2	4	4	2	2
3646_2290_KS_06_42	SK2	2	3	4	4	1	1	1	2	1	1	2	2	0	0	3	4	4	4	2	2	1	3	2	2	1	1	0	0	2	2	2	2	3	3	4	4	1	1	4	4	1	1	1	2	4	4	2	2
3646_2290_KS_06_47	SK2	2	2	4	4	1	1	2	2	4	4	3	3	0	0	3	4	2	4	2	2	3	3	1	2	1	4	0	0	2	4	2	2	3	3	2	4	1	2	4	4	1	4	1	2	4	4	2	2
3646_2290_KS_06_52	SK2	2	2	1	4	0	0	2	2	1	4	2	2	0	0	4	4	4	4	2	2	1	3	1	1	4	4	0	0	2	2	2	2	3	3	2	4	1	1	2	4	1	1	2	2	4	4	4	4
3646_2290_KS_06_54	SK2	2	2	4	4	0	0	1	2	1	4	0	0	4	4	3	4	2	4	2	2	0	0	1	1	4	4	0	0	0	0	2	2	3	3	0	0	0	0	4	4	1	1	1	2	4	4	2	4
3646_2290_KS_06_55	SK2	2	2	4	4	1	1	2	2	1	4	2	3	3	4	4	4	4	4	2	2	1	1	2	2	1	4	0	0	2	4	2	2	3	3	4	4	1	1	2	2	1	1	2	2	4	4	2	2
3646_2290_KS_06_56	SK2	2	2	4	4	1	1	2	2	4	4	2	2	4	4	3	3	2	2	1	1	1	3	1	1	1	1	0	0	2	2	2	2	3	3	4	4	1	2	2	4	1	1	1	2	3	4	2	2
3646_2290_KS_06_57	SK2	2	2	1	4	0	0	2	2	4	4	2	3	0	0	3	3	4	4	1	1	1	3	2	2	4	4	0	0	2	4	2	2	3	3	4	4	1	1	2	2	1	1	1	2	4	4	2	2
3646_2290_KS_06_58	SK2	2	2	1	4	1	1	2	2	1	4	3	3	3	4	3	3	2	4	1	2	1	1	1	2	1	4	0	0	2	2	2	2	3	4	4	4	1	2	2	2	1	1	2	2	4	4	2	4
3646_2290_KS_06_61	SK2	2	2	1	4	1	1	2	2	1	1	2	2	0	0	3	4	2	2	0	0	0	0	1	1	1	4	0	0	2	2	2	2	3	3	4	4	1	1	2	2	1	1	1	2	4	4	2	4
3646_2290_KS_06_62	SK2	2	2	4	4	1	1	2	2	4	4	2	3	3	4	4	4	2	4	1	2	1	3	2	2	1	1	0	0	2	4	2	2	3	3	2	2	0	0	2	4	1	1	1	2	4	4	2	4
3646_2290_KS_06_63	SK2	2	2	4	4	1	1	1	2	4	4	3	3	0	0	3	4	2	4	0	0	1	3	2	2	1	4	0	0	2	2	2	2	3	3	4	4	1	2	2	4	1	1	2	2	4	4	2	2
3646_2290_KS_06_66	SK2	2	2	4	4	1	1	2	2	4	4	2	3	3	3	3	4	2	4	2	2	1	3	1	2	1	1	0	0	2	4	2	2	3	3	4	4	1	1	4	4	1	1	1	2	4	4	2	2
3646_2290_KS_06_67	SK2	2	3	4	4	0	0	2	2	4	4	2	3	0	0	3	4	4	4	0	0	0	0	1	2	1	4	0	0	2	4	2	2	3	3	4	4	1	2	2	4	1	4	2	2	4	4	2	2
3646_2290_KS_06_71	SK2	2	3	4	4	1	1	2	2	4	4	2	2	4	4	3	4	0	0	1	2	1	3	1	2	4	4	0	0	2	4	2	2	3	3	2	4	1	1	2	2	1	4	2	2	4	4	2	2
3646_2290_KS_06_72	SK2	2	3	4	4	1	1	2	2	4	4	2	3	0	0	4	4	4	4	0	0	1	1	1	2	1	4	0	0	2	4	2	2	3	3	2	4	1	2	2	2	1	1	1	2	4	4	2	4
3646_2290_KS_06_73	SK2	2	2	4	4	1	1	2	2	0	0	3	3	4	4	3	4	4	4	1	2	1	3	1	2	1	1	0	0	2	4	2	2	3	3	2	2	1	2	2	2	1	1	1	2	4	4	2	2
3646_2290_KS_06_76	SK2	2	2	4	4	0	0	2	2	0	0	2	3	0	0	3	4	2	4	0	0	1	1	0	0	1	1	0	0	4	4	2	2	3	3	2	4	1	1	4	4	1	1	1	1	4	4	2	4
3646_2290_KS_06_80	SK2	2	2	4	4	1	1	1	2	4	4	3	3	3	4	3	4	4	4	1	2	1	1	1	2	1	1	0	0	2	2	2	2	3	3	4	4	1	1	2	4	1	1	1	2	4	4	2	2
3646_2290_KS_06_87	SK2	2	3	4	4	1	1	2	2	1	4	2	2	3	4	3	4	4	4	1	2	1	1	0	0	1	1	0	0	2	2	2	2	3	4	4	4	1	1	2	4	0	0	2	2	4	4	2	2
3646_2290_KS_06_88	SK2	2	3	4	4	1	1	1	2	1	4	2	3	3	4	4	4	4	4	0	0	1	3	1	1	1	4	0	0	2	2	2	2	3	3	0	0	0	0	2	4	1	1	2	2	4	4	2	2
3646_2290_KS_06_91	SK2	2	2	1	4	0	0	2	2	4	4	3	3	4	4	4	4	4	4	1	1	1	1	1	2	1	1	0	0	2	2	2	2	3	3	2	4	1	1	2	4	1	4	1	2	4	4	2	4
3646_2290_KS_06_92	SK2	2	2	4	4	1	1	2	2	4	4	3	3	3	3	4	4	0	0	2	2	3	3	1	2	1	4	0	0	2	2	2	2	3	3	2	4	1	1	2	4	1	1	1	2	3	4	2	2
3646_2290_KS_06_94	SK2	2	2	4	4	1	1	2	2	4	4	2	3	3	3	3	3	2	4	1	2	1	3	2	2	1	1	0	0	4	4	2	2	3	3	2	4	1	1	4	4	1	1	1	2	4	4	2	4
3646_2290_KS_06_95	SK2	3	3	4	4	1	1	2	2	4	4	0	0	0	0	3	4	2	4	2	2	0	0	2	2	1	4	0	0	2	2	2	2	3	3	2	4	1	1	2	4	1	4	1	1	0	0	2	2
3646_2290_KS_06_96	SK2	0	0	4	4	1	1	2	2	4	4	0	0	4	4	3	4	2	4	0	0	1	3	1	2	1	4	0	0	2	2	2	2	3	3	0	0	1	1	0	0	1	1	1	2	4	4	2	4
3646_2290_KS_06_97	SK2	2	2	4	4	1	1	2	2	4	4	2	2	3	3	3	4	4	4	2	2	1	3	1	1	1	1	0	0	2	4	2	2	3	3	4	4	1	1	2	4	1	1	1	2	4	4	2	2
3646_2290_KS_06_99	SK2	0	0	4	4	1	1	2	2	1	4	2	2	0	0	4	4	2	4	1	2	1	3	1	2	1	4	0	0	2	4	2	2	3	3	0	0	1	1	0	0	1	1	2	2	4	4	2	2
4699_2958_E-18_201	SK3	3	3	4	4	3	3	2	2	4	4	2	3	3	3	4	4	4	4	2	2	1	3	1	2	0	0	4	4	2	2	2	2	0	0	2	2	1	1	2	2	1	1	1	2	4	4	2	2
4699_2958_E-18_202	SK3	2	3	4	4	1	1	2	2	4	4	2	3	4	4	3	4	4	4	1	2	1	1	2	2	1	1	4	4	2	2	2	2	3	3	2	4	1	2	2	4	1	1	1	2	4	4	2	4
4699_2958_E-18_203	SK3	2	2	1	4	1	1	1	2	1	4	2	2	4	4	3	3	4	4	2	2	1	1	1	2	1	4	2	4	2	2	2	2	3	4	4	4	1	1	4	4	1	1	2	2	4	4	2	4
4699_2958_E-18_205	SK3	2	2	4	4	1	3	2	2	1	4	2	3	3	4	3	4	2	4	1	1	1	1	1	2	4	4	4	4	2	4	2	2	3	3	4	4	1	1	2	2	1	4	1	2	4	4	2	2
4699_2958_E-18_206	SK3	2	2	4	4	1	3	2	2	4	4	2	3	4	4	3	4	2	4	2	2	3	3	2	2	1	4	4	4	2	4	2	2	3	4	4	4	1	2	2	2	1	1	1	2	4	4	2	2
4699_2958_E-18_211	SK3	2	2	4	4	1	3	2	2	4	4	2	2	3	4	4	4	4	4	2	2	1	1	1	2	1	4	2	4	4	4	2	2	3	3	4	4	1	1	2	2	1	1	1	2	4	4	0	0
4699_2958_E-18_213	SK3	2	3	4	4	1	3	2	2	1	4	2	2	3	4	3	3	2	4	1	1	1	1	1	1	1	4	4	4	2	4	2	2	3	3	2	4	1	1	2	2	1	4	2	2	4	4	2	2
4699_2958_E-18_215	SK3	2	2	4	4	1	1	2	2	4	4	2	2	3	4	3	3	2	2	1	2	1	1	1	1	4	4	4	4	2	2	2	2	3	3	2	4	1	1	4	4	1	1	2	2	4	4	2	2
4699_2958_E-18_217	SK3	2	2	4	4	1	1	2	2	1	1	2	2	3	4	4	4	2	2	2	2	1	3	2	2	1	1	2	4	2	4	2	2	3	4	4	4	1	2	2	4	1	1	1	2	4	4	2	2
4699_2958_E-18_220	SK3	0	0	4	4	1	1	2	2	4	4	0	0	0	0	3	4	2	4	0	0	0	0	0	0	1	1	2	4	4	4	2	2	3	4	4	4	1	1	2	2	1	1	2	2	0	0	2	4
4699_2958_E-18_301	SK3	2	2	4	4	1	1	2	2	4	4	2	3	4	4	3	4	2	4	1	1	1	1	1	1	4	4	2	2	2	2	2	2	3	3	4	4	1	1	2	4	1	1	2	2	4	4	2	2
4699_2958_E-18_306	SK3	2	3	4	4	1	1	1	2	1	4	2	3	4	4	3	4	2	2	1	1	3	3	1	2	1	4	4	4	2	2	2	2	3	3	2	4	1	1	2	4	1	1	1	1	4	4	2	4
4699_2958_E-18_307	SK3	2	3	4	4	1	3	2	2	4	4	2	2	3	4	4	4	2	4	2	2	1	3	1	1	1	4	4	4	2	2	2	2	3	3	2	2	1	1	2	2	1	1	2	2	4	4	4	4
4699_2958_E-18_309	SK3	2	2	4	4	1	1	2	2	4	4	2	2	4	4	3	4	2	4	1	2	1	1	1	1	1	1	2	2	2	2	2	2	3	3	2	2	1	1	4	4	1	1	1	1	3	4	4	4
4699_2958_E-18_311	SK3	2	2	4	4	1	1	2	2	1	4	2	2	4	4	3	4	4	4	2	2	1	3	1	2	1	1	2	2	2	2	2	2	3	3	4	4	1	1	2	4	1	1	2	2	4	4	2	2
4699_2958_E-18_312	SK3	2	3	4	4	1	3	2	2	4	4	2	2	3	4	4	4	2	4	1	2	1	1	1	2	1	1	4	4	2	2	2	2	3	3	2	4	1	1	4	4	1	1	2	2	4	4	2	2
4699_2958_E-18_313	SK3	2	2	1	4	1	3	2	2	4	4	3	3	3	3	4	4	2	4	2	2	1	3	1	2	1	4	2	4	2	2	2	2	3	4	4	4	1	1	4	4	1	1	2	2	4	4	2	4
4699_2958_E-18_314	SK3	2	3	4	4	1	3	2	2	1	4	2	3	3	4	4	4	4	4	1	2	1	1	1	2	1	4	4	4	2	2	2	2	3	3	4	4	1	1	4	4	1	1	1	2	4	4	2	2
4699_2958_E-18_315	SK3	2	2	4	4	1	3	2	2	4	4	2	3	4	4	4	4	4	4	1	2	1	3	1	1	1	1	4	4	2	2	2	2	3	4	2	4	1	1	2	2	1	1	1	1	4	4	2	2
4699_2958_E-18_318	SK3	2	3	1	4	1	3	2	2	1	1	2	3	3	4	3	4	4	4	2	2	1	1	1	2	1	4	2	4	2	2	2	2	3	3	2	4	1	1	2	2	1	1	2	2	4	4	2	2
4699_2958_E-18_319	SK3	2	2	4	4	1	1	2	2	4	4	0	0	3	4	3	4	2	4	2	2	1	1	2	2	1	1	4	4	2	2	2	2	3	3	4	4	1	1	4	4	1	1	2	2	4	4	2	2
4699_2958_E-18_320	SK3	0	0	4	4	1	1	2	2	4	4	0	0	0	0	3	4	2	4	0	0	0	0	0	0	1	4	4	4	4	4	2	2	3	4	4	4	1	1	4	4	1	1	2	2	0	0	2	2
4699_2958_E-18_401	SK3	2	3	4	4	1	1	2	2	4	4	2	3	3	4	3	3	2	4	1	2	1	3	1	2	1	1	2	2	2	2	2	2	3	3	4	4	1	1	2	4	1	1	2	2	4	4	2	2
4699_2958_E-18_402	SK3	2	3	1	4	1	1	1	2	1	1	3	3	3	4	3	4	2	4	1	2	1	1	1	2	1	1	2	4	2	4	2	4	3	3	4	4	1	1	2	4	1	1	0	0	4	4	4	4
4699_2958_E-18_404	SK3	3	3	4	4	3	3	2	2	4	4	0	0	3	3	4	4	4	4	2	2	1	3	1	2	0	0	4	4	2	2	2	2	0	0	2	2	1	1	2	2	1	1	2	2	4	4	2	2
4699_2958_E-18_405	SK3	2	2	1	4	1	1	2	2	1	4	2	2	3	4	4	4	2	4	1	2	1	1	2	2	1	1	4	4	2	4	2	2	3	3	2	4	1	1	4	4	1	1	1	1	4	4	2	2
4699_2958_E-18_407	SK3	2	2	4	4	1	1	1	2	4	4	2	3	3	3	3	4	4	4	1	2	1	3	1	1	1	4	2	4	2	2	2	2	3	3	2	4	2	2	2	2	1	1	2	2	4	4	2	2
4699_2958_E-18_409	SK3	2	2	4	4	1	1	2	2	4	4	3	3	3	4	3	4	2	4	2	2	1	1	1	2	1	1	4	4	4	4	2	2	3	4	2	4	1	1	2	2	1	1	2	2	4	4	2	4
4699_2958_E-18_411	SK3	2	2	1	4	1	3	2	2	1	4	2	2	3	4	3	3	4	4	1	2	3	3	1	1	1	1	4	4	2	2	2	2	3	3	2	4	1	1	2	2	1	1	1	1	4	4	2	2
4699_2958_E-18_412	SK3	2	2	4	4	1	1	2	2	4	4	3	3	3	4	4	4	4	4	2	2	1	3	1	2	1	1	4	4	2	2	2	2	3	3	4	4	1	1	4	4	1	1	2	2	4	4	4	4
4699_2958_E-18_413	SK3	2	2	4	4	1	1	2	2	4	4	2	3	3	4	4	4	2	4	1	1	1	3	1	2	1	1	2	4	4	4	2	2	3	3	4	4	1	1	2	4	1	4	2	2	4	4	2	4
4699_2958_E-18_414	SK3	2	2	4	4	1	3	2	2	4	4	2	2	3	4	4	4	2	4	2	2	1	1	1	1	1	4	2	4	2	4	2	2	3	3	2	4	1	1	2	4	1	1	2	2	4	4	2	4
4699_2958_E-18_415	SK3	2	3	4	4	1	3	2	2	1	4	2	3	3	4	3	3	2	4	2	2	1	3	2	2	4	4	2	2	2	2	2	2	3	3	2	4	1	1	2	4	1	1	1	1	4	4	2	2
4699_2958_E-18_416	SK3	0	0	4	4	1	1	2	2	4	4	0	0	0	0	3	4	4	4	0	0	0	0	0	0	1	4	4	4	2	4	2	2	3	4	4	4	1	1	2	4	1	1	1	2	0	0	2	2
4699_2958_E-18_417	SK3	2	2	4	4	1	1	2	2	1	4	2	2	4	4	3	4	2	4	1	2	1	3	1	2	1	1	4	4	2	2	2	2	3	3	2	4	1	1	2	2	1	4	1	2	4	4	2	2
4699_2958_E-18_418	SK3	2	3	4	4	1	1	2	2	4	4	2	2	3	4	4	4	4	4	1	2	3	3	2	2	1	1	2	4	2	4	2	2	3	4	4	4	1	1	2	2	1	1	2	2	4	4	2	4
4699_2958_E-18_419	SK3	2	2	4	4	1	3	2	2	1	4	3	3	4	4	3	4	2	4	1	2	1	3	1	1	1	1	2	4	4	4	2	2	3	4	4	4	1	2	2	2	1	4	1	2	4	4	2	4
4699_2958_E-18_420	SK3	2	2	4	4	1	1	2	2	4	4	2	3	4	4	3	3	4	4	1	2	3	3	2	2	1	4	4	4	2	4	2	2	3	4	2	4	1	1	2	4	1	4	0	0	4	4	2	2
ST95_01	SK4	2	2	4	4	1	1	2	2	4	4	2	3	3	4	4	4	2	4	2	2	1	1	1	2	1	1	2	4	2	4	2	2	0	0	2	4	1	2	2	2	1	1	1	2	4	4	2	2
ST95_02	SK4	2	3	4	4	1	1	2	2	1	4	2	3	3	4	4	4	2	4	1	2	1	1	1	2	1	4	4	4	2	2	2	2	3	3	2	4	2	2	2	2	1	1	2	2	4	4	2	4
ST95_03	SK4	2	3	4	4	1	1	1	2	4	4	2	2	4	4	4	4	4	4	1	2	1	1	1	2	1	4	2	4	2	2	2	2	3	3	2	2	1	1	4	4	1	1	2	2	4	4	2	2
ST95_05	SK4	2	2	4	4	1	1	2	2	4	4	3	3	3	4	3	4	4	4	2	2	1	1	2	2	1	4	2	2	2	4	2	2	3	4	4	4	1	2	2	2	1	1	2	2	4	4	2	2
ST95_06	SK4	2	2	4	4	1	3	2	2	4	4	2	3	3	4	3	3	2	4	1	2	1	1	1	1	4	4	2	2	2	2	2	2	0	0	2	4	1	1	2	2	1	1	2	2	4	4	2	4
ST95_09	SK4	2	3	4	4	1	1	2	2	4	4	2	3	3	4	4	4	4	4	2	2	3	3	2	2	1	4	2	2	2	2	2	2	3	3	2	4	1	1	2	4	1	1	1	2	4	4	2	2
ST95_10	SK4	2	3	4	4	1	3	2	2	4	4	2	3	4	4	3	4	2	4	2	2	1	1	1	2	1	4	2	4	2	4	2	2	3	3	4	4	1	2	2	4	1	4	1	2	3	4	2	2
ST95_11	SK4	2	2	4	4	1	1	1	2	1	4	2	2	4	4	3	4	2	4	1	2	1	1	2	2	1	4	4	4	2	2	2	2	3	4	4	4	1	1	4	4	1	1	2	2	4	4	2	2
ST95_12	SK4	2	2	4	4	1	3	2	2	4	4	3	3	3	4	4	4	2	4	2	2	1	1	1	2	4	4	2	2	2	2	2	4	3	3	4	4	1	1	2	4	1	1	2	2	4	4	2	2
ST95_14	SK4	2	3	4	4	0	0	0	0	4	4	3	3	4	4	0	0	4	4	2	2	3	3	1	1	1	1	4	4	0	0	0	0	3	3	2	4	1	1	4	4	1	1	2	2	4	4	2	2
ST95_16	SK4	2	2	4	4	1	1	1	2	1	4	2	2	3	4	3	4	4	4	2	2	3	3	1	2	1	1	4	4	2	4	2	2	3	3	4	4	1	1	2	4	1	1	1	2	4	4	2	4
ST95_17	SK4	2	2	4	4	1	1	2	2	1	4	2	3	3	4	3	4	2	2	1	2	1	1	1	2	1	4	2	2	2	2	2	2	3	3	2	4	1	1	2	2	1	1	2	2	4	4	2	2
ST95_20	SK4	2	2	4	4	1	3	2	2	4	4	3	3	3	4	3	4	2	4	1	2	3	3	1	2	1	4	2	4	2	4	2	2	3	3	4	4	1	1	2	4	1	1	1	2	4	4	2	2
ST95_21	SK4	2	2	4	4	1	1	2	2	4	4	3	3	0	0	3	4	2	4	1	2	1	1	1	2	4	4	2	4	2	4	2	2	3	4	2	2	1	2	2	2	1	1	2	2	4	4	2	2
ST95_23	SK4	2	2	4	4	1	1	2	2	4	4	2	3	4	4	3	4	2	4	1	2	1	1	1	1	1	4	4	4	2	2	2	4	3	3	4	4	1	2	2	2	1	1	2	2	4	4	2	2
ST95_24	SK4	2	3	4	4	1	1	2	2	4	4	3	3	3	4	3	3	4	4	2	2	1	1	2	2	1	1	2	4	2	4	2	2	3	3	2	4	1	1	2	4	1	1	1	2	4	4	2	2
ST95_26	SK4	2	2	4	4	1	1	2	2	1	4	3	3	3	4	4	4	2	4	1	1	1	1	2	2	1	1	2	2	2	2	2	2	3	3	4	4	1	1	2	2	1	1	2	2	4	4	2	2
ST95_27	SK4	2	3	4	4	1	1	2	2	4	4	2	3	3	3	3	4	4	4	2	2	1	1	1	2	1	4	4	4	2	4	2	2	3	3	2	4	1	2	2	2	1	1	2	2	4	4	2	2
ST95_29	SK4	2	3	1	4	1	3	2	2	4	4	2	3	4	4	3	4	4	4	1	1	1	1	1	2	1	4	2	4	2	4	2	2	3	4	2	4	1	1	4	4	1	1	1	1	4	4	2	2
ST95_33	SK4	2	2	4	4	1	1	1	2	4	4	2	2	3	3	4	4	2	4	2	2	1	1	1	1	1	1	4	4	2	4	2	2	4	4	2	4	1	1	2	2	1	1	2	2	4	4	2	2
ST95_35	SK4	2	2	4	4	1	1	2	2	4	4	2	3	4	4	3	4	4	4	1	2	1	1	1	2	4	4	4	4	2	4	2	2	3	3	4	4	1	2	2	4	1	1	2	2	4	4	2	2
ST95_36	SK4	2	2	4	4	1	1	2	2	1	4	2	3	4	4	3	3	2	4	2	2	1	1	1	2	0	0	4	4	2	4	2	2	3	3	4	4	1	1	2	2	1	1	2	2	4	4	2	4
ST95_38	SK4	2	3	4	4	1	1	2	2	4	4	2	2	3	4	3	3	4	4	1	2	1	1	1	2	1	4	2	4	2	2	2	2	3	3	2	4	1	1	2	4	1	1	1	2	4	4	2	2
ST95_39	SK4	2	3	1	4	1	1	2	2	4	4	2	2	4	4	3	4	4	4	2	2	1	1	1	2	1	4	4	4	2	4	2	2	0	0	2	4	1	2	2	4	1	1	1	2	4	4	4	4
ST95_40	SK4	2	2	4	4	1	3	2	2	4	4	2	3	3	4	3	4	2	2	1	1	1	1	2	2	4	4	4	4	2	4	2	2	3	3	4	4	1	1	2	2	1	1	1	2	4	4	2	2
ST95_43	SK4	2	2	0	0	1	1	1	2	4	4	2	3	3	3	3	3	0	0	1	2	1	1	1	2	1	1	0	0	2	2	2	2	0	0	4	4	0	0	2	2	1	1	2	2	4	4	2	2
ST95_44	SK4	2	2	4	4	1	3	2	2	1	4	3	3	4	4	3	4	0	0	2	2	1	1	1	2	1	1	4	4	2	4	2	2	0	0	2	4	1	2	2	4	1	1	1	2	4	4	2	4
ST95_45	SK4	2	3	4	4	1	1	2	2	4	4	2	3	3	4	3	3	4	4	2	2	0	0	1	1	1	4	2	4	4	4	2	2	3	3	2	4	1	1	2	4	1	1	2	2	4	4	2	2
ST95_47	SK4	2	2	4	4	1	3	2	2	4	4	3	3	4	4	3	4	2	4	2	2	1	1	2	2	1	4	2	4	2	2	2	2	3	4	2	2	1	1	2	4	1	1	2	2	4	4	2	2
ST95_54	SK4	2	2	4	4	1	3	2	2	4	4	0	0	0	0	3	3	0	0	0	0	1	1	0	0	1	4	4	4	2	4	2	2	0	0	4	4	1	1	2	2	1	1	2	2	4	4	2	2
ST95_55	SK4	2	2	4	4	1	1	2	2	1	4	3	3	3	3	3	3	0	0	2	2	3	3	1	1	1	1	0	0	2	2	2	2	0	0	2	4	0	0	2	4	1	1	2	2	4	4	0	0
ST95_56	SK4	2	3	1	4	1	1	2	2	4	4	2	3	3	3	3	4	4	4	2	2	3	3	1	2	1	4	4	4	2	2	2	2	3	3	4	4	1	1	2	4	1	1	2	2	4	4	2	2
ST95_57	SK4	2	2	4	4	1	1	2	2	4	4	2	2	3	4	3	3	4	4	1	2	1	1	1	2	4	4	2	2	2	2	2	2	3	3	2	4	1	1	4	4	1	1	2	2	4	4	2	4
ST95_59	SK4	2	3	4	4	1	1	1	2	1	1	2	2	4	4	3	4	2	4	2	2	1	1	1	1	1	1	4	4	4	4	2	2	3	3	2	4	1	1	4	4	1	1	1	2	4	4	2	2
ST95_60	SK4	2	2	4	4	1	1	2	2	4	4	2	3	4	4	4	4	4	4	2	2	1	1	1	2	1	1	4	4	2	2	2	2	3	4	4	4	1	1	2	4	1	1	1	1	4	4	2	2
ST95_61	SK4	2	2	4	4	1	1	2	2	4	4	2	2	3	4	3	4	4	4	2	2	1	1	2	2	1	4	2	4	2	2	2	2	3	3	2	4	1	1	2	4	1	1	1	2	4	4	2	4
ST95_62	SK4	2	3	1	4	1	3	2	2	4	4	2	3	3	3	4	4	4	4	1	1	1	1	1	2	1	1	4	4	2	4	2	2	3	3	4	4	1	1	2	4	1	1	2	2	4	4	2	2
ST95_63	SK4	2	3	4	4	1	1	2	2	4	4	3	3	4	4	3	4	2	4	1	2	1	1	1	1	1	4	2	4	4	4	2	2	0	0	2	4	1	2	4	4	1	1	2	2	4	4	2	2
ST95_64	SK4	2	2	4	4	1	1	1	2	4	4	2	3	3	3	3	4	4	4	1	1	1	1	2	2	1	1	2	4	2	4	2	2	3	3	2	4	1	1	2	4	1	1	0	0	4	4	2	2
ST95_65	SK4	2	2	0	0	1	1	2	2	4	4	2	3	3	4	4	4	0	0	1	2	1	1	1	1	1	1	0	0	2	4	2	2	0	0	2	4	0	0	2	4	1	1	2	2	4	4	0	0
ST95_66	SK4	2	2	4	4	1	1	2	2	1	4	2	3	3	4	3	3	2	4	1	2	1	1	1	2	1	1	2	2	2	4	2	2	3	3	4	4	1	1	4	4	1	1	1	2	4	4	2	2
ST96_01	SK5	2	2	4	4	1	1	2	2	1	1	2	3	3	3	3	4	4	4	2	2	3	3	1	2	4	4	2	4	2	2	2	2	3	3	4	4	1	1	2	4	1	1	1	1	4	4	2	4
ST96_02	SK5	2	3	4	4	1	3	2	2	4	4	2	3	4	4	3	3	2	2	1	2	3	3	1	2	4	4	2	4	2	4	2	2	3	3	4	4	1	1	2	4	1	1	1	2	4	4	2	2
ST96_03	SK5	2	2	1	4	1	1	1	1	1	1	2	3	3	4	3	3	4	4	1	2	3	3	2	2	1	1	2	2	2	2	2	2	3	3	4	4	1	2	2	2	1	1	2	2	4	4	2	4
ST96_04	SK5	2	3	4	4	1	3	2	2	4	4	3	3	3	4	3	4	4	4	1	2	1	1	1	1	1	1	2	4	2	2	2	2	3	4	4	4	1	2	2	4	1	1	1	2	4	4	2	4
ST96_05	SK5	2	2	1	4	1	1	2	2	4	4	2	3	3	4	4	4	2	4	2	2	1	1	1	1	4	4	2	4	2	2	2	2	3	3	2	4	1	1	2	2	1	1	1	2	4	4	2	4
ST96_06	SK5	2	3	4	4	1	1	2	2	4	4	2	3	3	4	4	4	2	4	2	2	3	3	1	2	1	1	4	4	2	4	2	2	3	3	4	4	1	1	2	2	4	4	1	1	4	4	2	2
ST96_07	SK5	2	2	4	4	1	3	2	2	4	4	2	2	3	4	3	4	2	4	1	2	1	1	1	2	1	1	2	4	4	4	2	2	3	3	2	4	1	1	2	4	1	1	2	2	4	4	2	2
ST96_08	SK5	2	2	4	4	1	1	2	2	4	4	2	2	3	4	3	4	2	4	1	2	1	1	2	2	4	4	2	4	2	4	2	2	3	3	4	4	1	2	2	4	1	4	1	2	4	4	2	2
ST96_09	SK5	2	3	4	4	1	3	2	2	4	4	2	2	4	4	4	4	4	4	1	2	3	3	1	1	1	4	2	4	2	2	2	2	3	3	2	4	1	1	2	4	1	1	2	2	4	4	2	2
ST96_10	SK5	3	3	4	4	1	1	2	2	1	4	2	3	3	4	4	4	4	4	1	1	1	1	1	2	1	4	4	4	2	4	2	2	3	3	2	4	1	1	2	4	1	1	2	2	4	4	2	4
ST96_11	SK5	2	3	4	4	1	1	2	2	4	4	2	2	4	4	3	4	4	4	2	2	1	1	1	1	1	1	2	4	4	4	2	2	3	3	2	4	1	1	2	4	1	1	2	2	4	4	2	2
ST96_12	SK5	2	2	4	4	1	1	1	2	1	4	2	3	3	4	3	4	2	4	1	1	1	1	1	2	1	1	2	4	2	2	2	2	3	3	4	4	1	1	2	4	1	1	1	2	4	4	2	4
ST96_13	SK5	2	3	1	4	1	1	2	2	4	4	2	3	3	4	3	3	2	4	1	2	1	1	1	2	4	4	4	4	2	4	2	2	3	3	2	4	1	1	2	4	1	1	2	2	4	4	2	2
ST96_14	SK5	2	2	4	4	1	1	2	2	4	4	2	3	3	4	3	3	4	4	1	2	3	3	2	2	1	1	4	4	2	2	2	2	3	3	2	4	1	2	4	4	1	1	2	2	4	4	2	2
ST96_15	SK5	3	3	4	4	1	1	2	2	1	4	2	3	3	3	3	4	4	4	1	2	1	1	1	2	1	1	2	2	2	4	2	2	0	0	2	2	1	2	2	2	1	1	1	2	4	4	2	2
ST96_16	SK5	2	3	4	4	1	3	2	2	1	4	2	3	4	4	3	4	4	4	1	1	3	3	1	2	1	1	2	4	2	2	2	2	3	3	4	4	1	1	2	4	1	1	2	2	4	4	2	2
ST96_17	SK5	2	2	4	4	1	1	2	2	1	4	3	3	3	4	3	4	2	4	1	2	1	1	1	1	4	4	4	4	2	2	2	2	3	3	2	2	1	1	2	4	1	1	1	2	4	4	2	2
ST96_18	SK5	2	2	4	4	1	1	2	2	4	4	3	3	4	4	4	4	2	4	1	2	3	3	1	2	1	4	4	4	2	2	2	2	3	3	2	2	1	1	2	4	1	1	1	2	4	4	2	4
ST96_19	SK5	2	2	4	4	1	1	2	2	4	4	2	3	3	4	3	4	2	4	1	2	3	3	1	2	1	4	2	2	2	2	2	2	0	0	2	2	1	1	2	4	1	1	1	1	4	4	2	2
ST96_20	SK5	2	2	4	4	1	1	2	2	4	4	2	2	4	4	3	3	2	4	2	2	1	1	1	1	1	1	4	4	2	2	2	4	3	3	2	4	1	1	2	4	1	1	1	1	4	4	2	4
ST96_21	SK5	2	2	1	4	1	1	1	2	4	4	2	2	3	4	3	4	4	4	1	2	1	1	1	1	4	4	2	4	2	4	2	2	3	3	4	4	1	2	2	2	1	1	2	2	4	4	2	2
ST96_22	SK5	2	2	4	4	1	3	1	2	1	4	2	2	3	4	3	4	2	4	1	1	1	1	1	1	1	1	2	4	2	2	2	2	3	3	4	4	1	1	4	4	1	4	2	2	4	4	2	2
ST96_23	SK5	2	2	4	4	1	1	2	2	1	4	2	2	3	3	4	4	4	4	2	2	1	1	2	2	4	4	2	4	2	2	2	2	3	3	2	2	1	1	4	4	1	1	1	2	4	4	2	4
ST96_24	SK5	2	2	4	4	1	1	2	2	4	4	3	3	3	4	4	4	4	4	1	2	1	1	2	2	1	4	4	4	2	4	2	2	3	3	4	4	1	1	2	2	1	1	1	1	4	4	2	2
ST96_25	SK5	2	2	4	4	1	1	2	2	1	4	2	2	3	4	4	4	4	4	2	2	1	1	1	2	1	1	2	4	2	4	2	2	3	3	4	4	1	2	4	4	1	1	1	2	4	4	2	2
ST96_26	SK5	2	2	4	4	1	1	2	2	4	4	2	3	4	4	4	4	2	4	2	2	1	1	1	1	4	4	2	4	2	4	2	2	3	3	4	4	1	2	2	4	1	1	2	2	4	4	2	2
ST96_27	SK5	2	2	1	4	1	1	2	2	4	4	3	3	3	4	4	4	4	4	2	2	1	1	1	1	4	4	2	4	2	2	2	2	3	3	2	2	1	2	2	4	1	1	2	2	4	4	2	2
ST96_28	SK5	2	3	4	4	1	1	2	2	4	4	3	3	3	4	3	3	4	4	1	1	3	3	1	1	1	4	4	4	4	4	2	2	3	4	2	2	1	1	2	4	1	1	2	2	4	4	2	2
ST96_29	SK5	2	2	4	4	3	3	2	2	4	4	2	3	4	4	4	4	4	4	1	2	1	1	1	2	1	4	4	4	2	4	2	2	3	3	2	4	1	1	2	4	1	1	1	2	4	4	2	2
ST96_30	SK5	2	2	4	4	1	3	2	2	4	4	3	3	0	0	4	4	4	4	1	2	1	1	1	2	1	4	4	4	2	2	2	2	3	3	4	4	0	0	2	4	1	1	2	2	4	4	2	4
ST96_31	SK5	2	3	4	4	0	0	0	0	4	4	2	2	3	4	0	0	2	2	1	2	1	1	1	1	1	1	4	4	0	0	0	0	0	0	2	4	1	1	2	4	1	1	0	0	4	4	2	2
ST96_32	SK5	2	2	4	4	0	0	0	0	4	4	2	2	3	4	0	0	2	4	2	2	1	1	2	2	4	4	2	4	0	0	0	0	3	3	2	2	1	1	2	4	1	1	0	0	4	4	2	2
ST96_33	SK5	2	2	4	4	0	0	0	0	1	4	2	3	3	4	0	0	2	4	0	0	1	1	1	2	1	4	4	4	0	0	0	0	3	3	2	4	1	1	2	4	1	1	0	0	4	4	2	2
ST96_34	SK5	2	2	4	4	0	0	0	0	4	4	2	3	3	4	0	0	0	0	1	2	3	3	1	1	1	1	2	2	0	0	0	0	3	3	4	4	1	2	2	2	1	4	0	0	4	4	2	2
ST96_35	SK5	2	3	4	4	0	0	0	0	4	4	2	2	3	4	0	0	2	4	2	2	3	3	1	2	1	4	4	4	0	0	0	0	3	3	2	4	1	1	2	4	1	1	0	0	4	4	2	2
ST96_36	SK5	2	2	4	4	0	0	0	0	4	4	2	3	3	3	0	0	4	4	1	2	1	1	1	2	1	1	4	4	0	0	0	0	3	3	2	4	1	1	2	4	1	4	0	0	4	4	2	4
ST96_37	SK5	2	2	4	4	0	0	0	0	1	1	2	2	3	4	0	0	2	4	2	2	1	1	1	1	1	4	4	4	0	0	0	0	3	3	2	4	1	1	4	4	1	4	0	0	4	4	2	2
ST96_38	SK5	2	2	4	4	0	0	0	0	1	4	2	3	4	4	0	0	2	4	1	2	1	1	2	2	1	4	4	4	0	0	0	0	3	3	4	4	0	0	2	2	1	1	0	0	4	4	2	4
ST96_39	SK5	2	2	4	4	1	1	2	2	4	4	2	2	3	3	3	4	4	4	2	2	1	1	1	1	1	1	2	4	2	4	2	2	0	0	4	4	1	1	2	2	1	1	2	2	4	4	2	2
ST96_40	SK5	2	3	4	4	1	1	2	2	1	4	2	2	3	4	3	4	2	2	1	2	1	1	1	1	1	4	4	4	2	4	2	2	3	3	2	4	1	2	2	4	1	1	1	2	4	4	2	4
ST96_41	SK5	2	3	4	4	1	3	2	2	1	4	2	2	3	4	3	4	4	4	2	2	1	1	1	2	1	1	4	4	2	4	2	2	3	3	4	4	1	1	2	4	1	1	2	2	4	4	2	4
ST96_42	SK5	2	2	4	4	1	1	2	2	4	4	2	3	3	3	3	4	2	4	1	1	1	1	2	2	1	1	2	4	2	4	2	2	3	3	4	4	1	1	2	4	1	1	2	2	4	4	2	2
ST96_43	SK5	2	3	4	4	1	3	2	2	4	4	2	3	3	4	4	4	4	4	2	2	1	1	2	2	1	4	2	4	2	2	2	2	3	3	4	4	1	1	2	4	1	1	2	2	4	4	2	2
ST96_44	SK5	2	2	4	4	0	0	2	2	4	4	2	2	4	4	3	4	2	4	1	2	3	3	1	2	1	4	2	2	2	4	2	2	3	3	2	4	1	1	2	4	1	1	1	2	4	4	2	4
ST96_45	SK5	2	2	4	4	1	1	1	2	4	4	2	3	3	4	4	4	2	4	1	2	1	1	1	2	1	1	4	4	2	4	2	2	3	3	2	4	1	2	2	4	1	1	1	1	4	4	2	4
ST96_46	SK5	2	2	4	4	1	1	2	2	1	4	3	3	4	4	3	3	4	4	2	2	1	1	1	2	1	1	4	4	2	2	2	2	3	3	4	4	1	1	2	4	1	1	2	2	4	4	2	2
ST96_47	SK5	2	3	4	4	1	1	1	2	4	4	2	3	3	3	3	3	0	0	1	2	1	1	1	2	1	4	2	2	2	4	2	2	0	0	2	4	1	1	2	2	1	1	1	1	4	4	2	2
ST96_48	SK5	2	3	4	4	1	3	2	2	1	4	2	2	3	4	4	4	4	4	2	2	3	3	1	2	1	4	4	4	2	4	2	2	3	3	2	4	1	2	2	4	1	4	1	2	4	4	2	2
ST96_49	SK5	2	3	4	4	1	1	2	2	1	4	2	3	4	4	3	4	2	4	2	2	1	1	2	2	1	4	2	2	2	2	2	2	3	3	4	4	1	1	2	4	1	1	1	2	4	4	4	4
ST96_50	SK5	2	2	4	4	1	3	2	2	4	4	2	2	3	4	3	4	2	2	2	2	1	1	2	2	4	4	2	4	2	4	2	2	3	3	4	4	1	1	2	4	1	1	1	2	4	4	2	2
ST96_51	SK5	2	2	4	4	1	1	2	2	1	4	3	3	3	4	4	4	2	4	1	2	0	0	1	2	1	4	4	4	2	4	2	2	3	3	2	4	1	1	2	4	1	1	1	2	4	4	2	2
ST96_52	SK5	2	3	4	4	1	1	2	2	1	4	2	3	4	4	3	3	4	4	1	2	1	1	1	2	1	1	4	4	2	2	2	2	3	4	4	4	0	0	4	4	1	1	1	2	4	4	2	4
ST96_53	SK5	2	2	4	4	1	1	2	2	4	4	3	3	4	4	4	4	4	4	2	2	1	1	1	2	1	1	2	4	4	4	2	2	3	3	4	4	1	1	2	2	1	1	2	2	4	4	2	2
ST96_54	SK5	2	3	4	4	1	3	2	2	4	4	2	2	3	3	3	3	4	4	1	1	1	1	2	2	4	4	4	4	2	2	2	2	3	3	4	4	1	1	4	4	1	1	1	2	4	4	2	2
ST96_55	SK5	2	2	0	0	1	1	1	2	1	4	2	2	3	3	3	3	0	0	1	2	1	1	1	1	4	4	4	4	2	2	2	2	0	0	2	2	1	1	2	2	1	1	2	2	4	4	0	0
ST96_56	SK5	2	2	4	4	1	1	1	2	4	4	2	2	3	4	3	4	4	4	1	2	1	1	1	2	1	1	2	4	2	2	2	2	3	4	2	4	1	1	2	4	1	1	1	2	4	4	2	2
ST96_57	SK5	2	2	4	4	1	3	2	2	4	4	2	3	4	4	3	3	2	2	1	2	1	1	1	2	1	4	4	4	2	4	2	2	3	3	2	4	1	1	2	4	1	4	1	2	4	4	2	2
ST96_58	SK5	2	2	1	4	1	3	1	2	1	4	2	3	4	4	4	4	2	4	2	2	1	1	1	2	1	4	4	4	2	2	2	2	3	3	4	4	1	1	2	2	1	1	2	2	4	4	2	2
ST96_59	SK5	2	3	4	4	1	3	1	2	4	4	2	3	3	4	3	4	4	4	1	2	1	1	1	2	1	1	2	2	2	2	2	2	3	3	2	4	1	1	2	4	1	1	2	2	4	4	2	4
ST96_60	SK5	2	3	4	4	1	1	2	2	1	4	2	2	3	4	3	4	2	4	1	2	1	1	2	2	1	4	4	4	2	2	2	2	3	3	2	4	1	1	2	2	1	1	1	1	4	4	2	2
ST96_61	SK5	2	2	1	4	1	1	2	2	1	4	3	3	4	4	3	3	2	4	1	2	3	3	1	2	1	4	2	2	2	2	2	2	0	0	2	4	1	1	4	4	1	1	1	1	4	4	2	4
ST96_62	SK5	2	2	4	4	1	3	2	2	4	4	0	0	3	4	4	4	2	2	2	2	1	1	1	1	1	1	4	4	2	4	2	2	3	3	4	4	1	2	4	4	1	1	2	2	4	4	4	4
ST96_64	SK5	2	3	4	4	1	3	2	2	1	4	2	3	3	4	3	3	4	4	2	2	1	1	2	2	1	1	4	4	2	4	2	2	3	3	2	4	1	1	2	4	1	4	1	2	4	4	2	2
ST96_65	SK5	2	3	1	1	1	3	2	2	4	4	2	3	3	4	3	4	4	4	2	2	1	1	2	2	1	4	2	2	2	4	2	2	3	3	4	4	1	1	2	2	1	4	1	1	4	4	2	2
ST96_66	SK5	2	3	4	4	1	3	2	2	1	4	2	3	3	4	4	4	2	4	2	2	1	1	2	2	1	4	4	4	2	4	2	2	3	4	2	4	1	1	2	2	1	1	1	2	4	4	2	2
ST96_67	SK5	2	3	4	4	1	1	2	2	1	4	2	3	3	4	3	4	2	4	2	2	1	1	1	2	1	1	2	2	0	0	2	2	0	0	2	4	1	1	2	4	1	4	1	2	4	4	2	2
ST96_68	SK5	2	2	4	4	1	1	2	2	4	4	3	3	3	4	3	3	2	4	1	1	1	1	1	2	4	4	2	4	2	2	2	2	3	3	2	4	1	1	2	4	1	1	1	2	4	4	2	2
ST96_69	SK5	2	2	4	4	1	1	2	2	1	4	2	3	3	3	3	3	2	2	1	2	1	1	2	2	1	4	4	4	2	2	2	2	3	3	4	4	1	1	2	2	1	1	2	2	4	4	2	4
ST96_70	SK5	0	0	4	4	1	1	2	2	1	4	3	3	0	0	4	4	2	2	1	2	1	1	2	2	1	1	4	4	2	2	2	2	3	3	4	4	1	1	2	4	1	1	1	1	4	4	2	2
ST96_75	SK5	0	0	4	4	1	3	1	2	1	1	0	0	0	0	3	3	2	2	0	0	0	0	0	0	1	4	4	4	2	2	2	2	0	0	4	4	1	2	2	4	1	1	1	1	4	4	2	2
ST96_76	SK5	2	2	0	0	1	3	1	2	4	4	2	3	0	0	4	4	0	0	1	1	1	1	1	2	1	1	0	0	2	4	2	2	0	0	4	4	1	1	2	2	1	1	1	1	4	4	0	0
ST96_77	SK5	2	2	4	4	1	3	2	2	4	4	2	3	3	4	3	4	4	4	1	2	1	1	1	1	1	1	2	4	2	4	2	2	3	3	4	4	1	1	2	4	1	4	2	2	4	4	2	4
ST96_78	SK5	3	3	1	4	0	0	2	2	1	4	2	3	3	4	3	4	2	2	2	2	1	1	1	2	1	4	4	4	2	2	2	2	3	3	2	4	1	1	4	4	1	1	1	2	4	4	2	2
3647_2291_SB_06_40	GB	2	3	4	4	1	1	2	2	0	0	2	3	3	4	3	4	2	4	2	2	0	0	0	0	1	1	4	4	2	4	2	4	3	3	2	4	1	2	2	2	1	1	0	0	4	4	2	2
3647_2291_SB_06_41	GB	2	3	4	4	1	1	1	2	4	4	2	2	3	4	3	4	2	4	1	2	0	0	1	1	1	1	2	4	2	2	2	4	3	3	2	4	1	2	2	2	1	4	0	0	4	4	2	2
3647_2291_SB_06_42	GB	2	2	4	4	1	1	1	2	4	4	2	3	4	4	3	4	4	4	2	2	0	0	2	2	1	1	4	4	2	4	2	2	3	3	2	4	1	1	2	4	1	1	2	2	4	4	2	2
3647_2291_SB_06_43	GB	2	2	4	4	3	3	1	2	4	4	2	2	4	4	3	4	4	4	1	2	0	0	2	2	1	1	2	4	2	2	2	2	3	3	2	4	1	1	2	4	1	1	1	2	4	4	2	2
3647_2291_SB_06_44	GB	2	2	4	4	1	1	2	2	4	4	2	3	3	4	3	3	2	4	2	2	0	0	1	2	1	1	2	4	2	4	2	2	3	3	2	4	1	2	2	4	1	1	2	2	4	4	2	2
3647_2291_SB_06_45	GB	2	2	4	4	1	3	1	2	1	4	2	3	3	4	3	4	2	4	2	2	0	0	1	1	1	1	4	4	2	4	2	2	3	3	4	4	1	1	2	4	1	1	1	2	4	4	2	2
3647_2291_SB_06_46	GB	2	2	4	4	1	1	2	2	1	4	2	3	4	4	3	4	2	4	2	2	0	0	1	2	1	1	4	4	2	4	2	2	3	3	4	4	1	2	2	4	1	1	1	2	4	4	2	4
3647_2291_SB_06_47	GB	2	3	4	4	1	3	1	2	1	4	0	0	3	4	3	4	2	4	0	0	0	0	0	0	1	4	2	4	2	4	2	2	3	3	2	4	1	1	2	2	0	0	0	0	3	4	2	2
3647_2291_SB_06_48	GB	2	2	4	4	1	3	2	2	1	1	2	3	4	4	3	4	2	4	1	2	0	0	2	2	1	4	4	4	2	4	2	4	3	3	2	4	1	1	2	2	1	1	2	2	4	4	2	2
3647_2291_SB_06_49	GB	2	2	4	4	1	1	2	2	1	4	2	3	4	4	3	4	4	4	2	2	0	0	2	2	1	1	2	4	4	4	2	2	0	0	2	4	1	1	2	2	1	1	1	2	4	4	2	4
3647_2291_SB_06_50	GB	2	2	4	4	1	1	1	2	4	4	2	3	3	3	3	3	2	4	1	2	0	0	1	1	1	1	4	4	2	4	2	2	3	3	2	4	1	2	2	2	1	1	1	1	4	4	2	4
3647_2291_SB_06_51	GB	2	2	4	4	1	1	2	2	4	4	2	3	3	3	4	4	2	4	1	2	0	0	1	2	1	1	4	4	2	2	2	2	3	3	2	4	1	1	2	4	1	1	2	2	4	4	2	2
3647_2291_SB_06_52	GB	2	3	1	4	1	1	2	2	4	4	2	3	3	3	3	4	2	2	1	2	0	0	1	2	1	4	2	4	2	2	2	2	3	3	2	4	1	1	2	2	1	4	2	2	4	4	2	2
3647_2291_SB_06_54	GB	2	2	0	0	1	1	2	2	4	4	2	3	3	4	4	4	2	4	1	2	0	0	1	1	1	1	2	4	2	2	2	2	3	3	4	4	1	1	2	4	1	1	2	2	4	4	2	2
3647_2291_SB_06_55	GB	2	2	4	4	1	1	2	2	4	4	3	3	3	4	3	4	2	4	2	2	0	0	1	2	1	1	0	0	2	4	2	2	3	3	4	4	1	1	0	0	1	1	1	1	4	4	2	2
3647_2291_SB_06_57	GB	2	3	4	4	1	1	2	2	4	4	2	3	3	4	4	4	2	4	2	2	0	0	1	1	1	1	2	4	2	2	2	2	3	3	2	4	1	1	2	4	1	1	2	2	4	4	2	4
3647_2291_SB_06_61	GB	2	2	4	4	1	1	1	2	1	4	3	3	4	4	4	4	2	4	1	2	0	0	1	1	1	1	4	4	2	4	2	2	3	3	4	4	1	1	2	2	1	4	1	2	4	4	2	4
3647_2291_SB_06_62	GB	2	2	4	4	0	0	0	0	1	4	2	3	4	4	0	0	2	4	1	2	0	0	1	2	1	1	4	4	2	4	2	2	0	0	4	4	1	1	2	4	0	0	0	0	4	4	2	2
3647_2291_SB_06_63	GB	2	2	4	4	1	1	2	2	4	4	2	2	3	4	3	4	2	4	2	2	0	0	1	2	1	1	4	4	2	4	2	2	3	3	2	2	1	1	2	4	1	4	1	2	4	4	2	2
3647_2291_SB_06_64	GB	0	0	4	4	1	1	2	2	4	4	2	2	0	0	3	4	2	4	1	2	0	0	1	2	1	1	4	4	2	2	2	2	3	3	0	0	0	0	2	4	0	0	0	0	4	4	2	2
3647_2291_SB_06_65	GB	2	2	4	4	1	3	2	2	4	4	2	2	3	3	3	4	4	4	1	2	0	0	1	2	1	4	4	4	2	2	2	2	3	3	2	4	1	1	2	4	0	0	1	1	4	4	2	4
3647_2291_SB_06_67	GB	2	3	4	4	1	1	2	2	4	4	2	3	3	4	3	3	2	4	1	2	0	0	2	2	1	4	4	4	2	2	2	2	3	3	4	4	1	2	2	4	1	1	1	1	4	4	2	4
3646_2290_SB_06_01	GB	2	2	4	4	1	1	2	2	1	4	2	2	3	3	3	3	2	4	2	2	1	1	2	2	1	1	0	0	2	2	2	4	3	4	4	4	1	2	4	4	1	4	1	2	4	4	2	2
3646_2290_SB_06_02	GB	2	3	4	4	1	1	1	2	1	4	2	3	0	0	3	3	0	0	1	1	3	3	2	2	1	1	0	0	4	4	2	2	3	3	2	2	1	1	2	4	1	1	1	2	4	4	2	2
3646_2290_SB_06_03	GB	2	2	4	4	1	1	2	2	1	4	2	2	0	0	3	4	2	4	0	0	1	3	1	1	4	4	0	0	4	4	2	2	3	3	2	4	1	1	2	4	1	1	1	2	4	4	2	4
3646_2290_SB_06_04	GB	2	2	4	4	1	1	2	2	4	4	2	3	4	4	3	3	2	2	0	0	1	3	1	1	1	1	0	0	2	4	2	2	3	3	2	4	1	1	4	4	1	1	1	2	4	4	2	2
3646_2290_SB_06_09	GB	2	2	4	4	1	3	2	2	1	1	2	3	0	0	3	4	2	4	1	1	0	0	1	1	0	0	0	0	4	4	2	2	3	3	2	4	1	1	2	4	1	4	1	2	4	4	4	4
3646_2290_SB_06_10	GB	2	2	4	4	1	1	2	2	4	4	2	3	0	0	3	4	2	4	2	2	1	3	1	2	1	1	0	0	2	4	2	2	3	3	4	4	1	1	4	4	1	1	1	1	4	4	2	2
3646_2290_SB_06_11	GB	2	2	4	4	1	1	2	2	1	4	2	3	0	0	0	0	4	4	0	0	1	3	0	0	1	4	0	0	2	4	2	2	3	3	4	4	1	1	0	0	1	1	1	2	4	4	2	2
3646_2290_SB_06_12	GB	2	3	4	4	1	1	2	2	1	4	2	3	4	4	4	4	2	4	0	0	0	0	1	2	1	1	0	0	2	4	2	2	3	3	4	4	1	1	2	4	1	1	2	2	4	4	2	4
3646_2290_SB_06_13	GB	2	3	4	4	1	1	2	2	1	1	2	3	0	0	3	3	4	4	2	2	3	3	1	2	1	1	0	0	2	2	2	2	3	3	4	4	2	2	2	2	1	1	1	1	4	4	2	2
3646_2290_SB_06_15	GB	2	2	4	4	1	1	2	2	4	4	3	3	0	0	3	4	2	4	0	0	0	0	2	2	1	1	0	0	4	4	2	2	3	3	2	4	1	2	2	4	1	1	2	2	4	4	2	4
3646_2290_SB_06_17	GB	2	2	1	4	1	1	2	2	1	4	2	2	4	4	4	4	4	4	2	2	1	3	2	2	1	1	0	0	2	4	2	2	3	3	2	2	1	1	2	4	1	1	2	2	4	4	2	4
3646_2290_SB_06_18	GB	2	2	4	4	1	3	2	2	1	4	3	3	3	4	3	4	4	4	1	2	1	1	1	1	1	1	0	0	2	2	2	2	3	3	2	4	1	2	2	2	1	4	1	2	4	4	2	2
3646_2290_SB_06_20	GB	2	2	4	4	0	0	2	2	4	4	2	2	3	4	4	4	4	4	1	2	1	3	1	1	1	4	0	0	2	4	2	2	3	4	2	4	2	2	2	2	1	1	2	2	4	4	2	2
3646_2290_SB_06_21	GB	2	3	4	4	1	1	2	2	1	4	2	3	3	3	4	4	2	4	1	1	3	3	1	2	1	4	0	0	2	4	2	4	3	3	4	4	1	1	2	2	1	4	1	2	4	4	2	2
3646_2290_SB_06_22	GB	0	0	4	4	1	1	2	2	0	0	2	3	3	4	0	0	0	0	1	1	1	3	0	0	0	0	0	0	2	2	2	4	3	3	0	0	1	1	2	4	0	0	0	0	4	4	2	2
3646_2290_SB_06_24	GB	2	3	4	4	1	1	2	2	4	4	2	3	3	4	4	4	4	4	1	2	1	3	1	2	1	1	0	0	2	2	2	2	3	3	2	4	1	1	2	2	1	1	1	1	4	4	2	2
3646_2290_SB_06_25	GB	2	3	4	4	0	0	2	2	4	4	3	3	0	0	0	0	2	4	0	0	1	1	0	0	1	4	0	0	4	4	2	2	3	3	4	4	1	1	4	4	1	1	1	2	4	4	2	2
3646_2290_SB_06_26	GB	3	3	1	4	0	0	0	0	1	4	2	3	4	4	0	0	4	4	2	2	1	3	2	2	1	4	0	0	0	0	0	0	3	3	2	2	1	2	2	2	1	4	0	0	4	4	2	2
3646_2290_SB_06_27	GB	2	2	4	4	1	1	2	2	1	4	2	3	3	4	3	4	2	4	1	2	1	3	1	1	1	1	0	0	2	4	2	2	3	3	2	4	1	2	2	4	1	1	2	2	4	4	2	2
3646_2290_SB_06_28	GB	2	3	4	4	1	1	2	2	4	4	3	3	3	3	3	4	2	4	2	2	1	3	2	2	1	1	0	0	2	4	2	2	3	3	4	4	1	1	2	2	1	1	2	2	4	4	2	2
3646_2290_SB_06_30	GB	2	2	1	4	1	1	2	2	4	4	3	3	4	4	3	4	4	4	2	2	3	3	2	2	1	1	0	0	2	2	2	4	3	3	4	4	1	1	2	4	1	1	2	2	4	4	2	2
3646_2290_SB_06_33	GB	2	2	4	4	1	1	2	2	4	4	2	3	0	0	4	4	2	4	2	2	1	1	1	1	1	1	0	0	2	4	2	4	3	3	2	4	1	1	2	4	1	1	1	2	4	4	2	4
3646_2290_SB_06_35	GB	2	2	4	4	0	0	2	2	4	4	2	3	4	4	4	4	4	4	1	2	1	3	1	1	1	1	0	0	2	2	2	2	3	3	2	4	1	2	2	4	0	0	1	2	4	4	2	2
3646_2290_SB_06_38	GB	2	3	4	4	1	1	2	2	1	4	2	2	0	0	0	0	4	4	0	0	1	1	0	0	1	1	0	0	2	2	2	2	3	3	4	4	0	0	2	4	0	0	2	2	4	4	2	2
3646_2290_SB_06_39	GB	2	3	4	4	0	0	0	0	4	4	2	2	3	3	0	0	4	4	2	2	1	1	1	2	1	1	0	0	0	0	0	0	3	3	2	4	1	1	2	4	1	1	0	0	4	4	2	2
3647_2291_ØS_06_01	ØS	2	2	4	4	1	3	2	2	4	4	2	3	3	4	3	3	2	4	2	2	0	0	2	2	1	1	2	4	2	2	2	2	0	0	4	4	1	1	2	2	1	1	1	2	3	4	2	2
3647_2291_ØS_06_02	ØS	2	3	0	0	1	1	2	2	1	4	2	2	4	4	3	4	4	4	1	2	0	0	2	2	1	1	2	4	2	4	2	2	3	3	4	4	1	1	2	4	1	1	2	2	4	4	2	2
3647_2291_ØS_06_03	ØS	2	3	4	4	1	1	2	2	4	4	2	3	4	4	3	4	4	4	1	2	0	0	1	2	1	1	4	4	2	2	2	2	0	0	2	4	1	1	2	2	1	1	2	2	4	4	2	2
3647_2291_ØS_06_04	ØS	2	3	4	4	1	1	1	2	1	4	3	3	3	4	3	3	2	2	1	2	0	0	1	2	1	1	2	4	4	4	2	4	3	3	2	4	1	1	2	2	1	1	1	1	4	4	2	2
3647_2291_ØS_06_06	ØS	2	3	4	4	1	3	2	2	4	4	2	3	4	4	4	4	4	4	1	2	0	0	1	2	1	1	2	2	4	4	2	2	0	0	4	4	1	1	4	4	1	1	1	2	4	4	2	4
3647_2291_ØS_06_07	ØS	2	3	4	4	1	1	2	2	1	4	2	2	4	4	0	0	4	4	2	2	0	0	1	2	1	1	2	4	2	2	2	2	3	3	4	4	1	2	2	4	0	0	2	2	4	4	2	2
3647_2291_ØS_06_08	ØS	2	3	1	4	3	3	2	2	4	4	2	3	3	4	3	3	2	4	2	2	0	0	1	2	1	1	2	4	2	4	2	2	3	3	2	4	1	1	2	2	1	4	1	2	4	4	2	2
3647_2291_ØS_06_09	ØS	2	3	4	4	1	3	2	2	4	4	3	3	3	3	3	3	2	2	1	2	0	0	2	2	1	1	4	4	2	2	2	4	3	3	2	4	1	1	2	2	1	1	2	2	4	4	2	2
3647_2291_ØS_06_10	ØS	2	3	1	4	1	1	2	2	4	4	2	3	4	4	4	4	2	4	1	2	0	0	1	2	1	1	4	4	2	4	2	2	3	3	4	4	2	2	2	4	1	1	1	2	4	4	2	2
3647_2291_ØS_06_11	ØS	2	2	4	4	3	3	1	2	4	4	3	3	3	4	4	4	2	4	1	2	0	0	1	2	1	1	2	4	4	4	2	2	3	3	4	4	1	1	2	4	1	1	1	2	4	4	2	4
3647_2291_ØS_06_13	ØS	2	3	4	4	1	3	1	2	1	4	2	2	4	4	3	3	2	4	1	2	0	0	1	2	1	1	2	4	2	4	2	2	3	3	4	4	2	2	2	2	1	1	1	2	4	4	2	2
3647_2291_ØS_06_14	ØS	2	2	4	4	1	3	1	2	4	4	2	2	3	3	3	4	2	4	2	2	0	0	1	1	1	1	2	4	4	4	2	2	3	3	4	4	1	2	2	4	1	1	2	2	4	4	2	2
3647_2291_ØS_06_15	ØS	2	2	4	4	1	3	1	2	4	4	2	3	4	4	3	4	4	4	1	2	0	0	2	2	1	1	2	2	2	2	2	2	3	3	4	4	2	2	2	2	1	1	2	2	4	4	2	4
3647_2291_ØS_06_16	ØS	2	2	4	4	1	1	1	2	4	4	3	3	4	4	3	4	4	4	2	2	0	0	0	0	1	1	4	4	2	2	2	2	3	3	4	4	0	0	2	2	1	1	0	0	4	4	2	4
3647_2291_ØS_06_19	ØS	2	2	4	4	1	1	2	2	4	4	3	3	4	4	3	3	4	4	1	2	0	0	2	2	1	1	4	4	2	4	2	4	3	3	2	4	1	2	2	2	1	1	1	2	3	4	2	2
3647_2291_ØS_06_20	ØS	2	2	1	4	1	1	1	2	4	4	2	2	3	4	3	3	2	2	2	2	0	0	0	0	1	1	0	0	2	2	2	2	3	3	2	4	2	2	2	2	1	1	1	2	4	4	2	2
3647_2291_ØS_06_22	ØS	2	2	4	4	1	1	2	2	1	4	2	3	4	4	3	3	4	4	2	2	0	0	2	2	1	1	4	4	2	4	2	2	3	3	4	4	1	1	2	2	1	1	2	2	4	4	2	2
3647_2291_ØS_06_24	ØS	2	3	4	4	1	1	2	2	4	4	0	0	4	4	4	4	2	2	1	2	0	0	1	2	1	1	2	4	2	4	2	2	3	3	2	4	1	2	2	2	1	1	1	2	3	4	2	2
3647_2291_ØS_06_27	ØS	2	3	4	4	1	3	2	2	4	4	2	3	3	4	4	4	2	2	2	2	0	0	1	1	1	1	2	4	2	4	2	2	3	3	4	4	1	1	2	4	1	1	2	2	4	4	2	2
3647_2291_ØS_06_28	ØS	2	3	4	4	1	1	2	2	1	4	2	3	3	3	0	0	2	4	2	2	0	0	1	2	1	1	4	4	2	2	2	2	3	3	2	4	1	1	2	4	1	1	2	2	4	4	2	4
3647_2291_ØS_06_29	ØS	3	3	4	4	1	3	1	1	4	4	0	0	0	0	3	3	4	4	2	2	0	0	2	2	1	1	2	4	2	2	2	2	3	3	4	4	1	2	2	2	1	1	2	2	0	0	2	2
3647_2291_ØS_06_31	ØS	2	2	4	4	1	1	2	2	1	4	2	3	4	4	3	3	4	4	1	2	0	0	2	2	1	4	4	4	2	4	2	2	3	3	4	4	1	1	2	4	1	1	1	2	4	4	4	4
3647_2291_ØS_06_32	ØS	2	3	4	4	1	1	2	2	4	4	2	3	4	4	3	3	2	4	1	2	0	0	2	2	1	1	2	4	2	2	2	4	3	3	4	4	2	2	2	2	1	1	1	2	4	4	2	2
3647_2291_ØS_06_35	ØS	2	2	4	4	1	3	2	2	4	4	2	3	4	4	4	4	2	4	1	2	0	0	1	2	1	1	2	4	2	4	2	2	3	3	4	4	1	1	2	4	1	1	2	2	4	4	2	4
3647_2291_ØS_06_36	ØS	2	3	4	4	1	1	2	2	4	4	2	3	3	4	3	4	2	4	1	2	0	0	2	2	1	4	2	4	4	4	2	2	3	3	2	4	1	1	2	2	1	1	1	2	4	4	2	4
3647_2291_ØS_06_39	ØS	2	3	4	4	1	1	1	2	1	4	2	3	3	4	4	4	4	4	2	2	0	0	1	2	1	1	2	4	2	4	2	2	3	3	4	4	1	1	2	4	1	1	1	2	4	4	2	2
3647_2291_ØS_06_40	ØS	0	0	4	4	1	1	0	0	1	4	2	3	3	4	4	4	2	4	2	2	0	0	1	2	1	1	2	4	2	4	2	2	3	3	0	0	1	1	2	4	1	1	1	2	4	4	2	2
3647_2291_ØS_06_41	ØS	2	3	4	4	1	1	1	2	4	4	2	3	3	3	3	3	2	2	1	1	0	0	1	2	1	1	2	4	2	4	2	2	3	3	4	4	0	0	2	2	1	1	1	2	4	4	2	2
3647_2291_ØS_06_42	ØS	2	3	4	4	1	1	2	2	4	4	2	3	3	4	3	4	2	4	2	2	0	0	1	1	1	1	2	2	2	4	2	2	3	3	4	4	1	1	4	4	1	1	1	2	4	4	2	2
3647_2291_ØS_06_43	ØS	2	2	4	4	1	1	2	2	1	4	2	3	4	4	3	4	2	4	2	2	0	0	1	1	1	1	2	2	4	4	2	2	3	3	4	4	1	2	2	4	1	1	1	2	3	4	2	4
3647_2291_ØS_06_47	ØS	3	3	4	4	1	3	1	2	4	4	2	3	3	4	3	4	4	4	1	2	0	0	2	2	1	1	2	2	2	2	2	4	3	3	4	4	1	1	2	4	1	1	2	2	4	4	2	2
3647_2291_ØS_06_49	ØS	0	0	4	4	1	1	2	2	1	4	2	3	0	0	3	4	0	0	1	2	0	0	1	2	1	1	0	0	2	4	2	2	3	3	2	4	1	1	2	4	1	1	0	0	4	4	2	2
3647_2291_ØS_06_51	ØS	0	0	0	0	1	1	2	2	4	4	3	3	4	4	3	4	4	4	1	2	0	0	1	2	1	1	2	4	2	2	2	2	3	3	2	2	1	1	2	4	1	1	1	2	4	4	2	2
3647_2291_ØS_06_53	ØS	2	3	4	4	1	1	2	2	1	1	2	3	4	4	4	4	2	4	1	2	0	0	1	2	1	1	2	4	2	2	2	2	3	3	2	4	2	2	2	2	1	4	2	2	4	4	2	2
3647_2291_ØS_06_54	ØS	0	0	4	4	1	3	2	2	4	4	0	0	3	4	3	4	4	4	2	2	0	0	1	1	1	1	2	4	2	2	2	2	3	3	2	4	1	2	2	4	1	1	0	0	4	4	2	2
3647_2291_ØS_06_55	ØS	3	3	4	4	1	1	1	2	1	4	2	3	3	4	3	4	4	4	2	2	0	0	0	0	1	1	4	4	0	0	2	4	3	3	2	4	1	1	2	2	1	1	2	2	4	4	2	4
3647_2291_ØS_06_57	ØS	2	2	4	4	3	3	2	2	4	4	2	3	3	4	3	3	2	4	2	2	0	0	1	2	1	1	2	4	2	4	2	2	3	3	4	4	1	2	2	4	1	1	1	1	4	4	2	2
3647_2291_ØS_06_58	ØS	2	3	4	4	1	3	2	2	1	1	2	2	3	4	3	4	2	2	2	2	0	0	1	1	1	1	2	4	2	4	2	2	3	3	2	4	1	1	2	4	1	1	2	2	4	4	2	2
3647_2291_ØS_06_59	ØS	2	2	4	4	1	3	1	2	1	4	2	3	3	3	3	4	2	2	1	2	0	0	1	2	1	1	4	4	2	2	2	2	0	0	2	4	1	2	2	2	1	1	1	1	3	3	2	2
3647_2291_ØS_06_60	ØS	2	2	1	4	1	1	2	2	4	4	2	3	3	4	3	3	2	4	1	2	0	0	1	2	1	1	2	4	2	2	2	2	3	3	2	2	1	2	2	2	1	1	2	2	4	4	2	2
3647_2291_ØS_06_63	ØS	2	3	4	4	1	3	2	2	4	4	2	2	3	3	4	4	4	4	1	2	0	0	1	2	1	4	4	4	2	2	2	2	3	3	2	4	1	1	4	4	1	1	1	2	4	4	2	2
3647_2291_ØS_06_64	ØS	2	2	4	4	1	3	2	2	1	4	2	3	3	4	3	3	4	4	2	2	0	0	1	2	1	1	2	4	2	4	2	2	3	3	2	4	1	2	2	4	1	1	1	2	4	4	2	2
3647_2291_ØS_06_66	ØS	2	2	1	4	1	3	1	2	1	4	2	2	3	4	3	4	4	4	2	2	0	0	1	2	1	1	2	4	2	4	2	2	3	3	2	4	1	2	2	2	1	1	1	2	4	4	2	4
3647_2291_ØS_06_69	ØS	2	3	4	4	1	1	2	2	1	4	2	3	3	4	3	4	2	4	1	2	0	0	2	2	1	1	4	4	2	4	2	2	3	3	2	4	1	2	2	4	1	4	1	2	4	4	2	2
3647_2291_ØS_06_71	ØS	2	2	1	4	1	3	1	1	1	4	3	3	3	4	3	4	2	4	2	2	0	0	2	2	1	1	2	4	2	4	2	2	3	3	2	4	1	2	2	4	1	1	2	2	4	4	2	4
3647_2291_ØS_06_78	ØS	3	3	1	4	1	1	2	2	1	4	2	3	3	3	3	4	4	4	1	2	0	0	1	2	1	1	2	4	2	2	2	2	3	3	4	4	1	1	2	2	1	4	2	2	4	4	2	2
STA30_01	NS1	2	2	4	4	1	1	2	2	1	4	3	3	4	4	4	4	4	4	2	2	1	1	1	2	1	1	4	4	2	4	2	2	0	0	4	4	1	2	2	2	1	1	2	2	4	4	2	2
STA30_02	NS1	3	3	4	4	3	3	2	2	4	4	0	0	3	3	4	4	4	4	2	2	1	1	1	1	1	4	4	4	2	2	2	2	3	3	2	2	1	1	2	2	1	1	1	2	4	4	2	2
STA30_04	NS1	2	2	4	4	1	1	2	2	4	4	3	3	3	4	3	3	4	4	2	2	1	1	1	2	1	1	2	4	2	4	2	2	3	4	4	4	1	1	2	2	1	1	2	2	4	4	2	4
STA30_05	NS1	2	2	4	4	1	3	2	2	1	4	2	2	3	4	3	4	2	4	2	2	1	1	1	1	1	1	4	4	2	2	2	2	3	3	2	4	1	1	4	4	1	1	2	2	4	4	2	2
STA30_07	NS1	2	2	4	4	1	1	1	2	1	1	3	3	4	4	3	3	4	4	1	2	1	1	1	2	1	1	4	4	2	4	2	4	3	3	2	4	1	1	4	4	1	1	2	2	4	4	2	4
STA30_08	NS1	2	2	4	4	1	1	2	2	4	4	3	3	3	4	3	4	2	2	1	2	1	1	2	2	1	1	2	4	2	2	2	2	0	0	2	2	1	1	2	4	1	1	1	2	4	4	2	2
STA30_09	NS1	2	2	1	4	1	1	2	2	4	4	2	2	3	4	4	4	2	4	1	2	1	1	1	1	1	4	2	4	4	4	2	2	3	3	4	4	1	1	2	4	1	4	1	2	4	4	2	4
STA30_10	NS1	2	2	4	4	1	1	1	2	4	4	2	3	3	4	4	4	2	2	1	2	3	3	1	1	1	1	2	4	2	4	2	2	3	3	2	4	1	1	2	2	1	1	1	2	4	4	2	4
STA30_12	NS1	2	2	4	4	1	1	2	2	4	4	2	3	3	3	3	4	2	2	1	2	1	1	1	2	1	4	4	4	4	4	2	2	3	3	4	4	1	1	4	4	1	1	1	2	4	4	2	4
STA30_14	NS1	2	3	4	4	1	1	2	2	1	4	2	3	4	4	3	4	4	4	1	2	1	1	1	2	4	4	2	2	2	4	2	2	3	3	2	4	1	1	2	2	1	4	2	2	4	4	2	2
STA30_15	NS1	2	3	1	4	1	3	2	2	4	4	2	2	3	3	3	3	4	4	1	1	1	1	1	2	1	1	2	4	2	2	2	2	3	3	2	2	1	1	4	4	1	1	1	2	4	4	2	4
STA30_16	NS1	2	2	4	4	1	1	2	2	1	4	2	3	3	4	4	4	2	4	1	2	1	1	1	2	1	1	2	2	2	2	2	2	3	3	4	4	1	2	2	2	1	1	1	2	4	4	2	2
STA30_18	NS1	2	2	4	4	1	1	2	2	4	4	2	2	4	4	3	4	2	4	1	2	1	1	1	2	1	4	4	4	2	4	2	2	3	3	4	4	1	1	2	4	1	1	2	2	4	4	2	4
STA30_21	NS1	2	2	4	4	1	3	2	2	4	4	2	3	3	3	3	3	4	4	1	1	1	1	1	2	4	4	2	4	2	2	2	2	3	3	2	4	1	2	2	4	1	1	1	2	4	4	2	4
STA30_22	NS1	2	3	4	4	1	1	2	2	4	4	2	3	3	4	3	4	2	4	1	1	1	1	1	1	4	4	4	4	4	4	2	2	3	3	2	4	1	2	4	4	1	1	2	2	4	4	2	2
STA30_24	NS1	3	3	4	4	3	3	2	2	4	4	0	0	3	3	4	4	4	4	2	2	1	1	0	0	0	0	4	4	2	2	2	2	3	3	2	2	1	1	2	2	1	1	0	0	4	4	2	2
STA30_25	NS1	2	3	4	4	1	3	2	2	4	4	2	2	3	3	4	4	2	4	1	2	1	1	1	2	1	4	2	4	2	2	2	2	3	3	4	4	1	1	4	4	1	1	2	2	4	4	2	2
STA30_27	NS1	2	3	4	4	1	1	2	2	4	4	2	2	3	3	3	4	2	2	1	1	1	1	2	2	1	4	4	4	2	4	2	2	4	4	2	4	1	1	2	4	1	1	1	2	4	4	2	2
STA30_28	NS1	2	3	1	4	1	1	2	2	4	4	2	3	3	3	3	4	2	4	1	2	3	3	1	1	1	1	4	4	2	2	2	2	3	4	2	2	1	1	2	4	1	1	2	2	4	4	2	2
STA30_29	NS1	2	2	4	4	1	1	2	2	4	4	2	2	4	4	3	4	2	2	1	2	1	1	1	1	1	4	4	4	2	4	2	2	3	3	2	4	1	1	2	4	1	1	1	2	4	4	4	4
STA30_30	NS1	2	2	4	4	1	1	2	2	1	1	2	2	4	4	3	4	4	4	2	2	1	1	1	2	1	4	4	4	2	2	2	2	3	4	4	4	1	1	2	2	1	1	1	2	4	4	2	2
STA30_32	NS1	2	2	4	4	1	1	1	2	4	4	2	2	3	4	3	3	2	4	2	2	1	1	1	2	4	4	2	4	2	4	2	2	3	3	2	4	1	1	2	2	1	4	2	2	4	4	2	2
STA30_33	NS1	2	2	4	4	1	1	2	2	4	4	2	2	3	4	3	4	2	2	2	2	1	1	2	2	1	1	2	2	2	2	2	2	3	4	4	4	1	1	2	2	1	1	2	2	4	4	2	2
STA30_34	NS1	2	2	4	4	1	3	2	2	1	4	2	2	3	4	3	4	2	4	2	2	1	1	1	1	1	4	4	4	2	4	2	2	3	4	2	4	1	1	4	4	1	1	2	2	4	4	2	2
STA30_36	NS1	2	3	4	4	1	1	1	2	1	4	3	3	3	4	3	3	4	4	1	2	1	1	1	1	1	1	2	4	2	2	2	2	3	3	2	4	1	2	2	4	1	1	0	0	4	4	2	2
STA30_37	NS1	2	2	4	4	1	1	2	2	4	4	2	2	3	3	4	4	4	4	1	2	1	1	1	2	1	4	2	4	2	2	2	2	3	3	4	4	1	2	2	4	1	1	2	2	4	4	2	2
STA30_38	NS1	2	2	4	4	1	1	2	2	4	4	2	2	3	4	3	3	2	4	2	2	1	1	1	2	1	1	4	4	2	2	2	2	3	4	2	4	1	1	4	4	1	1	1	1	4	4	2	2
STA30_39	NS1	2	2	4	4	1	1	1	2	1	4	3	3	3	4	3	4	4	4	1	1	1	1	1	1	1	4	4	4	4	4	2	2	3	3	2	4	1	2	2	4	1	1	0	0	4	4	2	2
STA30_40	NS1	3	3	1	4	1	3	2	2	4	4	2	3	3	4	4	4	2	4	2	2	1	1	1	1	1	4	2	2	2	2	2	2	3	3	2	4	0	0	2	4	1	1	2	2	4	4	2	2
STA30_41	NS1	2	3	4	4	0	0	2	2	1	4	2	3	3	4	4	4	2	2	2	2	1	1	1	2	1	1	4	4	2	4	2	2	3	4	4	4	1	1	2	4	1	1	1	2	4	4	2	4
STA30_43	NS1	2	3	4	4	1	1	1	2	4	4	2	2	3	4	4	4	4	4	1	2	1	1	1	1	1	1	2	4	2	2	2	2	3	3	4	4	1	1	2	4	1	4	2	2	4	4	2	4
STA30_44	NS1	2	2	4	4	1	1	2	2	1	4	2	3	3	4	3	3	2	4	1	2	1	1	1	2	1	1	2	4	4	4	2	2	0	0	4	4	1	2	4	4	1	1	1	1	4	4	2	4
STA30_45	NS1	3	3	4	4	1	1	1	2	4	4	2	3	4	4	3	4	2	2	2	2	1	1	2	2	1	1	4	4	4	4	2	2	3	3	4	4	1	1	2	2	1	1	2	2	4	4	2	2
STA30_46	NS1	2	2	4	4	1	3	2	2	4	4	2	3	3	4	3	4	4	4	1	2	1	1	1	2	4	4	2	2	2	2	2	2	3	3	4	4	1	1	2	4	1	1	2	2	4	4	2	2
STA30_48	NS1	2	3	4	4	1	1	1	2	1	4	2	3	3	4	3	3	2	2	1	2	1	1	1	1	1	4	4	4	2	4	2	2	3	3	2	2	1	1	2	4	1	4	1	2	4	4	2	2
STA30_49	NS1	2	3	4	4	1	1	2	2	1	4	3	3	3	4	3	4	4	4	1	2	1	1	1	1	1	1	4	4	2	2	2	2	0	0	2	2	0	0	4	4	1	1	2	2	4	4	2	2
STA30_50	NS1	2	3	4	4	1	1	2	2	4	4	2	2	3	3	3	4	2	4	1	2	1	1	2	2	1	4	4	4	2	2	2	2	3	3	2	4	1	1	4	4	1	1	1	2	4	4	2	2
STA30_51	NS1	2	3	4	4	1	1	2	2	4	4	2	2	3	4	3	3	4	4	1	1	1	1	1	1	4	4	2	2	2	2	2	2	3	3	2	4	1	1	2	4	1	1	2	2	4	4	2	2
STA30_52	NS1	2	2	1	4	1	1	2	2	4	4	2	2	4	4	4	4	2	2	2	2	1	1	1	1	1	4	2	4	2	4	2	2	3	3	4	4	1	1	2	4	1	1	1	2	4	4	2	4
STA30_53	NS1	3	3	4	4	1	3	2	2	1	4	3	3	4	4	4	4	4	4	2	2	1	1	1	1	1	1	2	4	2	2	2	2	3	3	2	2	1	1	2	2	1	1	1	1	4	4	2	2
STA30_54	NS1	2	2	1	4	1	1	1	2	4	4	2	2	3	4	3	3	4	4	1	1	1	1	1	1	1	4	4	4	4	4	2	2	3	3	2	2	1	1	2	4	1	4	2	2	4	4	2	2
STA30_55	NS1	2	2	1	4	1	3	2	2	1	4	2	2	3	4	4	4	2	4	1	2	1	1	1	1	1	4	2	4	2	2	2	2	3	3	4	4	1	2	2	4	1	1	2	2	4	4	2	2
STA30_56	NS1	2	2	4	4	1	3	1	2	4	4	2	3	3	4	3	4	2	2	1	2	1	1	1	1	1	4	4	4	2	2	2	2	3	3	2	4	1	1	2	4	1	1	2	2	4	4	2	4
STA30_57	NS1	3	3	4	4	3	3	2	2	4	4	2	3	3	3	4	4	4	4	2	2	1	1	0	0	0	0	4	4	2	2	2	2	3	3	2	2	1	1	2	2	1	1	0	0	4	4	2	2
STA30_58	NS1	2	2	4	4	1	1	2	2	1	4	2	3	3	4	4	4	2	4	1	2	1	1	1	2	1	4	2	2	2	2	2	2	3	3	4	4	1	1	4	4	1	4	2	2	4	4	4	4
STA30_59	NS1	2	2	4	4	1	1	2	2	4	4	2	3	3	4	3	4	2	4	1	2	0	0	1	1	1	4	4	4	2	2	2	2	3	4	2	4	1	1	2	4	1	4	1	2	4	4	2	4
STA30_60	NS1	2	2	4	4	1	1	2	2	4	4	2	3	3	4	3	4	2	4	1	2	1	1	1	2	1	1	2	4	2	4	2	2	3	3	2	2	1	1	2	4	1	1	1	1	4	4	2	2
STA30_61	NS1	2	2	4	4	1	1	2	2	4	4	2	3	3	4	4	4	2	4	2	2	1	1	1	1	4	4	2	4	2	2	2	2	3	3	4	4	1	1	2	4	1	4	2	2	4	4	2	4
STA30_62	NS1	2	2	4	4	1	1	2	2	4	4	2	2	3	4	3	4	2	2	2	2	1	1	1	1	1	1	2	4	2	2	2	2	3	3	2	4	2	2	4	4	1	1	1	2	4	4	2	4
STA30_63	NS1	2	3	4	4	1	3	1	2	4	4	2	2	4	4	4	4	2	4	1	2	3	3	1	2	1	4	4	4	2	4	2	2	0	0	4	4	1	1	4	4	1	1	2	2	4	4	2	2
STA30_64	NS1	2	2	4	4	1	1	2	2	4	4	2	3	3	3	4	4	2	4	1	1	1	1	1	1	1	4	4	4	2	2	2	2	3	3	2	2	1	1	2	2	1	1	1	2	4	4	2	2
STA30_65	NS1	2	2	4	4	1	1	2	2	1	4	2	3	3	4	3	4	2	2	2	2	1	1	2	2	1	1	4	4	2	2	2	2	0	0	2	4	1	1	4	4	1	4	1	2	4	4	2	2
STA30_66	NS1	2	2	4	4	1	3	2	2	4	4	2	3	3	4	4	4	2	4	1	1	1	1	1	2	4	4	4	4	2	4	2	2	3	3	4	4	1	1	2	4	1	1	1	2	4	4	2	2
STA30_67	NS1	2	3	4	4	1	3	1	2	1	4	2	2	3	4	4	4	4	4	1	2	3	3	1	2	1	1	2	4	2	4	2	2	3	4	2	4	1	2	2	4	1	1	1	2	4	4	2	4
STA30_68	NS1	2	2	4	4	1	1	1	2	4	4	0	0	0	0	3	3	4	4	0	0	1	1	0	0	1	4	4	4	2	2	2	2	3	3	4	4	0	0	2	4	1	1	1	2	4	4	2	4
STA30_69	NS1	3	3	4	4	1	1	2	2	4	4	2	3	3	4	3	4	2	4	1	1	1	1	2	2	1	4	2	2	4	4	2	2	0	0	4	4	0	0	2	4	1	1	1	2	4	4	2	2
STA30_70	NS1	2	2	4	4	1	1	1	2	4	4	2	2	3	3	3	4	2	4	2	2	1	1	1	2	1	1	4	4	2	2	2	4	3	4	4	4	1	1	4	4	1	4	1	2	4	4	2	2
3626_2277_HBR15-NSEA37335-1	NS2	2	2	1	1	1	1	2	2	4	4	2	3	3	4	3	4	2	4	1	2	1	3	1	1	4	4	2	4	2	4	0	0	3	3	2	4	1	2	2	4	1	1	0	0	4	4	2	4
3626_2277_HBR15-NSEA37335-10	NS2	2	2	4	4	1	1	2	2	1	4	3	3	4	4	3	3	4	4	1	2	1	1	1	1	1	4	4	4	2	2	2	2	3	3	4	4	1	1	2	2	1	1	2	2	4	4	2	2
3626_2277_HBR15-NSEA37335-11	NS2	2	3	4	4	1	1	2	2	1	4	3	3	3	3	3	4	2	4	2	2	1	3	2	2	1	4	2	4	2	4	2	2	3	3	2	4	1	1	2	2	1	1	1	2	4	4	2	4
3626_2277_HBR15-NSEA37335-12	NS2	2	2	4	4	1	1	2	2	4	4	2	2	3	4	3	4	2	4	1	1	1	3	2	2	1	1	4	4	2	4	2	2	3	3	2	4	1	1	2	4	1	1	2	2	4	4	2	2
3626_2277_HBR15-NSEA37335-13	NS2	2	2	4	4	1	3	2	2	1	4	2	2	0	0	3	3	2	4	2	2	1	1	2	2	1	1	4	4	2	4	2	2	3	3	2	2	1	1	2	4	1	1	2	2	4	4	2	4
3626_2277_HBR15-NSEA37335-14	NS2	2	3	4	4	3	3	1	2	1	4	2	3	3	3	3	4	4	4	1	2	1	1	1	2	1	4	2	4	2	4	2	2	3	3	2	4	1	1	2	4	1	1	2	2	4	4	2	2
3626_2277_HBR15-NSEA37335-15	NS2	2	3	4	4	1	1	2	2	4	4	3	3	0	0	3	3	2	2	0	0	0	0	1	2	1	1	4	4	2	2	2	2	3	3	4	4	1	1	2	2	1	4	0	0	4	4	2	2
3626_2277_HBR15-NSEA37335-16	NS2	2	2	1	4	1	1	2	2	1	4	2	3	4	4	3	3	4	4	1	2	1	3	1	2	1	4	4	4	2	2	2	2	3	3	2	4	1	1	2	4	1	1	1	2	4	4	2	2
3626_2277_HBR15-NSEA37335-17	NS2	2	2	4	4	1	1	2	2	4	4	2	2	3	3	4	4	2	4	2	2	1	3	1	2	1	1	2	4	2	4	2	2	3	3	2	4	1	2	2	4	1	1	2	2	4	4	2	2
3626_2277_HBR15-NSEA37335-18	NS2	2	3	4	4	1	1	2	2	4	4	2	3	3	4	3	4	2	4	1	2	0	0	2	2	4	4	4	4	2	2	2	2	3	3	4	4	1	2	2	4	1	1	1	2	4	4	2	2
3626_2277_HBR15-NSEA37335-19	NS2	2	3	1	4	1	3	2	2	4	4	2	2	3	4	3	3	2	4	1	2	1	1	1	2	1	4	2	2	4	4	2	2	3	4	4	4	1	1	4	4	1	1	2	2	4	4	2	2
3626_2277_HBR15-NSEA37335-2	NS2	2	2	4	4	1	1	2	2	4	4	2	3	4	4	0	0	4	4	1	1	1	3	2	2	1	1	2	4	2	2	2	2	3	4	2	4	1	1	4	4	1	1	0	0	4	4	2	4
3626_2277_HBR15-NSEA37335-20	NS2	2	3	4	4	1	1	2	2	4	4	0	0	0	0	3	3	4	4	0	0	0	0	0	0	1	4	4	4	2	2	2	2	3	3	2	2	2	2	2	2	1	1	1	1	4	4	2	4
3626_2277_HBR15-NSEA37335-21	NS2	2	3	4	4	1	1	2	2	4	4	3	3	3	4	3	4	2	4	1	1	1	3	1	2	1	1	2	4	2	2	2	2	3	3	2	4	1	1	4	4	1	1	1	2	4	4	0	0
3626_2277_HBR15-NSEA37335-22	NS2	2	2	4	4	1	1	2	2	1	4	2	3	3	4	3	4	2	4	1	2	1	3	1	1	1	4	2	4	4	4	2	2	3	3	2	2	1	1	2	4	1	4	2	2	4	4	2	2
3626_2277_HBR15-NSEA37335-23	NS2	2	3	4	4	1	3	2	2	1	4	2	3	3	4	3	4	4	4	1	2	1	1	1	2	0	0	2	4	2	2	0	0	3	3	4	4	1	1	0	0	0	0	0	0	4	4	2	2
3626_2277_HBR15-NSEA37335-24	NS2	2	2	4	4	1	1	2	2	4	4	2	2	3	4	3	4	4	4	1	2	1	3	1	1	1	4	4	4	2	2	2	2	3	3	4	4	1	1	2	2	1	1	2	2	4	4	2	4
3626_2277_HBR15-NSEA37335-25	NS2	2	3	4	4	1	1	2	2	4	4	2	2	3	4	3	4	4	4	2	2	1	1	1	2	1	4	2	4	2	2	2	2	3	3	2	4	1	2	2	4	1	1	0	0	4	4	2	4
3626_2277_HBR15-NSEA37335-26	NS2	2	3	4	4	1	1	2	2	1	4	3	3	3	4	4	4	2	4	1	2	1	1	1	2	1	1	2	4	2	2	2	2	3	3	2	4	1	1	2	2	1	1	2	2	4	4	2	2
3626_2277_HBR15-NSEA37335-27	NS2	2	3	4	4	1	1	1	2	1	4	2	3	3	4	3	3	2	2	2	2	0	0	2	2	1	4	0	0	2	2	2	2	3	4	4	4	1	1	2	4	1	1	1	2	4	4	4	4
3626_2277_HBR15-NSEA37335-28	NS2	2	2	4	4	1	1	2	2	1	1	0	0	0	0	3	3	2	4	0	0	0	0	2	2	1	1	4	4	2	4	2	2	3	3	2	4	1	1	2	4	1	1	2	2	0	0	2	2
3626_2277_HBR15-NSEA37335-29	NS2	2	3	1	4	1	1	2	2	4	4	3	3	3	4	4	4	4	4	1	2	1	1	1	2	4	4	2	4	2	2	2	2	3	3	2	4	1	1	2	4	1	1	1	2	4	4	2	2
3626_2277_HBR15-NSEA37335-3	NS2	2	2	4	4	1	3	1	2	4	4	2	3	3	4	3	4	4	4	2	2	1	1	1	1	1	4	2	2	2	4	2	2	3	3	4	4	1	1	2	2	1	1	2	2	4	4	2	2
3626_2277_HBR15-NSEA37335-31	NS2	2	3	1	4	1	3	1	2	4	4	2	3	3	3	4	4	0	0	2	2	1	1	1	1	1	1	4	4	2	4	2	2	3	4	2	4	1	1	2	4	1	1	2	2	4	4	2	4
3626_2277_HBR15-NSEA37335-32	NS2	2	3	4	4	1	1	2	2	1	4	2	3	3	4	3	4	2	4	1	2	0	0	1	2	1	4	0	0	2	2	2	2	0	0	2	4	1	2	2	2	1	1	1	2	4	4	0	0
3626_2277_HBR15-NSEA37335-33	NS2	2	2	4	4	1	3	2	2	1	4	2	3	4	4	3	4	2	2	1	2	1	3	2	2	0	0	2	4	2	4	2	2	3	4	2	4	1	1	2	2	1	1	0	0	4	4	2	2
3626_2277_HBR15-NSEA37335-34	NS2	2	3	4	4	1	1	2	2	4	4	2	3	3	3	3	3	2	4	0	0	1	1	1	2	1	1	2	4	2	4	2	2	3	3	2	4	1	1	2	2	1	1	1	2	4	4	2	2
3626_2277_HBR15-NSEA37335-35	NS2	0	0	4	4	1	1	2	2	4	4	0	0	0	0	3	4	4	4	0	0	0	0	0	0	1	4	2	2	2	4	2	2	3	4	2	4	1	1	2	4	1	1	2	2	0	0	2	2
3626_2277_HBR15-NSEA37335-36	NS2	2	2	4	4	1	3	2	2	1	4	2	3	0	0	4	4	4	4	1	1	1	1	1	1	1	4	0	0	2	2	2	2	3	3	4	4	1	1	2	2	1	1	1	2	4	4	2	2
3626_2277_HBR15-NSEA37335-37	NS2	2	2	4	4	1	1	2	2	4	4	3	3	3	3	4	4	2	2	1	2	1	1	1	2	1	1	2	4	2	2	2	2	3	3	2	2	1	2	2	4	1	1	1	2	4	4	2	2
3626_2277_HBR15-NSEA37335-38	NS2	2	2	4	4	1	1	2	2	4	4	2	3	3	4	3	3	2	2	1	2	1	1	2	2	1	1	2	4	4	4	2	2	3	4	2	4	1	1	2	2	1	1	1	2	4	4	2	4
3626_2277_HBR15-NSEA37335-39	NS2	2	3	4	4	1	1	1	2	4	4	2	3	3	4	4	4	2	4	1	2	1	1	2	2	1	4	2	4	2	2	2	2	3	3	2	4	1	1	4	4	1	1	2	2	4	4	2	2
3626_2277_HBR15-NSEA37335-4	NS2	2	2	4	4	1	1	2	2	1	4	2	2	4	4	4	4	2	4	1	2	1	1	1	2	4	4	2	4	2	4	2	2	3	4	2	4	2	2	2	4	1	1	2	2	4	4	2	2
3626_2277_HBR15-NSEA37335-40	NS2	2	2	4	4	1	3	2	2	4	4	3	3	4	4	4	4	4	4	1	2	3	3	1	2	1	4	2	2	2	2	2	2	3	3	4	4	1	1	4	4	1	1	2	2	4	4	2	4
3626_2277_HBR15-NSEA37335-41	NS2	2	3	4	4	1	1	2	2	1	4	2	3	3	4	3	4	2	4	1	1	1	3	2	2	1	4	2	4	2	2	2	2	3	4	2	4	1	1	2	2	1	1	1	1	4	4	2	2
3626_2277_HBR15-NSEA37335-42	NS2	2	3	1	4	1	1	2	2	4	4	3	3	4	4	4	4	2	4	2	2	3	3	1	2	1	1	4	4	4	4	2	2	3	3	2	2	1	1	2	4	1	1	1	1	4	4	2	2
3626_2277_HBR15-NSEA37335-43	NS2	2	2	1	4	1	1	2	2	1	4	2	2	0	0	3	3	2	4	0	0	0	0	0	0	0	0	4	4	2	4	2	2	3	3	2	2	1	1	2	4	1	1	1	2	0	0	2	2
3626_2277_HBR15-NSEA37335-44	NS2	2	3	4	4	1	1	2	2	1	1	2	3	3	4	4	4	4	4	2	2	1	3	1	2	1	1	2	2	2	4	2	2	3	3	2	4	1	2	2	2	1	1	1	2	4	4	2	4
3626_2277_HBR15-NSEA37335-45	NS2	3	3	4	4	1	1	2	2	1	4	2	2	3	4	4	4	4	4	1	2	1	3	2	2	1	4	4	4	2	4	2	2	3	3	2	2	1	1	2	4	1	4	2	2	4	4	2	4
3626_2277_HBR15-NSEA37335-46	NS2	2	3	4	4	1	1	2	2	4	4	2	3	4	4	3	4	2	4	1	2	3	3	1	2	4	4	4	4	2	4	2	2	3	4	4	4	1	1	2	2	1	1	1	2	4	4	2	2
3626_2277_HBR15-NSEA37335-47	NS2	2	2	1	4	1	1	2	2	4	4	2	3	3	3	4	4	4	4	1	1	1	1	1	2	1	1	4	4	2	4	2	2	3	3	2	4	1	2	2	4	1	1	1	2	4	4	2	2
3626_2277_HBR15-NSEA37335-48	NS2	2	2	4	4	1	3	2	2	4	4	2	3	4	4	3	4	2	4	2	2	1	1	1	2	1	4	4	4	2	4	2	2	3	3	4	4	1	1	2	4	1	1	1	2	4	4	4	4
3626_2277_HBR15-NSEA37335-49	NS2	2	2	4	4	1	1	2	2	4	4	2	3	3	3	3	4	4	4	2	2	1	3	1	1	1	1	2	4	2	2	2	2	4	4	2	4	1	1	2	2	1	1	1	1	4	4	2	2
3626_2277_HBR15-NSEA37335-5	NS2	2	2	1	1	1	3	2	2	1	4	3	3	3	3	3	4	2	2	2	2	1	1	1	1	1	4	0	0	2	2	2	4	3	3	2	4	1	1	2	4	1	1	2	2	4	4	2	4
3626_2277_HBR15-NSEA37335-51	NS2	0	0	1	4	1	1	2	2	4	4	0	0	0	0	3	4	4	4	0	0	0	0	0	0	1	1	0	0	2	2	2	2	3	3	2	4	1	2	2	2	1	1	2	2	0	0	2	2
3626_2277_HBR15-NSEA37335-6	NS2	2	2	4	4	1	3	2	2	1	4	2	3	4	4	4	4	2	4	2	2	1	3	2	2	1	4	4	4	2	2	2	2	3	3	2	4	1	1	2	4	1	1	2	2	4	4	2	2
3626_2277_HBR15-NSEA37335-7	NS2	2	2	4	4	1	3	2	2	1	4	2	3	3	4	3	3	2	4	2	2	1	1	1	1	1	1	2	4	2	2	2	2	3	3	2	4	1	1	2	2	1	4	1	1	4	4	2	2
3626_2277_HBR15-NSEA37335-8	NS2	2	3	4	4	1	1	0	0	4	4	2	2	3	3	0	0	2	2	1	1	3	3	2	2	1	4	4	4	0	0	0	0	3	4	2	2	1	1	2	2	1	1	1	1	4	4	4	4
3626_2277_HBR15-NSEA37335-9	NS2	2	2	4	4	1	1	2	2	1	4	0	0	0	0	3	4	0	0	1	2	1	1	0	0	0	0	2	4	2	4	2	2	3	3	0	0	1	1	2	2	1	4	0	0	4	4	2	2
3626_2278_HBR15-NSEA37335-53	NS2	2	3	4	4	1	1	2	2	4	4	3	3	3	4	3	3	0	0	1	1	0	0	1	2	4	4	4	4	2	2	2	2	3	3	2	4	1	1	2	2	1	1	2	2	4	4	2	2
3626_2278_HBR15-NSEA37335-54	NS2	2	2	4	4	1	3	2	2	4	4	2	3	3	4	3	3	2	4	1	2	0	0	1	2	1	4	2	4	2	2	2	2	3	3	2	4	1	2	4	4	1	1	2	2	4	4	2	2
3626_2278_HBR15-NSEA37335-55	NS2	2	3	4	4	1	3	2	2	4	4	2	2	3	4	3	4	2	4	1	2	0	0	1	2	1	4	4	4	0	0	2	2	0	0	4	4	2	2	2	2	1	1	2	2	4	4	2	4
3626_2278_HBR15-NSEA37335-56	NS2	2	2	4	4	1	1	2	2	1	4	2	3	4	4	4	4	4	4	1	2	0	0	1	1	1	1	2	4	2	4	2	2	0	0	2	4	1	1	2	4	1	1	1	2	4	4	2	2
3626_2278_HBR15-NSEA37335-57	NS2	2	2	4	4	1	3	2	2	1	1	2	2	4	4	4	4	2	4	1	2	0	0	1	1	4	4	2	4	2	4	2	2	0	0	2	4	2	2	2	2	1	1	2	2	4	4	2	2
3626_2278_HBR15-NSEA37335-58	NS2	2	2	4	4	1	1	1	2	1	4	3	3	4	4	3	4	2	4	1	2	0	0	2	2	4	4	4	4	2	4	2	2	3	3	2	4	1	1	2	4	1	4	1	1	4	4	2	2
3626_2278_HBR15-NSEA37335-59	NS2	2	3	4	4	1	3	1	2	1	4	2	3	4	4	4	4	2	4	1	2	0	0	2	2	4	4	4	4	2	2	2	2	3	3	2	4	1	1	2	4	1	1	1	2	4	4	2	4
3626_2278_HBR15-NSEA37335-60	NS2	3	3	4	4	1	1	2	2	4	4	3	3	3	4	4	4	4	4	2	2	0	0	1	2	1	4	2	4	0	0	2	2	0	0	4	4	1	1	2	4	1	1	1	2	4	4	2	2
3626_2278_HBR15-NSEA37335-61	NS2	2	2	1	4	1	1	2	2	4	4	2	3	4	4	4	4	2	2	1	2	0	0	1	1	4	4	4	4	4	4	2	2	3	3	4	4	1	2	4	4	1	1	1	1	4	4	2	4
3626_2278_HBR15-NSEA37335-62	NS2	2	3	4	4	0	0	2	2	4	4	2	2	3	4	0	0	2	4	1	2	0	0	2	2	1	4	4	4	0	0	2	2	3	3	2	4	1	1	2	2	1	1	0	0	4	4	2	2
3626_2278_HBR15-NSEA37335-63	NS2	2	2	4	4	1	1	2	2	4	4	2	3	4	4	4	4	4	4	1	2	0	0	1	2	1	1	4	4	2	2	2	2	3	3	4	4	1	1	2	4	1	1	1	1	4	4	2	2
3626_2278_HBR15-NSEA37335-64	NS2	3	3	4	4	1	1	1	2	1	4	3	3	4	4	4	4	0	0	2	2	0	0	1	2	1	1	4	4	2	2	2	2	0	0	2	4	1	1	2	4	1	1	1	2	4	4	2	2
3626_2278_HBR15-NSEA37335-65	NS2	2	3	4	4	1	1	2	2	4	4	3	3	3	4	4	4	4	4	1	1	0	0	1	2	4	4	2	4	2	2	2	2	3	3	4	4	1	1	2	2	1	1	2	2	4	4	2	4
3626_2278_HBR15-NSEA37335-66	NS2	2	2	4	4	1	3	2	2	4	4	2	2	3	4	3	4	2	4	1	2	0	0	2	2	1	4	4	4	2	4	2	2	3	3	2	4	1	2	2	4	1	1	1	2	4	4	2	2
3626_2278_HBR15-NSEA37335-67	NS2	2	3	1	4	1	3	2	2	4	4	2	3	3	4	3	3	2	4	2	2	0	0	1	1	4	4	4	4	2	4	2	2	3	3	2	4	1	1	2	2	1	1	2	2	4	4	2	2
3626_2278_HBR15-NSEA37335-68	NS2	2	2	4	4	1	3	2	2	4	4	2	2	3	4	3	4	2	4	1	2	0	0	1	2	1	1	4	4	4	4	2	2	3	3	2	4	1	1	2	4	1	4	1	2	4	4	2	4
3626_2278_HBR15-NSEA37335-69	NS2	2	2	4	4	1	1	1	2	4	4	2	2	3	3	3	4	4	4	1	2	0	0	1	1	1	4	4	4	2	2	2	2	3	3	4	4	1	1	2	4	1	1	1	1	4	4	2	4
3626_2278_HBR15-NSEA37335-70	NS2	2	2	4	4	1	3	2	2	4	4	2	2	4	4	3	4	2	4	1	1	0	0	2	2	1	4	2	4	2	4	2	2	3	3	4	4	1	2	2	2	1	1	2	2	4	4	2	4
3626_2278_HBR15-NSEA37335-71	NS2	2	2	4	4	1	1	2	2	4	4	2	3	4	4	3	4	2	4	1	2	0	0	1	1	4	4	2	4	2	2	2	2	3	3	2	2	1	1	2	2	1	1	1	2	3	4	2	2
3626_2278_HBR15-NSEA37335-72	NS2	2	2	0	0	1	3	2	2	4	4	2	3	4	4	4	4	4	4	1	2	0	0	1	2	1	4	2	4	2	4	2	2	0	0	4	4	1	1	2	2	1	1	1	1	4	4	2	2
3626_2278_HBR15-NSEA37335-73	NS2	2	2	4	4	1	1	2	2	4	4	2	3	3	3	3	4	2	4	1	2	0	0	1	2	4	4	4	4	2	4	2	2	3	3	4	4	1	1	4	4	1	1	2	2	4	4	2	2
3626_2278_HBR15-NSEA37335-74	NS2	2	2	4	4	1	3	2	2	1	4	2	2	3	4	3	4	4	4	1	2	0	0	1	2	1	4	2	4	2	4	2	2	3	3	2	4	1	1	2	4	1	1	1	1	4	4	2	4
3626_2278_HBR15-NSEA37335-75	NS2	2	2	4	4	1	3	2	2	4	4	2	3	3	4	4	4	2	2	2	2	0	0	1	2	1	1	4	4	2	2	2	4	3	3	4	4	1	1	2	2	1	1	0	0	4	4	4	4
3626_2278_HBR15-NSEA37335-76	NS2	2	2	4	4	1	1	2	2	1	4	3	3	4	4	4	4	2	4	2	2	0	0	2	2	1	1	2	2	2	4	2	2	3	3	2	4	1	1	2	4	1	1	2	2	4	4	2	4
3626_2278_HBR15-NSEA37335-77	NS2	2	2	4	4	1	1	2	2	1	4	3	3	3	4	3	4	4	4	1	2	0	0	2	2	1	4	4	4	2	4	2	2	3	3	2	4	1	1	2	2	1	1	2	2	4	4	2	2
3626_2278_HBR15-NSEA37335-78	NS2	2	2	4	4	1	1	2	2	4	4	3	3	3	3	4	4	4	4	1	2	0	0	2	2	4	4	4	4	4	4	2	2	3	3	2	2	1	1	2	2	1	1	2	2	3	4	2	2
3626_2278_HBR15-NSEA37335-79	NS2	2	2	0	0	1	3	2	2	4	4	2	2	3	4	3	4	4	4	2	2	0	0	1	2	1	4	4	4	2	2	2	2	3	3	2	4	2	2	2	4	1	1	2	2	4	4	4	4
3626_2278_HBR15-NSEA37335-80	NS2	2	3	1	4	1	1	1	2	1	4	2	3	3	4	4	4	4	4	1	2	0	0	1	2	1	4	2	2	2	2	2	2	3	4	4	4	1	1	2	4	1	4	1	2	4	4	2	4
1474_979_Nsj-1	NS3	2	2	4	4	1	3	2	2	4	4	2	2	4	4	3	3	4	4	1	2	1	3	2	2	1	4	2	4	2	2	2	2	3	3	2	4	1	2	2	2	1	4	2	2	4	4	2	2
1474_979_Nsj-10	NS3	2	3	4	4	1	3	0	0	1	4	2	2	3	4	4	4	2	2	2	2	1	3	1	2	1	4	2	4	2	2	2	2	3	3	4	4	1	1	2	4	1	1	1	1	4	4	2	2
1474_979_Nsj-11	NS3	2	3	1	4	1	3	2	2	1	4	2	2	4	4	4	4	4	4	2	2	1	3	1	2	4	4	2	4	2	2	2	2	3	4	2	4	1	1	0	0	1	1	2	2	4	4	2	2
1474_979_Nsj-12	NS3	2	2	4	4	1	3	2	2	4	4	2	3	4	4	4	4	4	4	1	2	1	3	2	2	1	1	4	4	2	2	2	2	3	3	2	4	1	1	2	4	1	1	1	2	4	4	2	4
1474_979_Nsj-13	NS3	2	2	4	4	1	1	2	2	1	4	2	3	3	4	4	4	4	4	1	2	1	3	1	1	1	4	2	2	2	2	2	2	3	3	4	4	1	1	2	4	1	4	1	2	4	4	2	2
1474_979_Nsj-14	NS3	2	2	4	4	1	3	2	2	4	4	2	2	3	4	3	4	2	4	2	2	1	3	1	2	1	1	4	4	2	4	2	2	3	3	2	4	2	2	2	4	1	1	1	1	4	4	2	2
1474_979_Nsj-15	NS3	2	2	4	4	1	1	2	2	4	4	2	3	3	4	3	3	2	4	2	2	3	3	1	2	1	1	2	4	2	4	2	2	3	3	2	4	1	1	2	4	1	1	1	2	4	4	2	2
1474_979_Nsj-16	NS3	2	3	0	0	1	1	2	2	4	4	3	3	4	4	4	4	0	0	1	2	3	3	1	2	1	1	0	0	2	2	2	2	0	0	2	4	0	0	2	2	1	1	2	2	4	4	0	0
1474_979_Nsj-17	NS3	2	2	4	4	3	3	2	2	1	4	2	3	0	0	3	4	2	4	2	2	1	1	0	0	1	1	2	4	2	2	2	2	3	3	2	2	1	1	2	2	1	1	2	2	4	4	2	2
1474_979_Nsj-18	NS3	2	2	4	4	1	1	2	2	4	4	2	3	3	4	3	4	2	2	1	2	1	1	1	2	1	4	4	4	4	4	2	2	3	3	4	4	1	1	4	4	1	1	2	2	4	4	2	4
1474_979_Nsj-19	NS3	2	2	4	4	1	1	2	2	4	4	2	3	4	4	3	4	2	2	2	2	1	3	1	2	4	4	2	4	4	4	2	2	3	4	2	4	1	1	2	2	1	1	1	2	4	4	2	4
1474_979_Nsj-2	NS3	2	2	4	4	1	1	2	2	4	4	2	2	3	3	3	4	4	4	2	2	1	3	1	2	1	1	2	4	2	2	2	2	3	3	4	4	1	2	2	4	1	1	1	2	4	4	2	4
1474_979_Nsj-20	NS3	2	2	4	4	1	1	2	2	4	4	2	3	3	4	3	4	2	4	2	2	1	1	1	1	1	4	2	4	2	2	2	2	3	3	2	4	1	2	2	2	1	1	1	1	4	4	2	4
1474_979_Nsj-21	NS3	2	3	4	4	1	3	2	2	1	4	2	3	3	4	3	3	4	4	2	2	1	3	1	2	1	1	4	4	2	2	2	2	3	3	2	4	1	1	2	4	1	1	1	2	4	4	2	2
1474_979_Nsj-22	NS3	2	2	4	4	1	3	1	2	4	4	3	3	3	4	4	4	2	4	1	2	1	3	2	2	1	1	4	4	2	2	2	2	0	0	4	4	1	1	4	4	1	1	2	2	4	4	2	4
1474_979_Nsj-23	NS3	2	2	4	4	1	1	1	2	4	4	2	2	3	4	4	4	2	4	2	2	1	1	2	2	1	4	4	4	2	4	2	2	3	3	4	4	1	1	2	4	1	1	1	2	4	4	2	4
1474_979_Nsj-24	NS3	2	2	4	4	1	3	1	2	4	4	3	3	3	4	3	4	2	4	2	2	3	3	1	1	1	1	2	4	2	2	2	2	3	3	4	4	1	1	2	2	1	1	1	2	4	4	2	2
1474_979_Nsj-25	NS3	2	3	1	4	3	3	2	2	1	4	2	3	3	4	3	3	2	4	2	2	1	3	1	2	4	4	2	4	2	2	2	2	3	3	2	4	1	1	4	4	1	1	2	2	4	4	4	4
1474_979_Nsj-26	NS3	2	2	4	4	1	1	2	2	1	4	2	3	4	4	3	4	4	4	2	2	1	1	1	1	1	1	2	2	4	4	2	2	3	4	4	4	1	1	2	4	1	4	1	2	4	4	2	2
1474_979_Nsj-27	NS3	2	3	4	4	1	1	2	2	4	4	2	2	0	0	4	4	2	2	2	2	1	3	1	2	1	1	2	4	2	2	2	2	3	3	4	4	1	2	4	4	1	1	2	2	4	4	4	4
1474_979_Nsj-28	NS3	2	3	1	4	1	1	2	2	4	4	2	3	3	4	4	4	4	4	2	2	1	3	2	2	4	4	4	4	2	2	2	2	3	3	4	4	1	1	2	4	1	1	1	1	4	4	2	2
1474_979_Nsj-29	NS3	2	3	4	4	1	1	2	2	1	4	2	2	4	4	3	4	4	4	1	1	3	3	2	2	1	4	4	4	2	4	2	2	3	3	2	4	1	1	2	4	1	1	2	2	4	4	2	2
1474_979_Nsj-3	NS3	2	3	4	4	1	1	2	2	1	4	2	2	4	4	0	0	2	4	1	2	1	3	1	1	1	4	4	4	2	2	2	2	3	3	2	4	1	1	2	4	1	1	1	2	4	4	2	4
1474_979_Nsj-30	NS3	2	2	4	4	1	1	1	2	4	4	2	2	4	4	4	4	2	2	1	2	1	1	1	1	1	4	2	4	2	2	2	2	3	3	2	4	1	1	2	2	1	1	1	1	4	4	2	4
1474_979_Nsj-31	NS3	2	2	4	4	1	1	2	2	4	4	2	3	3	4	3	3	4	4	2	2	1	3	2	2	1	1	2	4	2	2	2	2	3	3	2	2	1	1	4	4	1	1	2	2	4	4	2	2
1474_979_Nsj-32	NS3	2	2	0	0	1	1	1	2	4	4	2	3	4	4	3	3	0	0	1	1	1	1	1	2	1	1	0	0	2	2	2	2	0	0	2	2	0	0	2	4	1	1	2	2	4	4	0	0
1474_979_Nsj-33	NS3	2	2	4	4	3	3	2	2	4	4	2	2	3	4	3	4	4	4	1	2	1	3	1	1	1	4	4	4	2	4	2	2	3	3	2	4	1	2	2	4	1	1	2	2	4	4	2	4
1474_979_Nsj-34	NS3	2	2	4	4	1	3	1	2	1	4	2	2	3	3	3	4	2	4	2	2	1	1	1	2	1	4	2	4	2	2	2	2	3	4	4	4	1	1	4	4	1	1	1	2	4	4	2	2
1474_979_Nsj-35	NS3	2	3	4	4	1	1	2	2	4	4	2	3	3	4	4	4	4	4	2	2	3	3	2	2	1	4	2	4	2	2	2	2	3	3	2	2	1	1	2	2	1	1	2	2	4	4	2	2
1474_979_Nsj-36	NS3	2	3	4	4	1	1	1	2	1	1	2	3	3	4	3	4	2	4	2	2	1	1	1	1	1	4	2	4	2	2	0	0	4	4	4	4	1	2	2	4	1	1	0	0	4	4	2	2
1474_979_Nsj-37	NS3	2	2	4	4	1	1	2	2	1	4	2	3	3	4	3	3	4	4	1	2	1	3	1	2	1	4	2	4	2	4	2	2	3	3	2	4	1	1	2	4	1	1	1	2	4	4	2	4
1474_979_Nsj-38	NS3	2	3	4	4	1	1	2	2	1	4	3	3	3	4	3	3	4	4	2	2	1	3	1	1	1	4	2	4	2	2	2	2	3	3	2	4	1	1	2	2	1	1	1	2	4	4	2	4
1474_979_Nsj-39	NS3	2	3	1	4	1	1	1	2	1	4	2	3	3	4	4	4	4	4	2	2	3	3	1	2	1	1	2	4	2	2	2	2	3	3	4	4	1	1	2	2	1	1	1	2	4	4	2	2
1474_979_Nsj-4	NS3	2	3	4	4	1	1	2	2	4	4	2	2	3	4	3	4	4	4	2	2	3	3	1	1	1	4	2	2	2	4	2	2	3	4	2	2	1	2	2	2	1	1	1	2	4	4	2	4
1474_979_Nsj-40	NS3	2	2	4	4	1	1	2	2	1	4	2	3	4	4	3	3	2	4	1	2	1	3	1	2	1	1	4	4	2	4	2	2	3	4	2	4	1	2	2	2	1	1	1	1	4	4	2	2
1474_979_Nsj-41	NS3	2	2	4	4	1	1	2	2	4	4	3	3	4	4	4	4	2	4	1	2	1	1	1	1	1	4	2	4	2	2	2	2	3	4	4	4	1	2	2	2	1	1	1	2	4	4	2	4
1474_979_Nsj-42	NS3	2	2	4	4	1	1	2	2	4	4	3	3	3	4	3	4	2	4	1	2	1	1	1	2	1	4	4	4	2	4	2	2	3	3	4	4	1	1	2	2	1	1	1	2	4	4	2	4
1474_979_Nsj-43	NS3	2	3	4	4	1	3	2	2	4	4	2	2	3	4	4	4	4	4	2	2	0	0	1	1	1	1	4	4	2	2	2	2	3	3	4	4	1	2	2	4	1	1	1	1	4	4	2	4
1474_979_Nsj-44	NS3	3	3	4	4	1	1	2	2	1	4	2	3	4	4	3	3	2	4	1	2	1	3	1	1	1	1	2	4	2	4	2	2	3	3	4	4	1	1	2	2	1	1	2	2	4	4	2	4
1474_979_Nsj-45	NS3	2	2	4	4	1	3	1	2	4	4	3	3	4	4	3	4	4	4	2	2	1	3	1	2	1	1	2	4	2	2	2	2	3	4	2	2	1	1	2	4	1	1	1	1	4	4	0	0
1474_979_Nsj-46	NS3	2	2	1	4	1	3	1	2	4	4	2	2	3	4	4	4	4	4	1	2	1	1	1	2	1	4	2	4	2	4	2	2	3	3	4	4	1	1	2	2	1	1	1	2	4	4	2	2
1474_979_Nsj-47	NS3	2	3	4	4	1	3	2	2	1	4	3	3	3	3	3	4	4	4	1	2	1	3	2	2	4	4	2	4	2	4	2	2	3	3	4	4	1	1	2	4	1	1	1	1	4	4	2	4
1474_979_Nsj-48	NS3	2	3	4	4	1	3	2	2	4	4	2	3	3	3	3	3	2	4	2	2	1	3	1	1	1	1	4	4	2	4	2	2	3	4	4	4	1	1	2	4	1	1	2	2	4	4	2	2
1474_979_Nsj-49	NS3	3	3	4	4	1	1	2	2	4	4	2	2	3	4	3	4	4	4	1	2	1	1	1	2	1	4	2	4	2	2	2	2	3	3	4	4	1	2	2	2	1	1	1	1	4	4	2	2
1474_979_Nsj-5	NS3	2	2	1	4	1	1	2	2	1	4	2	2	4	4	3	4	2	4	1	2	1	3	1	1	1	1	2	2	2	2	2	2	3	3	4	4	1	1	4	4	1	1	2	2	4	4	2	2
1474_979_Nsj-50	NS3	2	2	4	4	1	1	2	2	1	1	2	3	3	4	3	4	2	4	1	1	1	3	1	1	1	4	2	2	4	4	2	2	3	3	4	4	1	2	2	4	1	1	1	1	4	4	0	0
1474_979_Nsj-51	NS3	2	2	4	4	1	3	1	2	4	4	2	2	3	3	3	4	2	4	2	2	1	3	1	2	4	4	4	4	2	4	2	2	3	4	2	4	1	1	2	2	1	4	2	2	4	4	2	2
1474_979_Nsj-52	NS3	2	2	4	4	1	3	1	2	4	4	2	2	3	3	3	3	2	4	1	2	1	3	1	2	4	4	4	4	2	4	2	2	3	3	4	4	1	1	2	4	1	1	1	2	4	4	2	2
1474_979_Nsj-53	NS3	2	2	4	4	1	1	2	2	4	4	2	3	3	4	4	4	4	4	2	2	1	3	1	2	1	4	2	2	2	2	2	2	3	3	2	4	1	1	2	4	1	1	1	2	4	4	2	2
1474_979_Nsj-54	NS3	2	2	4	4	1	1	2	2	1	4	3	3	4	4	3	4	2	4	2	2	3	3	1	1	1	1	2	2	2	4	2	2	3	3	4	4	1	1	4	4	1	1	1	1	4	4	2	2
1474_979_Nsj-55	NS3	2	2	4	4	1	3	2	2	1	4	2	3	3	4	3	4	4	4	2	2	1	1	1	2	4	4	2	4	2	4	2	2	3	4	2	4	1	1	4	4	1	1	1	1	4	4	2	2
1474_979_Nsj-56	NS3	2	2	4	4	1	1	2	2	4	4	2	3	3	4	4	4	4	4	1	1	1	3	1	1	1	1	2	4	2	2	2	2	3	3	2	4	1	1	2	2	1	4	2	2	3	4	2	2
1474_979_Nsj-57	NS3	2	2	4	4	1	1	2	2	4	4	2	3	3	4	3	4	4	4	2	2	1	3	1	2	1	1	4	4	2	4	2	2	3	3	2	4	1	2	2	4	1	1	1	1	4	4	2	2
1474_979_Nsj-58	NS3	2	2	4	4	1	3	2	2	4	4	2	2	0	0	3	4	4	4	2	2	1	3	1	1	1	4	2	4	2	4	2	2	3	3	2	4	1	2	2	4	1	1	1	2	4	4	2	4
1474_979_Nsj-59	NS3	2	2	4	4	1	1	1	2	4	4	3	3	4	4	3	4	2	4	1	2	1	3	1	1	1	1	4	4	2	2	2	2	3	3	4	4	1	1	2	4	1	1	2	2	4	4	2	4
1474_979_Nsj-6	NS3	2	3	4	4	1	1	1	2	4	4	3	3	4	4	4	4	2	4	1	2	1	1	2	2	1	4	2	4	2	4	2	2	3	3	4	4	1	1	2	4	1	1	1	2	4	4	2	4
1474_979_Nsj-60	NS3	2	2	4	4	1	3	2	2	1	4	2	2	3	4	3	4	2	4	2	2	1	1	1	1	1	1	2	4	2	4	2	2	3	4	2	4	1	1	4	4	1	1	2	2	4	4	2	4
1474_979_Nsj-61	NS3	2	3	4	4	1	1	2	2	1	4	2	3	3	4	3	4	2	4	1	2	3	3	1	2	1	4	2	4	2	2	2	2	3	3	2	4	1	2	4	4	1	4	2	2	4	4	2	4
1474_979_Nsj-62	NS3	0	0	4	4	1	1	2	2	1	4	0	0	0	0	3	4	2	4	0	0	0	0	0	0	1	1	4	4	2	2	2	4	3	3	2	2	1	2	2	4	1	1	1	1	0	0	2	2
1474_979_Nsj-63	NS3	2	2	4	4	1	1	2	2	4	4	0	0	0	0	3	3	2	4	0	0	0	0	0	0	4	4	4	4	2	4	2	2	3	3	2	4	1	1	2	4	1	1	1	1	0	0	2	2
1474_979_Nsj-64	NS3	2	3	1	4	1	1	2	2	1	4	2	3	3	4	3	4	2	2	2	2	1	1	1	1	1	4	4	4	2	2	2	4	3	3	4	4	1	1	4	4	1	1	2	2	4	4	2	4
1474_979_Nsj-65	NS3	2	2	4	4	1	1	1	2	4	4	2	2	3	4	4	4	2	4	1	2	1	3	1	2	1	4	2	2	2	4	2	2	3	3	2	4	1	1	2	4	1	1	1	1	4	4	2	2
1474_979_Nsj-66	NS3	2	2	4	4	0	0	2	2	4	4	2	3	3	4	3	4	2	4	1	2	3	3	1	2	4	4	4	4	2	4	2	2	3	3	4	4	1	1	2	4	1	1	1	2	4	4	2	2
1474_979_Nsj-67	NS3	3	3	4	4	1	1	2	2	1	4	2	3	3	4	3	4	2	4	1	2	1	3	1	2	1	4	2	4	2	2	2	2	3	3	2	4	1	1	4	4	1	1	2	2	4	4	2	2
1474_979_Nsj-68	NS3	3	3	4	4	1	1	2	2	4	4	3	3	4	4	4	4	4	4	1	2	3	3	1	1	1	1	2	4	2	4	2	2	3	3	2	4	1	1	2	2	1	1	2	2	4	4	2	4
1474_979_Nsj-69	NS3	2	2	4	4	1	1	1	2	1	4	2	3	4	4	4	4	4	4	1	2	1	3	1	2	1	4	2	4	2	2	2	2	3	3	2	2	1	1	2	4	1	1	2	2	4	4	2	2
1474_979_Nsj-7	NS3	2	2	4	4	1	1	2	2	1	4	2	3	3	4	3	3	2	4	1	2	1	1	1	2	1	4	2	4	4	4	2	2	3	4	2	4	1	1	2	2	1	1	2	2	4	4	2	2
1474_979_Nsj-70	NS3	2	2	1	4	1	1	1	2	4	4	2	2	3	4	3	3	2	4	2	2	1	3	2	2	1	4	2	4	2	2	2	2	3	3	4	4	1	1	2	4	1	1	2	2	4	4	2	2
1474_979_Nsj-71	NS3	2	2	4	4	1	1	1	2	1	4	2	3	0	0	3	4	4	4	0	0	0	0	0	0	1	4	4	4	2	2	2	2	3	3	2	4	1	1	2	4	1	4	1	1	0	0	2	2
1474_979_Nsj-72	NS3	2	3	4	4	1	3	2	2	4	4	2	3	3	3	3	3	4	4	1	2	1	3	2	2	1	1	2	4	2	2	2	2	3	3	4	4	1	2	2	2	1	1	2	2	4	4	2	4
1474_979_Nsj-73	NS3	3	3	4	4	1	1	2	2	4	4	3	3	0	0	3	3	2	4	1	1	0	0	0	0	1	1	2	4	2	2	2	2	3	3	4	4	1	1	2	2	1	1	2	2	4	4	2	4
1474_979_Nsj-74	NS3	2	3	4	4	1	1	1	2	4	4	2	3	3	4	4	4	2	4	2	2	3	3	1	1	1	4	2	4	2	4	2	2	3	3	2	2	1	1	2	2	1	1	1	2	4	4	2	2
1474_979_Nsj-75	NS3	2	2	4	4	1	1	2	2	1	4	2	3	3	3	4	4	4	4	2	2	0	0	1	2	1	4	2	2	2	4	2	2	3	3	2	4	1	1	2	4	1	1	2	2	4	4	4	4
1474_979_Nsj-76	NS3	2	3	4	4	1	1	2	2	4	4	2	2	3	3	3	4	4	4	1	2	1	3	1	1	1	1	4	4	2	4	2	2	3	3	2	4	1	1	2	4	1	1	2	2	4	4	2	2
1474_979_Nsj-77	NS3	2	3	4	4	1	1	2	2	4	4	2	3	3	3	3	3	4	4	2	2	1	3	1	2	1	1	2	4	2	2	2	2	3	3	2	4	1	1	2	4	1	1	1	2	4	4	2	4
1474_979_Nsj-78	NS3	2	2	4	4	1	3	2	2	4	4	0	0	0	0	4	4	2	4	0	0	0	0	0	0	1	4	4	4	4	4	2	2	3	4	2	2	1	1	2	4	1	1	2	2	0	0	2	2
1474_979_Nsj-79	NS3	2	2	4	4	1	1	2	2	1	4	2	3	3	4	3	3	2	4	2	2	1	3	1	1	1	1	4	4	2	4	2	2	3	4	4	4	1	1	2	2	1	1	1	2	4	4	2	4
1474_979_Nsj-8	NS3	2	2	0	0	1	1	2	2	4	4	2	2	3	4	3	3	0	0	1	1	3	3	1	2	1	4	0	0	2	2	2	2	3	3	2	2	0	0	2	2	1	1	1	2	4	4	0	0
1474_979_Nsj-81	NS3	2	2	4	4	1	3	1	2	4	4	2	3	4	4	3	4	2	4	1	2	0	0	1	2	1	4	2	4	2	2	2	2	3	3	2	4	1	2	4	4	1	1	1	2	4	4	2	2
1474_979_Nsj-82	NS3	2	3	4	4	1	1	2	2	1	4	2	2	4	4	4	4	4	4	1	2	3	3	2	2	1	4	4	4	2	2	2	2	3	3	2	4	1	2	2	4	1	1	1	2	4	4	2	4
1474_979_Nsj-83	NS3	2	3	4	4	1	1	2	2	4	4	2	3	3	4	3	3	2	4	1	2	1	3	1	2	1	4	4	4	2	4	2	2	3	3	2	2	1	1	2	4	1	4	1	1	4	4	2	4
1474_979_Nsj-84	NS3	2	2	4	4	1	1	2	2	1	4	2	3	3	4	3	3	4	4	1	2	1	1	1	2	1	4	4	4	2	4	2	2	3	4	2	4	1	1	4	4	1	1	1	1	4	4	2	2
1474_979_Nsj-85	NS3	2	3	4	4	3	3	2	2	1	4	2	3	0	0	3	4	4	4	2	2	3	3	1	1	1	1	4	4	4	4	2	2	3	3	2	2	1	1	2	2	1	1	1	1	4	4	2	2
1474_979_Nsj-86	NS3	2	2	4	4	1	1	2	2	1	4	2	2	0	0	3	4	2	4	0	0	0	0	0	0	4	4	2	2	2	2	2	2	3	3	2	4	1	1	2	4	1	1	2	2	0	0	2	2
1474_979_Nsj-87	NS3	2	2	4	4	1	1	1	2	4	4	2	3	3	3	4	4	4	4	1	2	1	3	1	2	1	1	2	4	2	4	2	2	3	3	4	4	1	1	2	4	1	1	1	2	4	4	2	2
1474_979_Nsj-88	NS3	2	2	4	4	1	1	2	2	4	4	2	3	3	4	3	4	2	4	2	2	1	3	2	2	1	4	4	4	2	2	2	2	3	3	2	4	1	1	2	2	4	4	1	1	4	4	2	2
1474_979_Nsj-89	NS3	2	2	4	4	1	1	2	2	4	4	2	3	4	4	3	4	4	4	1	1	3	3	1	1	1	4	2	4	2	2	2	2	3	3	2	4	1	1	2	4	1	1	1	2	4	4	2	2
1474_979_Nsj-9	NS3	2	2	4	4	1	1	2	2	4	4	2	3	3	4	3	3	2	4	1	1	1	3	1	2	1	4	4	4	2	4	2	2	3	3	2	4	1	1	0	0	1	1	2	2	4	4	2	2
1474_979_Nsj-90	NS3	2	3	4	4	1	1	1	2	4	4	2	3	3	4	3	3	2	2	2	2	1	3	1	1	1	4	2	4	2	2	2	2	3	3	2	4	1	1	2	4	1	1	1	2	4	4	2	2
1474_979_Nsj-91	NS3	2	2	4	4	1	1	2	2	4	4	2	2	3	3	3	4	2	2	1	1	3	3	2	2	1	4	2	4	2	2	2	2	3	3	2	4	1	1	4	4	1	1	1	1	4	4	2	2
1474_979_Nsj-92	NS3	2	3	4	4	1	1	2	2	1	1	2	3	4	4	4	4	2	2	1	2	3	3	1	2	4	4	2	4	2	4	2	2	3	3	4	4	1	1	4	4	1	1	1	2	4	4	2	2
1474_979_Nsj-93	NS3	2	3	4	4	1	1	1	2	4	4	2	3	3	4	3	3	2	4	2	2	1	1	1	2	4	4	2	2	2	4	2	2	3	4	2	4	1	1	2	4	1	1	2	2	4	4	2	2
1474_979_Nsj-94	NS3	0	0	4	4	1	3	2	2	4	4	0	0	0	0	3	4	2	2	0	0	0	0	0	0	1	1	2	4	2	2	2	2	3	4	2	4	1	1	2	4	1	1	2	2	0	0	2	2
3645_2289_NT_B_05_01	NS4	2	2	1	4	1	3	2	2	4	4	2	2	0	0	4	4	2	4	0	0	1	3	2	2	0	0	0	0	2	2	2	2	3	3	0	0	1	1	2	4	1	4	1	2	4	4	2	2
3645_2289_NT_B_05_02	NS4	2	2	4	4	1	1	2	2	4	4	2	3	0	0	4	4	2	4	0	0	3	3	0	0	0	0	0	0	2	2	2	2	3	3	4	4	1	2	2	2	1	1	2	2	4	4	2	4
3645_2289_NT_B_05_03	NS4	2	2	4	4	1	1	1	2	4	4	2	3	0	0	4	4	2	2	1	2	3	3	1	2	1	4	0	0	2	2	2	2	3	3	2	4	1	1	2	4	1	1	2	2	4	4	2	4
3645_2289_NT_B_05_04	NS4	2	3	1	4	1	3	2	2	4	4	0	0	0	0	3	4	2	4	0	0	0	0	0	0	4	4	0	0	2	4	2	2	3	3	2	4	1	1	2	4	1	1	2	2	4	4	2	2
3645_2289_NT_B_05_05	NS4	2	2	4	4	1	1	2	2	4	4	2	3	0	0	3	3	2	4	1	1	1	3	2	2	1	4	0	0	2	2	2	4	4	4	2	4	1	1	2	4	1	1	2	2	4	4	2	2
3645_2289_NT_B_05_06	NS4	2	3	4	4	1	1	2	2	1	4	2	3	0	0	4	4	2	4	1	1	1	1	2	2	4	4	0	0	2	4	2	2	3	3	4	4	1	1	2	4	1	1	1	1	4	4	4	4
3645_2289_NT_B_05_07	NS4	2	2	4	4	1	1	2	2	4	4	2	2	3	4	3	4	4	4	2	2	1	3	1	2	1	1	0	0	2	4	2	2	3	3	2	4	1	1	4	4	1	1	2	2	4	4	2	4
3645_2289_NT_B_05_08	NS4	2	3	4	4	1	3	2	2	4	4	2	3	0	0	4	4	4	4	2	2	1	3	1	2	1	1	0	0	2	2	2	2	3	3	4	4	1	1	2	4	1	1	2	2	4	4	2	4
3645_2289_NT_B_05_09	NS4	2	2	4	4	1	1	2	2	4	4	3	3	0	0	4	4	2	2	1	2	1	3	2	2	1	4	0	0	2	4	2	2	3	4	2	2	1	2	2	4	1	1	2	2	4	4	2	2
3645_2289_NT_B_05_10	NS4	3	3	4	4	1	3	2	2	4	4	0	0	0	0	3	3	2	2	1	2	0	0	2	2	1	1	0	0	2	2	2	2	3	4	4	4	1	2	2	4	1	1	2	2	0	0	2	2
3645_2289_NT_B_05_11	NS4	2	2	4	4	1	3	2	2	4	4	3	3	0	0	4	4	4	4	1	2	1	3	1	1	1	1	0	0	2	4	2	2	3	3	2	4	1	1	2	2	1	1	2	2	4	4	2	4
3645_2289_NT_B_05_12	NS4	2	2	4	4	1	1	2	2	4	4	2	2	4	4	4	4	4	4	0	0	1	3	0	0	0	0	0	0	2	4	2	2	3	4	2	2	1	1	2	4	1	1	1	2	4	4	2	2
3645_2289_NT_B_05_13	NS4	2	3	4	4	1	1	2	2	1	4	2	3	4	4	4	4	2	4	1	2	1	3	2	2	1	4	0	0	2	2	2	2	3	4	4	4	1	1	2	4	1	1	1	2	4	4	2	2
3645_2289_NT_B_05_14	NS4	2	2	4	4	1	1	1	2	4	4	2	3	0	0	4	4	4	4	2	2	0	0	1	1	1	4	0	0	2	2	2	2	3	4	4	4	1	1	2	4	1	1	2	2	4	4	2	2
3645_2289_NT_B_05_15	NS4	2	2	4	4	1	1	2	2	4	4	2	2	3	4	3	4	4	4	2	2	3	3	1	1	1	1	0	0	2	2	2	2	3	4	2	4	1	1	2	4	1	1	2	2	4	4	2	2
3645_2289_NT_B_05_16	NS4	2	3	4	4	1	1	2	2	4	4	2	3	3	3	3	4	4	4	1	1	1	3	1	2	1	4	0	0	2	4	2	2	3	3	2	4	1	1	2	4	1	1	1	1	4	4	2	2
3645_2289_NT_B_05_17	NS4	2	2	4	4	1	1	2	2	1	4	2	3	0	0	4	4	4	4	1	2	1	1	2	2	1	4	0	0	2	2	2	2	3	3	2	4	1	1	2	4	1	1	1	2	4	4	2	2
3645_2289_NT_B_05_19	NS4	2	2	4	4	1	1	2	2	4	4	3	3	3	4	3	4	2	2	1	2	1	3	1	1	4	4	0	0	2	4	2	2	3	4	4	4	1	1	4	4	1	1	2	2	4	4	2	2
3645_2289_NT_B_05_20	NS4	2	2	4	4	1	1	2	2	4	4	2	2	3	3	3	4	2	4	2	2	1	3	1	2	1	4	0	0	2	4	2	2	3	3	4	4	1	2	2	2	1	1	2	2	4	4	2	4
3645_2289_NT_B_05_23	NS4	2	2	4	4	1	3	1	2	4	4	2	3	4	4	4	4	4	4	2	2	1	3	2	2	1	4	0	0	2	4	2	2	3	3	4	4	1	1	2	4	1	4	2	2	4	4	2	2
3645_2289_NT_B_05_24	NS4	2	2	4	4	1	1	2	2	4	4	2	2	3	4	3	4	2	4	1	2	1	3	1	2	4	4	0	0	2	2	0	0	3	3	2	4	1	1	4	4	1	1	1	2	4	4	2	2
3645_2289_NT_B_05_25	NS4	2	2	4	4	3	3	2	2	4	4	2	3	0	0	3	4	2	4	1	2	1	3	1	2	1	4	0	0	2	4	2	2	3	3	4	4	1	1	2	4	1	1	1	1	4	4	2	2
3645_2289_NT_B_05_26	NS4	2	3	4	4	1	1	2	2	4	4	2	3	4	4	4	4	2	4	1	2	1	3	2	2	1	1	0	0	2	4	2	2	3	4	2	4	1	1	2	4	1	1	1	2	4	4	2	2
3645_2289_NT_B_05_27	NS4	2	2	4	4	1	3	2	2	1	4	2	2	3	4	3	4	4	4	2	2	1	1	1	2	1	4	0	0	2	4	2	2	3	3	2	4	1	1	2	4	1	1	0	0	4	4	2	2
3645_2289_NT_B_05_28	NS4	2	2	4	4	1	1	2	2	4	4	3	3	3	3	4	4	2	2	1	1	1	3	1	2	1	1	0	0	2	4	2	2	3	4	0	0	1	1	2	4	1	1	1	1	4	4	2	4
3645_2289_NT_B_05_29	NS4	2	2	4	4	1	1	1	2	1	4	3	3	3	3	3	4	4	4	1	2	1	3	1	2	1	1	0	0	2	2	2	2	3	3	4	4	1	1	2	4	1	1	1	2	4	4	2	2
3645_2289_NT_B_05_31	NS4	2	3	4	4	1	3	2	2	4	4	2	2	0	0	4	4	2	4	1	2	0	0	1	1	1	4	0	0	4	4	2	2	3	4	2	4	1	1	2	2	1	1	1	1	4	4	2	4
3645_2289_NT_B_05_32	NS4	2	2	4	4	1	3	2	2	4	4	2	3	3	3	3	3	2	4	2	2	1	3	1	2	1	1	0	0	2	4	2	2	3	3	4	4	1	1	2	2	1	1	1	2	4	4	2	2
3645_2289_NT_B_05_34	NS4	2	2	1	4	1	1	2	2	4	4	2	3	0	0	4	4	2	4	2	2	1	3	2	2	1	4	0	0	4	4	2	4	3	3	2	4	1	1	0	0	1	1	1	1	4	4	2	4
3645_2289_NT_B_05_35	NS4	2	2	1	4	1	1	1	2	4	4	2	2	3	4	4	4	4	4	1	1	0	0	1	1	1	1	0	0	2	2	2	2	3	3	4	4	1	1	2	4	1	1	2	2	4	4	2	2
3645_2289_NT_B_05_36	NS4	2	2	1	4	1	3	2	2	4	4	3	3	3	4	0	0	4	4	1	2	1	3	1	2	1	4	0	0	2	4	2	2	3	3	2	4	1	1	2	2	1	1	1	2	4	4	2	2
3645_2289_NT_B_05_37	NS4	2	2	4	4	1	1	2	2	4	4	2	2	3	4	3	3	4	4	1	2	1	1	2	2	0	0	0	0	2	4	2	4	3	3	0	0	1	1	2	4	1	1	1	2	4	4	2	2
3645_2289_NT_B_05_38	NS4	2	2	4	4	1	1	2	2	1	4	2	2	3	4	3	4	2	2	2	2	1	3	1	2	1	4	0	0	2	4	2	2	3	3	2	4	2	2	2	4	1	1	2	2	4	4	2	4
3645_2289_NT_B_05_39	NS4	2	3	4	4	1	1	2	2	1	4	2	3	0	0	3	4	2	4	1	2	1	1	1	2	1	1	0	0	2	2	2	2	3	3	2	4	1	2	2	4	1	1	1	2	4	4	2	2
3645_2289_NT_B_05_40	NS4	2	2	4	4	1	3	2	2	1	1	2	3	0	0	3	4	2	4	2	2	3	3	1	2	1	1	0	0	2	4	2	2	3	4	2	4	1	1	2	4	1	1	1	1	4	4	4	4
3645_2289_NT_B_05_41	NS4	2	2	1	4	1	1	2	2	1	4	2	2	3	4	3	4	4	4	2	2	1	3	2	2	1	4	0	0	2	2	2	2	3	3	2	4	1	1	2	2	1	1	2	2	4	4	0	0
3645_2289_NT_B_05_43	NS4	2	2	4	4	1	1	1	2	4	4	2	2	4	4	3	4	2	4	1	2	1	1	1	2	1	4	0	0	2	2	2	2	3	3	2	2	1	1	4	4	1	1	1	2	3	4	2	4
3645_2289_NT_B_05_44	NS4	2	3	1	4	1	1	2	2	4	4	2	3	4	4	4	4	4	4	1	2	1	3	1	2	1	1	0	0	2	2	2	2	3	4	2	2	1	1	4	4	1	1	2	2	4	4	2	2
3645_2289_NT_B_05_45	NS4	2	2	4	4	1	3	2	2	1	4	3	3	3	4	3	4	4	4	1	2	0	0	1	2	4	4	0	0	2	4	2	2	3	3	4	4	1	1	4	4	1	4	1	2	4	4	2	2
3645_2289_NT_B_05_46	NS4	2	3	4	4	1	1	2	2	4	4	2	2	4	4	3	3	4	4	1	2	0	0	1	2	1	1	0	0	2	2	2	2	3	3	2	4	1	1	2	2	1	1	2	2	4	4	2	2
3645_2289_NT_B_05_47	NS4	2	2	4	4	1	3	2	2	4	4	2	2	0	0	4	4	2	2	2	2	1	1	2	2	1	4	0	0	2	2	2	2	3	3	4	4	0	0	2	4	1	1	2	2	4	4	2	2
3645_2289_NT_B_05_48	NS4	2	2	4	4	1	1	2	2	4	4	3	3	0	0	3	4	2	4	2	2	1	3	1	2	1	1	0	0	2	2	2	2	3	3	4	4	1	2	2	4	1	1	1	2	4	4	2	2
3645_2289_NT_B_05_49	NS4	2	3	4	4	1	1	2	2	1	4	2	3	0	0	4	4	2	4	2	2	1	1	2	2	4	4	0	0	2	2	2	2	3	3	2	4	1	1	2	4	1	1	1	1	3	4	2	2
3645_2289_NT_B_05_51	NS4	2	2	4	4	1	1	2	2	1	4	3	3	0	0	3	3	2	4	1	1	1	3	1	2	1	4	0	0	2	2	2	2	3	3	2	2	1	1	2	4	1	1	1	1	4	4	2	2
3645_2289_NT_B_05_52	NS4	2	2	4	4	1	1	2	2	1	4	2	3	3	3	4	4	4	4	0	0	3	3	2	2	1	4	0	0	2	2	2	2	4	4	4	4	1	1	2	4	1	1	2	2	4	4	2	2
3645_2289_NT_B_05_54	NS4	2	2	4	4	1	3	2	2	4	4	3	3	4	4	4	4	4	4	2	2	1	3	1	2	1	1	0	0	2	4	2	2	3	3	4	4	1	1	2	2	1	1	1	2	4	4	2	2
3645_2289_NT_B_05_55	NS4	2	2	4	4	1	3	2	2	1	1	2	2	3	4	3	4	4	4	2	2	1	3	1	1	1	4	0	0	2	2	2	2	3	3	2	4	1	1	2	2	1	1	2	2	4	4	2	2
3645_2289_NT_B_05_56	NS4	2	2	4	4	1	1	2	2	4	4	3	3	4	4	3	4	2	2	1	2	1	3	1	1	1	1	0	0	2	4	2	2	3	3	4	4	1	1	2	4	1	1	1	2	4	4	2	4
3645_2289_NT_B_05_57	NS4	2	3	4	4	1	1	1	2	4	4	2	2	3	4	3	3	2	4	1	2	0	0	1	2	0	0	0	0	2	2	2	2	4	4	4	4	1	1	4	4	1	1	1	2	4	4	2	2
3645_2289_NT_B_05_58	NS4	2	2	4	4	1	1	2	2	1	4	2	3	4	4	3	3	4	4	2	2	1	3	2	2	4	4	0	0	2	4	2	2	3	3	4	4	1	1	2	2	1	1	1	2	4	4	2	2
3645_2289_NT_B_05_59	NS4	2	2	4	4	1	1	2	2	4	4	3	3	4	4	3	4	2	4	2	2	1	3	2	2	0	0	0	0	2	4	2	2	3	4	2	2	1	1	2	4	1	4	1	2	4	4	2	2
3645_2289_NT_B_05_60	NS4	2	3	4	4	1	1	2	2	4	4	2	3	3	3	3	4	4	4	1	2	3	3	1	2	4	4	0	0	2	2	2	2	3	3	4	4	1	1	4	4	1	1	1	2	4	4	2	2
3645_2289_NT_B_05_62	NS4	2	2	4	4	1	1	2	2	1	4	2	2	3	4	3	3	4	4	2	2	1	3	1	2	1	4	0	0	2	2	2	2	3	3	2	4	1	1	2	2	1	1	2	2	4	4	2	2
3645_2289_NT_B_05_63	NS4	2	3	1	4	1	1	2	2	1	4	2	3	3	4	4	4	2	4	1	1	0	0	1	1	1	4	0	0	2	2	2	2	3	3	4	4	2	2	2	4	1	1	2	2	4	4	2	2
3645_2289_NT_B_05_67	NS4	2	2	1	4	1	3	2	2	4	4	2	2	3	4	4	4	2	4	1	2	1	3	1	1	1	1	0	0	2	2	2	2	3	3	2	4	1	2	2	4	1	4	2	2	4	4	2	2
3645_2289_NT_B_05_68	NS4	2	2	4	4	1	1	2	2	4	4	2	3	3	4	3	4	2	4	1	1	0	0	1	1	1	1	0	0	2	2	2	2	3	3	2	4	1	1	2	4	1	1	1	2	4	4	2	4
3645_2289_NT_B_05_70	NS4	2	2	4	4	0	0	0	0	1	4	2	3	4	4	0	0	4	4	1	2	1	3	1	1	1	1	0	0	0	0	0	0	3	3	2	2	1	2	2	4	1	1	0	0	4	4	2	4
3645_2289_NT_B_05_71	NS4	2	2	4	4	3	3	2	2	4	4	2	3	3	3	4	4	4	4	2	2	1	3	1	2	1	4	0	0	2	2	2	2	3	4	2	2	1	1	2	4	1	4	2	2	4	4	4	4
3645_2289_NT_B_05_72	NS4	2	2	4	4	1	1	1	2	4	4	2	2	3	4	4	4	4	4	1	2	1	1	1	2	1	4	0	0	2	2	2	2	3	3	4	4	1	1	2	2	1	1	1	1	4	4	2	2
3627_2278_HBR16-NSEA21101-1	NS5	2	2	4	4	1	1	2	2	4	4	2	3	3	3	3	4	2	4	1	1	0	0	1	1	1	4	4	4	4	4	2	2	3	3	4	4	1	1	2	4	1	1	1	2	4	4	2	2
3627_2278_HBR16-NSEA21101-10	NS5	2	2	4	4	1	1	1	2	4	4	2	3	4	4	3	4	4	4	1	1	0	0	2	2	1	4	4	4	2	2	2	2	0	0	2	2	1	1	4	4	1	1	2	2	4	4	2	4
3627_2278_HBR16-NSEA21101-11	NS5	2	2	4	4	1	1	2	2	4	4	2	2	3	4	3	4	4	4	1	2	0	0	1	2	1	4	2	4	2	4	2	2	3	3	2	2	1	1	4	4	1	1	1	2	4	4	2	2
3627_2278_HBR16-NSEA21101-12	NS5	2	2	4	4	1	1	2	2	1	4	2	3	3	4	3	3	4	4	1	1	0	0	1	1	1	4	4	4	2	4	2	2	3	3	4	4	1	1	2	4	1	1	1	2	4	4	4	4
3627_2278_HBR16-NSEA21101-13	NS5	2	3	4	4	1	3	2	2	1	4	2	2	3	4	4	4	2	4	1	2	0	0	1	1	1	1	2	4	2	2	2	2	3	4	4	4	1	1	2	4	1	1	2	2	4	4	2	2
3627_2278_HBR16-NSEA21101-14	NS5	2	3	4	4	1	1	2	2	4	4	2	3	4	4	3	4	2	2	1	2	0	0	2	2	1	1	2	2	2	4	2	2	3	3	2	4	1	1	4	4	1	1	1	2	4	4	2	2
3627_2278_HBR16-NSEA21101-15	NS5	2	2	4	4	1	1	2	2	4	4	2	2	3	3	3	3	2	4	2	2	0	0	1	2	1	1	2	4	2	2	2	2	3	3	2	4	0	0	2	4	1	1	2	2	4	4	2	4
3627_2278_HBR16-NSEA21101-16	NS5	2	2	1	1	1	1	2	2	4	4	2	2	3	4	3	3	4	4	2	2	0	0	2	2	1	1	4	4	2	4	2	2	3	4	4	4	1	2	2	4	1	1	2	2	4	4	2	2
3627_2278_HBR16-NSEA21101-17	NS5	2	3	4	4	1	1	2	2	4	4	2	2	3	4	3	4	2	4	2	2	0	0	1	1	1	4	2	4	2	4	2	2	3	3	2	2	1	1	2	4	1	1	0	0	4	4	2	2
3627_2278_HBR16-NSEA21101-18	NS5	2	2	1	4	1	3	2	2	4	4	3	3	3	4	3	4	4	4	2	2	0	0	1	2	1	1	2	4	2	2	2	2	3	3	2	4	1	1	2	2	1	1	2	2	4	4	2	2
3627_2278_HBR16-NSEA21101-19	NS5	2	3	1	4	1	1	2	2	1	4	2	3	3	3	3	4	2	2	2	2	0	0	1	2	1	1	4	4	4	4	2	2	0	0	2	2	1	2	2	4	1	1	1	1	4	4	2	2
3627_2278_HBR16-NSEA21101-2	NS5	2	2	1	4	1	1	2	2	4	4	2	3	3	4	4	4	2	4	2	2	0	0	1	2	1	4	4	4	2	2	2	2	3	3	4	4	1	1	4	4	1	1	1	2	4	4	2	4
3627_2278_HBR16-NSEA21101-20	NS5	2	3	4	4	1	1	2	2	4	4	3	3	3	4	3	3	2	4	1	2	0	0	1	1	1	4	2	4	2	4	2	2	3	3	2	4	1	1	4	4	1	1	2	2	4	4	2	2
3627_2278_HBR16-NSEA21101-21	NS5	2	2	4	4	1	1	2	2	4	4	2	2	4	4	4	4	2	2	1	2	0	0	2	2	4	4	4	4	2	2	2	2	3	4	4	4	1	1	2	4	1	1	1	2	4	4	2	4
3627_2278_HBR16-NSEA21101-22	NS5	2	2	4	4	1	1	2	2	4	4	2	2	4	4	3	3	2	4	1	1	0	0	1	1	1	1	2	4	4	4	2	2	3	3	2	4	1	1	2	2	1	1	2	2	4	4	4	4
3627_2278_HBR16-NSEA21101-23	NS5	2	3	4	4	1	3	2	2	4	4	2	3	3	4	3	3	4	4	1	2	0	0	1	2	4	4	4	4	2	2	2	2	3	3	4	4	1	1	2	4	1	1	1	2	4	4	2	2
3627_2278_HBR16-NSEA21101-24	NS5	2	3	4	4	1	3	1	2	4	4	2	3	0	0	3	4	4	4	1	2	0	0	1	2	1	4	4	4	2	2	2	2	3	3	2	4	1	1	0	0	1	1	1	2	4	4	2	2
3627_2278_HBR16-NSEA21101-25	NS5	2	2	4	4	1	1	2	2	1	4	2	3	3	4	3	4	4	4	1	2	0	0	2	2	4	4	2	4	2	4	2	2	3	3	2	4	1	1	4	4	1	1	1	2	4	4	2	2
3627_2278_HBR16-NSEA21101-26	NS5	2	2	4	4	1	3	1	2	4	4	2	3	4	4	3	4	4	4	1	2	0	0	1	2	4	4	4	4	2	2	2	2	3	3	2	4	1	1	2	4	1	1	2	2	4	4	2	4
3627_2278_HBR16-NSEA21101-27	NS5	3	3	4	4	1	1	2	2	1	4	2	3	3	4	4	4	4	4	1	2	0	0	1	2	1	1	4	4	4	4	2	2	3	3	2	4	1	1	2	4	1	4	1	2	4	4	2	4
3627_2278_HBR16-NSEA21101-28	NS5	2	2	1	4	1	1	2	2	1	4	2	2	3	4	3	3	2	2	1	1	0	0	1	1	1	4	2	4	2	2	2	2	0	0	2	2	1	1	2	4	1	1	2	2	4	4	2	2
3627_2278_HBR16-NSEA21101-29	NS5	2	2	4	4	1	3	2	2	4	4	2	3	3	4	3	4	2	4	2	2	0	0	1	1	1	4	2	4	2	2	2	2	3	3	4	4	1	1	2	4	1	1	1	1	4	4	2	2
3627_2278_HBR16-NSEA21101-3	NS5	0	0	4	4	1	3	1	2	4	4	2	3	3	4	3	3	2	4	1	2	0	0	1	1	1	4	4	4	2	2	2	2	3	3	2	4	1	1	2	4	1	4	1	2	4	4	2	2
3627_2278_HBR16-NSEA21101-30	NS5	2	3	4	4	1	3	2	2	1	4	2	3	3	4	3	4	4	4	1	2	0	0	1	2	1	1	2	2	2	4	2	2	3	3	4	4	1	1	2	4	1	1	2	2	4	4	2	4
3627_2278_HBR16-NSEA21101-31	NS5	2	2	1	4	1	1	2	2	1	4	3	3	3	4	3	4	2	4	2	2	0	0	1	2	1	1	2	4	2	4	2	2	3	3	4	4	0	0	2	4	1	1	1	2	4	4	2	4
3627_2278_HBR16-NSEA21101-32	NS5	2	3	4	4	1	1	2	2	1	4	2	3	3	4	4	4	2	4	2	2	0	0	2	2	1	4	4	4	2	2	2	2	0	0	2	4	0	0	2	2	1	1	1	2	3	4	2	2
3627_2278_HBR16-NSEA21101-33	NS5	2	3	1	4	1	3	2	2	1	4	2	3	4	4	3	4	2	2	1	2	0	0	2	2	1	4	4	4	2	2	2	2	3	4	4	4	1	1	2	4	1	1	1	1	4	4	2	2
3627_2278_HBR16-NSEA21101-34	NS5	2	3	4	4	1	1	2	2	1	4	2	3	4	4	3	4	2	2	1	1	0	0	1	2	1	1	2	2	2	2	2	2	3	3	2	4	1	1	4	4	1	1	1	2	4	4	2	2
3627_2278_HBR16-NSEA21101-35	NS5	2	2	4	4	1	3	2	2	1	4	2	3	4	4	4	4	4	4	1	1	0	0	1	2	1	4	4	4	2	2	2	2	3	3	2	4	1	2	4	4	1	1	1	2	4	4	2	2
3627_2278_HBR16-NSEA21101-36	NS5	2	2	4	4	1	1	2	2	1	1	2	2	4	4	4	4	4	4	1	2	0	0	1	2	1	1	4	4	2	4	2	2	3	3	2	4	1	2	2	4	1	1	1	2	4	4	2	2
3627_2278_HBR16-NSEA21101-37	NS5	2	3	4	4	1	1	1	2	1	4	2	3	4	4	3	4	4	4	1	2	0	0	1	2	1	1	2	4	2	2	2	2	3	3	2	2	2	2	2	4	4	4	1	2	4	4	2	2
3627_2278_HBR16-NSEA21101-38	NS5	2	3	4	4	1	1	2	2	4	4	2	3	3	4	4	4	2	2	1	1	0	0	2	2	1	4	2	4	2	4	2	2	0	0	2	2	1	1	2	4	1	1	2	2	4	4	2	4
3627_2278_HBR16-NSEA21101-39	NS5	2	3	4	4	1	3	2	2	4	4	2	2	4	4	3	4	2	4	1	1	0	0	1	2	1	1	4	4	2	4	2	2	3	3	2	4	1	1	0	0	1	1	2	2	4	4	2	2
3627_2278_HBR16-NSEA21101-4	NS5	2	3	4	4	1	3	2	2	4	4	2	3	4	4	3	4	4	4	1	2	0	0	1	2	1	4	2	4	2	2	2	2	0	0	4	4	1	1	2	2	1	1	1	2	4	4	2	2
3627_2278_HBR16-NSEA21101-40	NS5	2	2	4	4	1	1	2	2	4	4	3	3	3	4	3	4	2	4	1	2	0	0	1	2	1	4	4	4	2	2	2	2	3	3	2	4	1	1	2	2	1	4	2	2	4	4	2	2
3627_2278_HBR16-NSEA21101-5	NS5	2	3	4	4	1	1	2	2	1	4	3	3	4	4	3	4	2	4	1	2	0	0	1	2	1	4	4	4	2	2	2	2	3	3	2	4	1	1	2	4	1	1	2	2	4	4	2	2
3627_2278_HBR16-NSEA21101-6	NS5	2	2	4	4	1	1	2	2	4	4	2	3	4	4	0	0	2	4	1	2	0	0	1	1	1	1	2	4	2	2	2	2	3	3	2	4	2	2	2	2	1	1	1	1	4	4	2	4
3627_2278_HBR16-NSEA21101-7	NS5	2	3	4	4	1	3	1	2	4	4	3	3	3	4	3	4	4	4	1	1	0	0	1	2	1	4	2	2	2	2	2	2	3	3	2	4	1	1	4	4	1	1	1	1	4	4	2	2
3627_2278_HBR16-NSEA21101-8	NS5	2	3	4	4	1	1	2	2	4	4	3	3	3	4	4	4	2	4	1	1	0	0	1	2	1	4	4	4	2	2	2	2	3	3	4	4	1	1	2	4	1	1	1	2	4	4	2	4
3627_2278_HBR16-NSEA21101-9	NS5	2	3	4	4	1	1	2	2	4	4	2	2	4	4	3	4	4	4	1	2	0	0	1	2	1	4	4	4	2	4	2	2	3	3	4	4	1	1	2	2	1	1	1	1	4	4	0	0
3627_2278_HBR16-NSEA21102-1	NS6	2	3	4	4	1	3	2	2	4	4	2	2	3	3	3	3	2	4	1	1	0	0	1	1	4	4	4	4	2	2	2	2	3	3	2	4	1	1	2	4	1	1	1	2	4	4	2	2
3627_2278_HBR16-NSEA21102-10	NS6	2	3	4	4	1	1	2	2	1	4	3	3	3	4	3	4	2	2	2	2	0	0	1	2	1	1	2	4	2	4	2	2	3	3	4	4	1	1	2	2	1	1	2	2	3	4	2	2
3627_2278_HBR16-NSEA21102-11	NS6	2	3	4	4	1	1	2	2	4	4	2	2	3	4	4	4	4	4	1	2	0	0	1	2	1	1	2	4	2	2	2	2	3	3	2	4	1	2	2	4	1	1	1	2	4	4	2	2
3627_2278_HBR16-NSEA21102-12	NS6	2	2	4	4	1	1	2	2	4	4	2	3	3	4	3	3	2	4	1	1	0	0	2	2	1	1	2	2	2	4	2	2	0	0	2	4	1	1	2	4	1	1	1	1	4	4	2	2
3627_2278_HBR16-NSEA21102-13	NS6	2	2	4	4	1	3	2	2	1	4	2	2	3	4	3	4	2	2	1	1	0	0	2	2	1	1	4	4	2	2	2	2	3	3	4	4	1	1	4	4	1	1	1	2	4	4	2	2
3627_2278_HBR16-NSEA21102-14	NS6	2	2	4	4	1	1	2	2	1	4	2	3	4	4	3	4	4	4	1	2	0	0	1	2	1	4	2	4	2	2	2	2	3	3	4	4	1	1	2	2	1	1	1	1	4	4	2	2
3627_2278_HBR16-NSEA21102-15	NS6	2	2	1	4	1	3	2	2	4	4	3	3	3	4	4	4	2	4	2	2	0	0	1	1	4	4	2	4	2	2	2	2	3	3	4	4	1	1	2	2	1	1	2	2	4	4	2	2
3627_2278_HBR16-NSEA21102-16	NS6	2	2	4	4	1	1	2	2	1	4	2	3	4	4	3	4	2	4	1	2	0	0	1	2	1	4	2	4	2	4	2	2	3	3	4	4	1	1	2	4	1	1	1	2	4	4	2	4
3627_2278_HBR16-NSEA21102-17	NS6	2	2	1	4	1	1	2	2	4	4	2	3	3	4	3	4	2	4	2	2	0	0	1	2	1	1	2	4	2	2	2	2	3	3	4	4	1	2	4	4	1	1	2	2	4	4	2	4
3627_2278_HBR16-NSEA21102-18	NS6	2	3	4	4	3	3	1	1	1	4	3	3	3	4	3	3	2	4	1	2	0	0	1	2	1	1	2	4	2	4	2	2	3	3	2	4	1	1	2	4	1	1	2	2	4	4	2	4
3627_2278_HBR16-NSEA21102-19	NS6	2	2	4	4	3	3	1	2	1	4	3	3	3	3	3	3	2	4	1	1	0	0	1	1	1	1	2	2	2	2	2	2	3	3	4	4	1	1	2	4	1	1	1	2	4	4	2	2
3627_2278_HBR16-NSEA21102-2	NS6	2	2	4	4	1	1	1	2	4	4	3	3	3	3	3	3	2	2	2	2	0	0	1	2	1	1	2	4	2	2	2	2	3	3	4	4	1	2	2	4	1	1	2	2	4	4	2	4
3627_2278_HBR16-NSEA21102-20	NS6	2	3	4	4	1	3	2	2	1	4	2	2	3	4	4	4	2	4	1	2	0	0	1	2	1	1	4	4	2	2	2	2	3	3	2	4	1	1	4	4	1	1	1	2	4	4	2	2
3627_2278_HBR16-NSEA21102-21	NS6	2	2	4	4	1	1	2	2	4	4	2	2	4	4	3	4	4	4	1	2	0	0	2	2	1	4	4	4	2	2	2	2	3	3	4	4	1	1	2	2	1	1	2	2	4	4	2	2
3627_2278_HBR16-NSEA21102-22	NS6	2	2	4	4	1	1	2	2	1	4	3	3	4	4	4	4	2	2	2	2	0	0	2	2	1	1	2	4	2	4	2	2	3	3	2	2	1	1	2	4	1	1	1	2	4	4	2	2
3627_2278_HBR16-NSEA21102-23	NS6	2	2	4	4	1	3	2	2	4	4	3	3	3	4	3	4	4	4	2	2	0	0	1	2	1	4	2	2	4	4	2	2	3	3	2	2	1	1	4	4	1	1	2	2	4	4	2	2
3627_2278_HBR16-NSEA21102-24	NS6	2	2	4	4	1	1	2	2	4	4	3	3	3	4	3	4	2	4	2	2	0	0	2	2	1	4	4	4	2	4	2	2	3	3	4	4	1	2	4	4	1	1	1	2	4	4	2	2
3627_2278_HBR16-NSEA21102-25	NS6	2	3	4	4	1	3	2	2	1	4	3	3	3	4	4	4	4	4	1	2	0	0	2	2	1	1	4	4	2	2	2	2	3	4	4	4	1	1	2	4	1	1	1	1	4	4	2	2
3627_2278_HBR16-NSEA21102-26	NS6	3	3	1	4	1	1	2	2	1	4	2	3	3	3	3	3	4	4	2	2	0	0	1	2	1	1	2	4	2	4	2	2	3	3	4	4	1	1	2	4	1	1	2	2	3	4	2	2
3627_2278_HBR16-NSEA21102-3	NS6	2	3	4	4	1	3	2	2	1	4	2	2	3	4	3	4	4	4	2	2	0	0	1	2	1	4	2	4	2	2	2	2	3	3	2	4	1	1	2	4	1	1	1	1	4	4	2	2
3627_2278_HBR16-NSEA21102-4	NS6	2	2	4	4	1	3	2	2	4	4	2	3	3	4	3	4	4	4	1	2	0	0	1	1	1	4	4	4	2	4	2	2	3	3	4	4	1	1	2	2	1	1	2	2	4	4	2	2
3627_2278_HBR16-NSEA21102-5	NS6	2	2	4	4	1	1	2	2	4	4	2	3	4	4	3	4	2	2	1	1	0	0	1	2	1	1	2	4	2	4	2	2	0	0	2	4	1	1	2	2	1	1	1	2	4	4	0	0
3627_2278_HBR16-NSEA21102-6	NS6	2	2	4	4	1	1	1	2	4	4	2	3	3	4	3	3	4	4	2	2	0	0	1	2	1	1	4	4	2	2	2	2	0	0	2	4	1	1	4	4	1	1	1	1	4	4	2	2
3627_2278_HBR16-NSEA21102-7	NS6	2	3	4	4	1	1	2	2	1	4	2	3	3	4	4	4	4	4	1	2	0	0	1	1	1	4	2	4	2	4	2	2	3	3	4	4	0	0	2	2	1	1	1	1	4	4	2	2
3627_2278_HBR16-NSEA21102-8	NS6	3	3	1	4	1	1	2	2	4	4	2	2	4	4	3	4	2	4	1	1	0	0	1	1	4	4	4	4	2	4	2	2	3	3	4	4	1	1	4	4	1	1	2	2	4	4	2	2
3627_2278_HBR16-NSEA21102-9	NS6	2	3	1	4	1	1	2	2	4	4	2	3	3	4	4	4	2	4	2	2	0	0	2	2	1	1	4	4	2	2	2	2	0	0	2	4	1	1	2	4	1	1	1	2	4	4	2	4
3627_2281_HBR16-NSEA21102-27	NS6	2	2	4	4	1	3	2	2	4	4	2	3	0	0	3	4	2	2	1	2	1	3	1	2	1	1	2	2	2	2	2	2	3	3	2	2	1	1	2	4	1	1	0	0	4	4	2	2
3627_2281_HBR16-NSEA21102-28	NS6	2	3	4	4	1	1	1	2	1	4	2	3	3	3	3	4	2	4	1	2	1	3	1	2	1	1	4	4	2	2	2	2	3	3	2	4	1	1	4	4	1	1	2	2	4	4	2	2
3627_2281_HBR16-NSEA21102-29	NS6	2	2	4	4	1	3	2	2	4	4	3	3	4	4	4	4	2	4	2	2	1	3	1	1	1	4	2	4	2	4	2	2	3	3	2	4	1	1	2	2	1	1	1	2	4	4	0	0
3627_2281_HBR16-NSEA21102-30	NS6	2	2	4	4	1	3	2	2	1	4	2	3	3	4	4	4	2	4	1	2	1	1	1	2	1	4	2	2	2	4	2	2	3	3	2	4	1	1	2	4	1	1	1	2	4	4	2	2
3627_2281_HBR16-NSEA21102-31	NS6	2	2	4	4	1	1	2	2	4	4	2	3	3	3	3	4	4	4	1	1	1	3	1	2	4	4	2	4	2	4	2	2	3	3	2	4	1	2	2	2	1	1	1	1	4	4	2	2
3627_2281_HBR16-NSEA21102-33	NS6	2	2	4	4	1	3	2	2	1	4	3	3	3	4	4	4	4	4	2	2	1	3	1	1	4	4	4	4	2	2	2	2	3	4	4	4	1	1	2	4	1	1	2	2	4	4	2	2
3627_2281_HBR16-NSEA21102-34	NS6	2	2	4	4	3	3	1	2	4	4	3	3	4	4	3	3	2	2	1	2	1	1	1	2	0	0	2	2	2	4	2	2	3	3	2	4	1	1	2	4	1	1	1	2	4	4	2	2
3627_2281_HBR16-NSEA21102-35	NS6	2	3	4	4	1	1	2	2	1	4	2	3	4	4	4	4	4	4	1	2	1	1	1	2	1	1	2	2	2	2	2	2	3	4	2	4	1	1	2	4	1	1	1	2	4	4	2	2
3627_2281_HBR16-NSEA21102-36	NS6	2	2	4	4	1	1	2	2	1	4	2	3	3	3	3	3	2	4	1	2	1	3	1	1	0	0	2	4	2	4	2	2	3	4	2	2	1	1	2	2	1	4	2	2	4	4	2	4
3627_2281_HBR16-NSEA21102-37	NS6	2	3	4	4	1	1	2	2	1	1	2	2	4	4	3	4	2	2	1	1	1	3	1	2	1	4	4	4	2	4	2	2	3	3	2	4	1	1	2	2	1	1	1	2	4	4	2	2
3627_2281_HBR16-NSEA21102-38	NS6	2	3	1	4	1	1	2	2	1	4	3	3	4	4	3	4	2	4	2	2	3	3	1	2	1	4	4	4	2	4	2	2	3	3	2	4	1	1	2	4	1	1	1	2	4	4	2	2
3627_2281_HBR16-NSEA21102-39	NS6	2	3	4	4	1	1	2	2	1	4	3	3	3	4	3	4	4	4	1	1	3	3	1	1	4	4	2	2	2	2	2	2	3	3	4	4	1	1	2	4	1	1	1	2	4	4	2	2
3644_2285_ENG_K_09_01	EC	2	2	4	4	1	1	2	2	4	4	2	3	3	3	3	4	2	2	1	1	1	1	2	2	1	4	0	0	2	4	2	2	3	3	2	4	1	1	2	4	1	1	1	2	4	4	2	2
3644_2285_ENG_K_09_05	EC	2	3	1	4	1	1	2	2	4	4	2	2	4	4	4	4	4	4	2	2	1	3	2	2	1	4	0	0	2	2	2	2	3	3	4	4	1	1	2	2	1	4	1	2	4	4	2	2
3644_2285_ENG_K_09_07	EC	2	2	4	4	1	3	2	2	4	4	2	2	4	4	3	4	2	4	2	2	1	1	2	2	1	1	0	0	2	2	2	2	3	4	2	2	1	1	4	4	1	1	1	1	4	4	2	4
3644_2285_ENG_K_09_09	EC	2	2	4	4	1	1	2	2	1	4	2	2	0	0	3	4	2	2	0	0	1	1	1	2	1	4	0	0	2	4	2	2	3	3	2	2	1	1	2	4	1	4	1	2	3	4	2	4
3644_2285_ENG_K_09_11	EC	2	2	4	4	0	0	1	2	4	4	3	3	4	4	0	0	2	4	0	0	1	3	1	2	1	4	0	0	2	2	2	2	3	3	2	4	1	1	4	4	1	1	1	2	4	4	2	2
3644_2285_ENG_K_09_13	EC	2	2	4	4	1	3	2	2	4	4	2	2	0	0	3	3	2	2	1	1	3	3	1	2	1	4	0	0	2	2	2	2	3	3	2	4	1	1	2	4	1	1	1	2	4	4	2	2
3644_2285_ENG_K_09_14	EC	2	3	4	4	1	1	2	2	4	4	2	3	0	0	3	4	4	4	0	0	0	0	2	2	1	4	0	0	2	2	2	2	3	4	2	4	1	2	2	4	1	1	1	1	4	4	2	4
3644_2285_ENG_K_09_19	EC	2	3	1	4	1	1	2	2	4	4	3	3	0	0	3	4	2	4	0	0	3	3	2	2	1	4	0	0	2	4	2	2	3	3	4	4	1	2	2	2	1	1	1	2	4	4	2	2
3644_2285_ENG_K_09_21	EC	2	3	4	4	1	1	2	2	1	4	2	3	0	0	0	0	2	4	0	0	1	1	1	2	1	4	0	0	2	2	2	4	3	4	4	4	1	1	2	4	1	1	2	2	4	4	2	2
3644_2285_ENG_K_09_23	EC	2	3	4	4	1	3	1	2	1	4	3	3	0	0	0	0	4	4	0	0	1	1	0	0	1	1	0	0	2	2	2	2	3	3	2	4	1	2	2	4	1	1	2	2	4	4	2	2
3644_2285_ENG_K_09_29	EC	2	2	1	4	1	1	2	2	4	4	2	2	4	4	4	4	2	2	1	1	1	3	1	1	4	4	0	0	2	4	2	2	3	3	2	4	1	1	2	2	1	4	1	1	4	4	2	4
3644_2285_ENG_K_09_31	EC	2	2	4	4	1	3	2	2	4	4	3	3	3	4	3	3	4	4	1	1	3	3	1	2	4	4	0	0	2	2	2	2	3	3	2	4	1	1	2	2	1	1	2	2	4	4	2	4
3644_2285_ENG_K_09_33	EC	2	2	4	4	1	1	2	2	4	4	3	3	3	4	3	4	2	4	2	2	1	1	1	2	1	4	0	0	2	2	2	2	3	3	2	2	0	0	2	4	1	1	1	1	4	4	2	4
3644_2285_ENG_K_09_35	EC	2	2	4	4	1	3	2	2	4	4	2	3	3	3	4	4	2	4	1	2	1	1	1	2	1	4	0	0	2	4	2	2	3	4	2	4	1	1	2	4	1	1	1	2	4	4	2	2
3644_2285_ENG_K_09_37	EC	2	3	4	4	1	1	1	2	4	4	3	3	0	0	3	3	4	4	1	2	1	1	1	1	1	4	0	0	2	4	2	2	3	4	2	2	1	2	2	4	1	1	1	2	4	4	2	2
3644_2285_ENG_K_09_39	EC	2	2	4	4	1	1	2	2	4	4	3	3	3	4	3	4	2	2	2	2	1	1	1	2	1	1	0	0	2	2	2	2	3	3	2	4	1	1	2	2	1	1	1	2	4	4	2	4
3644_2285_ENG_K_09_41	EC	3	3	4	4	1	1	2	2	4	4	2	2	0	0	0	0	2	4	2	2	0	0	1	2	1	4	0	0	2	2	2	2	3	3	2	4	1	1	4	4	1	1	1	2	4	4	2	2
3644_2285_ENG_K_09_43	EC	2	2	4	4	1	1	2	2	1	4	2	3	3	3	4	4	0	0	2	2	1	1	2	2	0	0	0	0	2	2	2	2	3	3	0	0	1	1	2	4	1	1	1	1	4	4	2	2
3644_2285_ENG_K_09_45	EC	2	2	4	4	1	1	2	2	4	4	2	2	0	0	3	3	4	4	1	1	1	3	1	1	1	1	0	0	2	2	2	2	3	3	2	4	1	2	2	2	1	1	2	2	4	4	2	2
3644_2285_ENG_K_09_46	EC	2	2	4	4	1	1	2	2	4	4	2	3	4	4	3	4	4	4	1	2	1	3	1	2	1	4	0	0	4	4	2	2	3	3	2	4	1	1	2	4	1	1	1	2	4	4	4	4
3644_2285_ENG_K_09_47	EC	2	3	4	4	1	1	2	2	1	4	2	3	0	0	4	4	4	4	0	0	1	3	2	2	1	1	0	0	2	4	2	2	3	3	2	4	1	1	4	4	1	1	1	2	4	4	4	4
3644_2285_ENG_K_09_49	EC	2	2	4	4	1	3	2	2	1	1	2	3	0	0	3	4	2	2	2	2	1	1	1	1	1	4	0	0	2	2	2	2	3	3	4	4	1	1	2	2	1	1	1	2	4	4	2	2
3644_2285_ENG_K_09_50	EC	2	2	4	4	1	3	2	2	4	4	2	3	0	0	3	4	4	4	0	0	1	1	0	0	4	4	0	0	2	2	2	2	3	4	4	4	1	1	2	4	1	1	2	2	4	4	2	2
3644_2285_ENG_K_09_51	EC	2	2	4	4	1	3	1	2	4	4	2	3	0	0	0	0	4	4	2	2	1	3	0	0	1	4	0	0	4	4	2	2	3	4	2	2	1	1	2	4	1	1	1	2	4	4	2	2
3644_2285_ENG_K_09_54	EC	2	2	4	4	1	3	2	2	1	4	3	3	3	4	4	4	2	4	1	2	1	3	1	2	1	1	0	0	2	4	2	2	3	3	2	4	1	2	2	2	1	1	1	1	4	4	2	2
3644_2285_ENG_K_09_56	EC	2	2	1	4	1	1	1	2	1	4	3	3	3	3	3	3	4	4	2	2	1	1	1	2	1	1	0	0	2	4	2	2	3	3	4	4	1	1	4	4	1	1	1	2	4	4	2	2
3644_2285_ENG_K_09_57	EC	2	2	4	4	1	1	2	2	1	4	2	2	0	0	3	3	4	4	2	2	3	3	1	2	1	1	0	0	2	4	2	2	3	3	2	4	1	1	2	2	1	1	1	1	4	4	2	2
3644_2285_ENG_K_09_61	EC	2	3	4	4	1	1	2	2	4	4	2	3	0	0	3	4	2	4	1	1	3	3	1	2	4	4	0	0	4	4	2	2	3	3	2	4	1	1	2	4	1	1	2	2	4	4	2	4
3644_2285_ENG_K_09_62	EC	2	2	4	4	0	0	2	2	1	4	2	2	0	0	4	4	4	4	1	1	1	1	1	1	1	1	0	0	2	2	2	2	3	3	2	4	1	1	4	4	1	1	0	0	4	4	2	4
3644_2285_ENG_K_09_63	EC	2	3	4	4	1	1	2	2	4	4	2	2	0	0	3	4	4	4	0	0	1	1	1	1	1	4	0	0	2	4	2	2	3	3	4	4	1	1	2	2	1	4	2	2	4	4	4	4
3644_2285_ENG_K_09_65	EC	2	2	4	4	1	1	2	2	4	4	2	2	4	4	4	4	4	4	1	2	1	1	1	2	1	1	0	0	2	2	2	2	3	3	4	4	1	1	2	4	1	1	1	1	4	4	2	4
3644_2285_ENG_K_09_67	EC	2	3	4	4	1	1	2	2	1	4	2	2	0	0	4	4	2	2	1	2	1	3	2	2	4	4	0	0	2	4	2	2	3	3	2	4	1	1	2	4	1	1	1	2	4	4	2	2
3644_2285_ENG_K_09_68	EC	2	3	4	4	1	1	2	2	1	4	2	3	3	3	3	4	4	4	0	0	1	3	1	2	1	1	0	0	4	4	2	2	3	3	4	4	1	1	2	4	1	1	2	2	4	4	2	4
3644_2285_ENG_K_09_69	EC	2	3	4	4	1	1	2	2	1	4	2	3	0	0	3	4	4	4	1	1	0	0	0	0	1	1	0	0	4	4	2	2	3	3	4	4	1	1	2	4	1	1	2	2	4	4	2	4
3644_2285_ENG_K_09_70	EC	2	3	0	0	1	1	2	2	1	4	0	0	4	4	3	4	0	0	2	2	0	0	0	0	1	4	0	0	2	2	2	2	3	3	2	4	0	0	2	2	1	1	1	2	4	4	0	0
3644_2285_ENG_K_09_71	EC	2	2	4	4	1	3	2	2	1	4	3	3	4	4	4	4	4	4	1	2	1	3	2	2	1	1	0	0	2	4	2	2	3	3	2	2	1	1	2	4	1	1	1	2	4	4	2	4
3644_2285_ENG_K_09_73	EC	2	2	4	4	1	1	1	2	4	4	2	3	3	4	3	4	2	2	1	2	1	1	1	2	0	0	0	0	2	2	2	2	3	3	4	4	1	1	2	2	1	1	2	2	4	4	2	2
3644_2285_ENG_K_09_75	EC	2	2	1	4	1	1	2	2	4	4	2	3	4	4	3	4	4	4	2	2	1	3	1	1	1	1	0	0	2	4	2	2	3	3	4	4	1	1	2	4	1	1	2	2	4	4	2	4
3644_2285_ENG_K_09_76	EC	2	2	4	4	1	3	2	2	4	4	2	3	3	4	3	4	2	2	1	2	1	3	1	1	1	1	0	0	2	2	2	2	3	4	4	4	1	2	2	2	1	1	1	1	4	4	2	2
3644_2285_ENG_K_09_77	EC	2	2	4	4	1	1	2	2	4	4	2	3	3	3	3	4	4	4	1	2	1	3	1	2	1	4	0	0	2	2	2	2	3	3	4	4	1	1	2	4	1	4	1	2	4	4	2	4
3644_2285_ENG_K_09_79	EC	3	3	4	4	1	3	2	2	4	4	3	3	3	4	3	4	2	4	2	2	1	1	1	1	1	4	0	0	2	2	2	2	3	3	2	4	1	1	2	4	1	1	1	1	4	4	2	2
3644_2285_ENG_K_09_80	EC	2	2	4	4	1	1	2	2	4	4	2	3	0	0	0	0	2	2	0	0	1	1	1	1	1	1	0	0	2	4	2	2	3	3	2	4	1	1	2	4	1	1	2	2	0	0	2	2
3645_2289_ENG_K_09_81	EC	2	2	1	4	1	3	2	2	4	4	2	3	0	0	3	4	4	4	2	2	3	3	2	2	1	1	0	0	2	4	2	2	3	3	2	4	1	1	2	2	1	1	1	1	4	4	2	2
3645_2289_ENG_K_09_82	EC	2	3	4	4	1	3	2	2	1	4	3	3	4	4	3	4	2	4	2	2	1	3	1	2	1	1	0	0	2	2	2	2	3	3	4	4	1	1	4	4	1	1	1	1	3	4	2	2
3645_2289_ENG_K_09_83	EC	2	2	1	4	1	3	2	2	4	4	2	2	0	0	3	4	0	0	0	0	1	3	0	0	1	1	0	0	2	4	2	2	3	3	4	4	1	1	4	4	1	1	2	2	4	4	2	4
3645_2289_ENG_K_09_87	EC	2	2	4	4	1	1	2	2	4	4	0	0	0	0	3	3	4	4	0	0	0	0	0	0	1	1	0	0	2	2	2	2	3	3	2	4	1	1	2	4	1	1	2	2	4	4	2	2
3645_2289_ENG_K_09_88	EC	2	2	4	4	3	3	2	2	4	4	2	3	4	4	4	4	4	4	1	2	1	3	1	2	1	1	0	0	2	4	2	2	3	3	4	4	1	1	2	2	1	1	2	2	4	4	2	2
3645_2289_ENG_K_09_89	EC	2	3	1	4	1	1	2	2	4	4	3	3	3	4	3	4	4	4	1	2	1	3	1	1	1	4	0	0	2	2	2	2	3	4	4	4	1	1	2	4	1	1	0	0	4	4	2	2
3645_2289_ENG_K_09_91	EC	2	2	4	4	1	1	2	2	1	4	3	3	3	3	3	3	2	4	2	2	0	0	2	2	1	4	0	0	2	2	2	2	3	4	4	4	1	1	2	4	1	1	2	2	4	4	2	2
3645_2289_ENG_K_09_92	EC	2	2	4	4	1	1	2	2	4	4	2	3	0	0	3	4	4	4	0	0	3	3	1	1	1	1	0	0	2	2	2	2	3	4	2	4	1	1	2	2	1	1	1	2	4	4	2	2
3643_2284_BoB_059_FF_25x	BoB	2	3	4	4	1	1	2	2	1	4	2	3	3	4	3	3	4	4	2	2	1	3	2	2	1	4	0	0	2	4	2	2	3	4	4	4	1	1	4	4	1	4	2	2	4	4	2	4
3643_2284_BoB_08_10	BoB	2	2	1	4	1	1	2	2	4	4	2	2	3	4	4	4	4	4	1	2	1	1	2	2	1	4	0	0	2	4	2	2	3	3	2	2	1	1	2	4	1	1	0	0	4	4	2	2
3643_2284_BoB_08_12	BoB	2	3	4	4	1	1	2	2	4	4	3	3	0	0	4	4	4	4	2	2	3	3	1	2	1	4	0	0	2	4	2	2	3	4	4	4	1	1	2	4	1	1	1	2	4	4	2	4
3643_2284_BoB_08_13	BoB	2	2	4	4	1	1	2	2	4	4	2	2	4	4	3	4	4	4	1	2	1	3	1	1	0	0	0	0	4	4	2	2	3	3	0	0	1	2	0	0	1	1	2	2	4	4	2	4
3643_2284_BoB_08_14	BoB	2	2	4	4	1	1	2	2	4	4	2	3	0	0	3	4	4	4	2	2	1	3	1	2	1	1	0	0	2	4	2	2	3	3	2	4	1	1	2	2	1	1	0	0	4	4	2	2
3643_2284_BoB_08_15	BoB	2	3	4	4	1	1	2	2	4	4	3	3	3	4	3	3	2	4	2	2	1	1	1	2	1	1	0	0	2	4	2	2	3	4	4	4	1	1	2	2	1	1	1	2	4	4	2	2
3643_2284_BoB_08_16	BoB	2	2	1	4	1	3	2	2	1	4	3	3	0	0	3	3	2	2	2	2	1	3	2	2	1	4	0	0	2	2	2	4	3	3	2	2	1	1	2	4	1	1	2	2	4	4	2	2
3643_2284_BoB_08_17	BoB	2	2	4	4	1	1	2	2	4	4	3	3	4	4	4	4	2	4	1	1	1	3	2	2	0	0	0	0	2	4	2	2	3	3	2	4	1	1	2	4	1	1	1	2	4	4	2	4
3643_2284_BoB_08_18	BoB	2	3	1	4	1	3	2	2	4	4	2	3	0	0	3	3	4	4	0	0	1	3	2	2	1	1	0	0	2	2	2	2	3	3	2	4	1	1	2	2	1	1	1	2	4	4	2	2
3643_2284_BoB_08_19	BoB	3	3	4	4	3	3	2	2	4	4	3	3	0	0	4	4	4	4	2	2	0	0	0	0	1	1	0	0	2	2	0	0	3	3	2	2	1	1	2	2	1	1	2	2	4	4	2	2
3643_2284_BoB_08_20	BoB	2	2	4	4	3	3	2	2	4	4	2	2	3	3	4	4	0	0	0	0	1	1	1	2	1	4	0	0	2	2	2	2	3	3	4	4	1	1	2	4	1	1	1	2	4	4	2	2
3643_2284_BoB_08_21	BoB	2	2	4	4	1	1	1	2	4	4	2	3	0	0	3	3	2	4	1	2	1	3	1	1	1	4	0	0	4	4	2	2	3	3	4	4	1	1	4	4	1	1	1	2	4	4	2	2
3643_2284_BoB_08_22	BoB	2	2	1	4	1	1	1	2	1	4	3	3	3	3	3	4	2	4	1	2	1	3	1	2	1	4	0	0	2	4	2	4	3	4	2	4	1	1	2	2	1	1	1	2	4	4	2	2
3643_2284_BoB_08_23	BoB	2	3	4	4	1	1	2	2	4	4	2	3	0	0	3	4	2	4	1	1	3	3	1	1	1	4	0	0	2	2	2	2	3	4	2	4	1	1	2	4	1	1	2	2	4	4	2	2
3643_2284_BoB_08_24	BoB	2	2	4	4	1	1	1	2	4	4	2	2	0	0	3	3	4	4	0	0	1	3	1	1	1	1	0	0	2	4	2	2	3	4	2	2	1	1	2	2	1	1	1	1	4	4	2	2
3643_2284_BoB_08_25	BoB	2	3	1	4	1	1	2	2	4	4	2	3	0	0	3	3	2	2	2	2	1	3	1	1	1	1	0	0	2	2	2	2	3	3	2	4	1	1	2	2	1	4	1	2	4	4	2	4
3643_2284_BoB_08_26	BoB	2	2	4	4	1	3	1	2	1	1	2	2	0	0	0	0	2	4	1	1	1	1	2	2	4	4	0	0	2	4	2	2	3	3	4	4	1	2	2	4	1	1	1	2	4	4	2	4
3643_2284_BoB_08_27	BoB	2	3	4	4	0	0	2	2	4	4	2	3	4	4	3	3	2	4	1	2	1	3	2	2	1	4	0	0	2	4	2	2	3	3	2	2	1	1	2	4	1	4	1	2	4	4	2	2
3643_2284_BoB_08_28	BoB	2	2	4	4	1	3	2	2	4	4	2	2	3	4	3	4	4	4	1	1	1	3	1	2	1	1	0	0	2	4	2	2	3	3	4	4	1	1	2	2	1	1	1	2	4	4	2	4
3643_2284_BoB_08_29	BoB	3	3	4	4	1	1	2	2	4	4	3	3	0	0	3	3	2	4	1	2	1	1	1	2	1	4	0	0	2	2	2	2	3	4	2	4	1	1	2	2	1	1	1	2	4	4	2	2
3643_2284_BoB_08_30	BoB	2	2	4	4	3	3	2	2	1	4	2	3	3	3	0	0	2	2	2	2	1	1	1	2	1	1	0	0	2	4	2	2	3	3	4	4	0	0	2	2	1	1	1	2	4	4	2	2
3643_2284_BoB_08_31	BoB	2	2	4	4	1	1	2	2	4	4	2	2	3	3	3	4	2	4	1	2	1	3	1	1	1	1	0	0	2	2	2	2	3	3	2	2	1	1	2	2	1	1	1	2	4	4	2	4
3643_2284_BoB_08_32	BoB	2	2	1	4	1	1	2	2	1	4	2	3	3	3	3	3	2	4	1	1	1	3	1	1	1	1	0	0	2	2	2	2	3	3	2	4	1	1	2	4	1	1	1	1	4	4	2	4
3643_2284_BoB_08_33	BoB	2	2	4	4	1	3	2	2	4	4	3	3	4	4	3	4	2	4	1	1	3	3	1	2	1	1	0	0	2	4	2	2	3	3	4	4	1	1	2	2	1	1	1	2	4	4	2	4
3643_2284_BoB_08_34	BoB	2	2	4	4	3	3	2	2	1	4	2	3	3	3	4	4	4	4	2	2	1	3	1	2	1	4	0	0	2	4	2	2	3	3	2	4	1	1	2	2	1	1	1	2	4	4	2	2
3643_2284_BoB_08_35	BoB	2	2	4	4	1	1	2	2	4	4	2	2	0	0	3	4	2	4	2	2	3	3	0	0	4	4	0	0	2	2	2	2	3	4	2	4	1	1	2	4	1	1	1	2	4	4	2	2
3643_2284_BoB_08_36	BoB	2	3	1	4	1	3	2	2	1	4	2	2	0	0	3	4	2	4	0	0	1	1	1	1	4	4	0	0	4	4	2	2	3	3	4	4	1	2	2	2	1	1	1	2	4	4	2	4
3643_2284_BoB_08_37	BoB	2	2	4	4	1	1	1	2	4	4	2	3	3	3	4	4	2	4	2	2	1	1	1	2	4	4	0	0	2	4	2	2	3	3	2	4	1	1	4	4	1	4	1	2	4	4	2	4
3643_2284_BoB_08_38	BoB	2	2	4	4	1	3	1	2	4	4	2	3	0	0	0	0	4	4	0	0	1	1	0	0	1	1	0	0	2	4	2	2	3	3	2	4	1	1	2	2	1	1	1	2	4	4	2	2
3643_2284_BoB_08_39	BoB	3	3	4	4	1	3	2	2	1	4	2	2	3	3	3	4	2	4	1	2	1	1	1	1	1	4	0	0	2	2	2	2	3	3	4	4	1	2	2	4	1	1	1	1	4	4	2	2
3643_2284_BoB_08_40	BoB	2	2	4	4	1	1	2	2	4	4	2	3	0	0	3	4	4	4	0	0	1	3	1	2	1	1	0	0	2	4	2	2	3	3	4	4	1	2	4	4	1	1	1	2	4	4	2	2
3643_2284_BoB_08_41	BoB	2	3	1	4	1	3	2	2	4	4	2	2	0	0	3	4	0	0	1	1	1	3	1	1	1	4	0	0	4	4	2	2	4	4	4	4	1	2	4	4	1	1	2	2	4	4	2	2
3643_2284_BoB_08_42	BoB	2	3	4	4	1	1	2	2	1	4	3	3	0	0	3	4	2	4	1	1	1	1	2	2	4	4	0	0	2	4	2	2	3	3	2	4	1	2	2	2	1	1	1	2	4	4	2	2
3643_2284_BoB_08_43	BoB	2	3	1	4	1	3	1	1	4	4	2	3	0	0	3	3	4	4	0	0	0	0	0	0	1	1	0	0	2	4	2	2	3	3	2	4	1	2	2	4	1	4	2	2	4	4	2	2
3643_2284_BoB_08_44	BoB	2	3	4	4	1	1	2	2	4	4	2	2	0	0	3	3	4	4	0	0	1	1	1	1	1	1	0	0	2	4	2	2	3	3	2	2	1	1	4	4	1	1	1	2	4	4	2	2
3643_2284_BoB_08_45	BoB	2	3	4	4	1	1	2	2	4	4	2	3	0	0	3	4	2	2	1	1	1	1	1	1	1	4	0	0	2	4	2	2	3	3	2	4	0	0	2	4	1	1	1	2	4	4	4	4
3643_2284_BoB_08_47	BoB	2	2	1	4	1	3	2	2	1	4	2	2	3	3	4	4	2	4	1	1	0	0	1	1	1	1	0	0	2	4	2	2	3	3	2	2	1	1	2	4	1	1	2	2	4	4	2	4
3643_2284_BoB_08_48	BoB	2	3	4	4	0	0	2	2	4	4	2	3	4	4	4	4	4	4	1	2	1	3	1	2	1	4	0	0	2	2	0	0	3	3	2	2	1	1	2	2	1	1	2	2	4	4	2	2
3643_2284_BoB_08_49	BoB	2	2	4	4	1	1	2	2	4	4	2	3	4	4	3	4	4	4	0	0	1	1	1	2	1	1	0	0	2	4	2	4	3	3	2	4	1	1	2	2	1	1	1	2	4	4	2	2
3643_2284_BoB_08_50	BoB	2	2	4	4	1	1	2	2	4	4	3	3	3	4	4	4	4	4	1	1	1	3	1	2	1	4	0	0	2	2	2	2	3	3	4	4	1	1	2	4	1	1	2	2	4	4	2	4
3643_2284_BoB_08_51	BoB	2	3	1	4	1	3	2	2	4	4	2	3	4	4	3	4	2	4	1	1	1	3	1	1	1	4	0	0	2	4	2	2	3	3	2	2	1	1	2	2	1	1	2	2	4	4	2	2
3643_2284_BoB_08_52	BoB	2	3	4	4	1	1	1	2	4	4	2	3	3	4	3	4	2	4	1	2	1	3	1	2	1	1	0	0	2	4	2	2	3	4	4	4	1	1	4	4	1	1	1	2	4	4	2	4
3643_2284_BoB_08_53	BoB	2	3	4	4	1	1	1	2	1	4	3	3	4	4	3	4	4	4	2	2	1	3	1	2	1	1	0	0	2	2	2	2	3	3	2	2	1	1	4	4	1	1	1	2	4	4	2	2
3643_2284_BoB_08_54	BoB	2	3	4	4	1	1	2	2	4	4	2	3	0	0	3	4	0	0	1	1	1	3	1	2	1	4	0	0	2	4	2	2	3	3	2	4	1	2	2	4	1	1	1	2	4	4	2	4
3643_2284_BoB_08_55	BoB	2	2	4	4	1	3	2	2	4	4	2	3	0	0	4	4	2	2	1	1	1	3	2	2	1	4	0	0	2	4	2	2	3	3	2	4	1	1	2	4	1	1	1	2	4	4	2	4
3643_2284_BoB_08_56	BoB	2	3	4	4	1	1	2	2	4	4	2	3	3	4	3	4	4	4	2	2	1	3	1	2	1	4	0	0	2	4	2	2	3	4	2	4	1	1	2	4	1	1	2	2	4	4	2	2
3643_2284_BoB_08_57	BoB	2	2	1	4	1	1	2	2	4	4	2	3	4	4	3	4	2	4	2	2	1	3	1	1	1	1	0	0	2	2	2	2	3	3	2	4	1	2	2	4	1	1	1	2	4	4	2	2
3644_2285_BoB_065_FF 25x	BoB	2	3	4	4	1	1	2	2	4	4	2	3	3	3	3	4	4	4	1	2	1	3	1	2	1	1	0	0	2	4	2	2	3	4	4	4	1	1	2	2	1	1	2	2	4	4	2	4
3644_2285_BoB_067_FF 25x	BoB	2	3	4	4	1	1	2	2	4	4	2	3	0	0	4	4	2	4	0	0	1	3	0	0	0	0	0	0	2	2	2	2	3	3	0	0	1	1	4	4	1	1	2	2	4	4	2	2
3644_2285_BoB_068_FF 25x	BoB	2	3	0	0	1	1	2	2	1	4	2	2	0	0	4	4	4	4	2	2	1	1	2	2	0	0	0	0	2	2	2	2	3	3	4	4	1	2	2	2	1	1	2	2	4	4	2	2
3644_2285_BoB_070_FF 25x	BoB	2	2	4	4	1	1	2	2	4	4	2	2	3	3	4	4	2	4	2	2	1	3	2	2	1	1	0	0	2	4	2	2	3	3	2	4	2	2	2	4	1	1	1	1	4	4	2	2
3644_2285_BoB_073_FF 25x	BoB	2	3	4	4	1	1	2	2	1	4	2	2	3	3	4	4	2	4	2	2	1	1	2	2	4	4	0	0	2	2	2	2	3	3	2	4	2	2	4	4	1	1	2	2	4	4	2	2
3644_2285_BoB_074_FF 25x	BoB	3	3	4	4	1	1	2	2	1	4	2	3	3	4	4	4	4	4	2	2	1	3	2	2	1	1	0	0	2	2	2	2	3	3	2	4	1	2	2	4	1	1	1	2	4	4	2	2
3644_2285_BoB_075_FF 25x	BoB	2	3	4	4	1	1	2	2	4	4	2	2	3	3	3	4	2	2	1	2	1	1	2	2	1	1	0	0	2	2	2	2	3	3	4	4	2	2	2	2	1	1	1	1	4	4	2	2
3644_2285_BoB_076_FF 25x	BoB	2	3	0	0	1	3	1	2	4	4	2	3	0	0	4	4	0	0	1	1	0	0	0	0	1	4	0	0	2	2	2	2	3	3	4	4	0	0	2	2	1	1	2	2	4	4	4	4
3644_2285_BoB_077_FF 25x	BoB	2	2	4	4	1	1	2	2	4	4	2	2	3	3	3	4	4	4	0	0	1	3	1	2	4	4	0	0	2	2	2	2	3	3	2	2	1	2	0	0	1	1	1	1	4	4	2	2
3644_2285_BoB_078_FF 25x	BoB	2	3	4	4	1	3	2	2	4	4	2	3	0	0	3	3	2	4	0	0	1	3	1	2	1	1	0	0	2	4	2	2	3	3	4	4	1	1	2	4	1	1	1	2	4	4	2	2
1949_980_901	CEL	2	3	4	4	1	3	2	2	4	4	2	2	0	0	3	4	0	0	2	2	3	3	1	1	0	0	0	0	2	4	2	2	3	3	0	0	1	1	2	2	1	1	2	2	4	4	2	4
1949_980_902	CEL	2	3	4	4	1	1	1	2	4	4	2	3	3	4	3	4	2	4	2	2	1	1	1	2	1	4	2	2	2	2	2	2	3	3	2	4	1	1	2	2	1	1	1	2	4	4	2	2
1949_980_903	CEL	2	3	4	4	1	1	2	2	4	4	2	3	3	3	4	4	0	0	2	2	1	1	2	2	1	4	0	0	2	4	2	2	0	0	4	4	0	0	2	2	1	1	1	2	4	4	2	4
1949_980_904	CEL	2	3	4	4	1	1	2	2	4	4	2	2	3	4	3	3	4	4	1	2	1	1	1	2	4	4	0	0	2	2	2	2	3	4	2	2	1	2	2	4	1	1	1	2	4	4	2	2
1949_980_905	CEL	2	2	4	4	1	3	2	2	4	4	2	3	3	4	3	4	4	4	1	2	1	3	1	2	0	0	4	4	2	4	2	2	3	4	2	2	1	1	2	4	1	1	1	2	4	4	2	4
1949_980_906	CEL	2	2	4	4	1	3	2	2	1	4	3	3	3	4	3	4	4	4	1	2	0	0	1	1	1	4	4	4	2	4	2	2	3	3	2	2	1	1	2	4	1	1	2	2	4	4	2	2
1949_980_907	CEL	2	2	4	4	1	3	2	2	4	4	2	2	3	4	3	4	2	4	2	2	1	3	1	2	1	1	4	4	2	2	2	2	4	4	2	2	1	1	2	2	1	1	2	2	4	4	2	2
1949_980_908	CEL	3	3	4	4	1	1	2	2	1	4	2	3	4	4	3	4	2	4	1	1	1	1	2	2	1	1	4	4	2	2	2	2	3	4	4	4	1	1	2	4	1	1	1	2	4	4	2	4
1949_980_909	CEL	2	3	4	4	1	1	2	2	1	4	3	3	4	4	3	4	2	2	2	2	1	3	2	2	4	4	4	4	2	2	2	2	3	4	4	4	1	1	2	2	1	1	2	2	4	4	2	2
1949_980_910	CEL	2	2	0	0	1	1	2	2	4	4	2	3	0	0	3	4	0	0	0	0	3	3	2	2	0	0	0	0	2	2	2	2	3	3	4	4	0	0	2	2	1	1	1	1	4	4	4	4
1949_980_911	CEL	2	2	0	0	1	3	2	2	4	4	2	3	4	4	3	4	0	0	1	2	3	3	1	2	1	1	0	0	2	2	2	2	0	0	2	2	0	0	4	4	1	1	1	2	4	4	4	4
1949_980_912	CEL	2	3	1	4	1	1	1	2	4	4	3	3	3	4	3	4	2	2	2	2	1	3	1	2	1	1	2	2	2	2	2	2	3	3	2	4	1	1	2	2	1	1	2	2	4	4	2	2
1949_980_913	CEL	2	2	4	4	1	3	2	2	1	4	3	3	3	4	4	4	2	4	0	0	1	3	2	2	1	1	4	4	2	4	2	2	3	3	2	4	1	1	4	4	1	1	1	1	4	4	2	4
1949_980_914	CEL	2	3	4	4	1	1	2	2	1	4	2	3	3	3	4	4	4	4	2	2	3	3	1	2	1	4	2	4	2	4	2	2	3	3	2	2	1	1	2	2	1	1	2	2	4	4	2	2
1949_980_915	CEL	2	2	4	4	1	1	2	2	4	4	2	3	3	4	3	4	2	4	1	2	1	3	1	2	1	4	2	4	2	2	2	2	3	3	4	4	1	2	4	4	1	1	2	2	4	4	2	2
1949_980_916	CEL	2	3	4	4	1	3	2	2	4	4	2	3	4	4	3	4	2	4	2	2	3	3	2	2	0	0	4	4	2	4	2	2	3	4	4	4	1	2	0	0	1	1	2	2	4	4	2	2
1949_980_917	CEL	2	2	1	4	1	1	2	2	4	4	2	3	3	4	3	3	2	4	1	2	1	1	2	2	4	4	4	4	2	4	2	2	3	4	2	4	1	1	2	2	1	1	2	2	4	4	2	2
1949_980_918	CEL	2	3	4	4	1	1	1	2	1	4	3	3	3	4	3	4	4	4	1	2	3	3	1	2	1	4	4	4	2	4	2	2	3	3	2	4	1	2	2	2	1	1	1	1	4	4	2	2
1949_980_919	CEL	2	3	1	4	1	1	2	2	4	4	2	3	3	3	3	3	2	4	1	2	1	3	1	2	1	4	2	2	0	0	2	2	3	3	2	4	1	2	2	4	1	1	1	2	4	4	2	4
1949_980_920	CEL	2	2	4	4	1	1	2	2	4	4	2	2	0	0	4	4	4	4	1	2	3	3	1	2	1	1	4	4	2	4	2	2	3	3	2	4	1	1	2	4	1	4	2	2	4	4	2	2
1949_980_921	CEL	2	2	1	4	1	3	2	2	1	4	2	2	3	4	4	4	4	4	2	2	1	3	1	2	1	1	2	4	2	4	2	2	3	4	4	4	1	1	2	4	1	1	2	2	4	4	2	2
1949_980_922	CEL	2	3	4	4	1	3	2	2	1	4	2	3	3	4	3	4	2	4	1	2	1	1	1	2	1	4	2	2	2	4	2	2	3	3	2	4	1	2	2	4	1	1	1	2	4	4	2	2
1949_980_923	CEL	2	3	4	4	1	3	2	2	1	4	2	3	0	0	3	4	4	4	2	2	1	3	2	2	1	1	4	4	2	4	2	2	3	4	2	4	1	1	2	4	1	1	1	1	4	4	2	2
1949_980_924	CEL	2	2	4	4	1	3	2	2	0	0	3	3	3	4	3	4	4	4	1	2	1	3	1	1	0	0	2	2	2	4	2	2	3	4	0	0	1	1	0	0	1	1	1	2	4	4	4	4
1949_980_925	CEL	2	3	4	4	1	1	2	2	4	4	2	2	3	3	3	4	2	4	1	2	1	1	1	1	1	1	4	4	2	4	2	2	3	3	0	0	1	1	0	0	1	4	2	2	4	4	2	2
1949_980_926	CEL	2	3	4	4	1	1	2	2	1	4	2	2	0	0	3	4	4	4	0	0	1	3	0	0	0	0	0	0	0	0	2	2	3	3	4	4	1	1	0	0	1	4	1	1	4	4	2	4
1949_980_927	CEL	0	0	4	4	1	3	2	2	4	4	0	0	0	0	3	4	2	4	0	0	0	0	0	0	1	1	2	4	2	2	2	2	3	3	4	4	1	2	2	4	1	1	2	2	0	0	2	2
[truncated: 426 more rows]
[truncated: 134 more columns]
