# Supplementary material for: Genetic analysis redraws the management boundaries for the European sprat
Source: Evol Appl. 2020 Mar 17;13(8):1906–22. doi: 10.1111/eva.12942 (PMC7463317; doi:10.1111/eva.12942)
Supplement: Supplementary file 3 — Table S3 [file EVA-13-1906-s003.xlsx]

## Sheet: Table 3. Pairwise FST and P-val
Pairwise FST (below diagonal) and P-values after 10000 permutations (above diagonal) computed with Arlequin. P-values highlighted in pink depict are significantly different from zero after sequential Bonferroni correction.
	HOL	MEL	FIN	TRH	NOR1	NOR2	NOR3	SOG1	SOG2	HAR1	HAR2	HAR3	HAR4	LYS	OSL		NS1	NS2	NS3	NS4	NS5	NS6	EC	BoB	CEL		SK1	SK2	SK3	SK4	SK5	UV	GB	ØS		AB	BBN	BBS	GD	GOTB	GOT		ASA	BS
HOL	*	0.50371	0.9999	0.68389	0.70904	0.83101	0.68587	0.35947	0.97693	0.86803	0.67003	0.11128	0.85199	0.01901	0.49559		0	0	0	0	0	0	0	0	0		0	0.0002	0	0	0	0	0.0001	0.00089		0	0	0	0	0	0		0	0
MEL	0	*	0.99901	0.54599	0.91644	0.50441	0.98861	0.1787	0.91367	0.99673	0.63004	0.3065	0.03762	0	0		0	0	0	0	0	0	0	0	0		0	0	0	0	0	0	0	0		0	0	0	0	0	0		0	0
FIN	0	0	*	0.9999	0.9999	0.9999	0.9999	0.99307	0.9999	0.9999	0.9999	0.99921	0.9999	0.99851	0.96654		0	0	0	0	0	0	0	0	0		0	0	0	0	0	0	0	0		0	0	0	0	0	0		0	0
TRH	0	0	0	*	0.53213	0.12197	0.75359	0.00149	0.7428	0.11227	0.10553	0.21404	0.14474	0	0.23255		0	0	0	0	0	0	0	0	0		0	0	0	0	0	0	0	0		0	0	0	0	0	0		0	0
NOR1	0	0	0	0	*	0.96327	0.41342	0.00386	0.59855	0.82685	0.64815	0.56559	0.25879	0.01485	0.00168		0	0	0	0	0	0	0	0	0		0	0	0	0	0	0	0	0		0	0	0	0	0	0		0	0
NOR2	0	0	0	0.00135	0	*	0.9999	0.01069	0.83893	0.62132	0.38402	0.66162	0.21453	0.03356	0		0	0	0	0	0	0	0	0	0		0	0	0	0	0	0	0	0		0	0	0	0	0	0		0	0
NOR3	0	0	0	0	0.00036	0	*	0.07237	0.84695	0.9904	0.78784	0.81497	0.79022	0.35115	0.00228		0	0	0	0	0	0	0	0	0		0	0	0	0	0	0	0	0		0	0	0	0	0	0		0	0
SOG1	0.00081	0.00146	0	0.00632	0.00759	0.00443	0.00345	*	0.00535	0.16295	0.00079	0.01584	0.29512	0	0.00059		0	0	0	0	0	0	0	0	0		0	0	0	0	0	0	0	0		0	0	0	0	0	0		0	0
SOG2	0	0	0	0	0	0	0	0.00486	*	0.69835	0.07326	0.76329	0.58301	0.0002	0.00188		0	0	0	0	0	0	0	0	0		0	0	0	0	0	0	0	0		0	0	0	0	0	0		0	0
HAR1	0	0	0	0.00142	0	0	0	0.00176	0	*	0.04336	0.19958	0.40204	0	0.0001		0	0	0	0	0	0	0	0	0		0	0	0	0	0	0	0	0		0	0	0	0	0	0		0	0
HAR2	0	0	0	0.00173	0	0.00035	0	0.00734	0.00195	0.0024	*	0.0004	0.00287	0	0		0	0	0	0	0	0	0	0	0		0	0	0	0	0	0	0	0		0	0	0	0	0	0		0	0
HAR3	0.00295	0.00035	0	0.00095	0	0	0	0.00522	0	0.00129	0.00728	*	0.20869	0.01772	0.12068		0	0	0	0	0	0	0	0	0		0	0	0	0	0	0	0	0.0001		0	0	0	0	0	0		0	0
HAR4	0	0.00216	0	0.00107	0.00101	0.00079	0	0.00066	0	0.00021	0.00411	0.00102	*	0.0004	0.00455		0	0	0	0	0	0	0	0	0		0	0	0	0	0	0	0	0		0	0	0	0	0	0		0	0
LYS	0.00528	0.00717	0	0.00834	0.00464	0.00244	0.00068	0.01024	0.00429	0.0058	0.01108	0.0039	0.00483	*	0		0	0	0	0	0	0	0	0	0		0	0	0	0	0	0	0	0		0	0	0	0	0	0		0	0
OSL	0	0.00618	0	0.00079	0.00688	0.00737	0.00558	0.00718	0.00385	0.00543	0.0093	0.00195	0.00338	0.01355	*		0	0	0	0	0	0	0	0	0		0	0	0	0	0	0	0.0001	0.0001		0	0	0	0	0	0		0	0
NS1	0.02328	0.02784	0.02641	0.02411	0.02775	0.03238	0.03668	0.03269	0.02763	0.02367	0.03297	0.0305	0.02305	0.037	0.02146		*	0.14672	0.23384	0.0698	0.47352	0.34135	0.21839	0.15385	0.673		0.38432	0.67271	0.34442	0.21513	0.46797	0	0	0		0	0	0	0	0	0		0	0
NS2	0.02351	0.03171	0.03166	0.02702	0.02964	0.02927	0.03173	0.02757	0.02716	0.02475	0.034	0.02838	0.02531	0.03474	0.02266		0.00189	*	0.59172	0.04386	0.31244	0.25443	0.0498	0.43887	0.79695		0.66696	0.55598	0.02129	0.15127	0.20968	0	0	0		0	0	0	0	0	0		0	0
NS3	0.02157	0.03076	0.03215	0.02385	0.03003	0.02971	0.03321	0.02646	0.02552	0.02407	0.03428	0.02737	0.02198	0.0335	0.01955		0.00129	0	*	0.09326	0.97713	0.78626	0.4553	0.51896	0.95189		0.11732	0.90545	0.07544	0.09197	0.98327	0	0	0		0	0	0	0	0	0		0	0
NS4	0.02074	0.03081	0.03042	0.02557	0.03163	0.03274	0.0368	0.03068	0.02822	0.02793	0.0371	0.03167	0.02736	0.03692	0.02126		0.00345	0.00318	0.00241	*	0.35501	0.18355	0.12989	0.00267	0.15008		0.23166	0.91278	0.01089	0.02247	0.31581	0	0	0		0	0	0	0	0	0		0	0
NS5	0.02096	0.02552	0.02522	0.02189	0.02902	0.02778	0.03321	0.02787	0.02549	0.02136	0.03083	0.02777	0.02118	0.03054	0.01847		0.00018	0.00075	0	0.00084	*	0.89862	0.69587	0.5147	0.24602		0.84784	0.89852	0.28512	0.13187	0.93555	0	0	0		0	0	0	0	0	0		0	0
NS6	0.02264	0.02938	0.03099	0.02328	0.02964	0.03202	0.03631	0.02739	0.02634	0.02376	0.03432	0.02765	0.02191	0.03654	0.01755		0.00114	0.00127	0	0.00238	0	*	0.80348	0.68053	0.34145		0.64647	0.52361	0.50282	0.02465	0.59796	0	0	0		0	0	0	0	0	0		0	0
EC	0.02169	0.02745	0.02829	0.02115	0.02896	0.02809	0.0344	0.02713	0.02595	0.02278	0.03325	0.02756	0.02265	0.03637	0.01945		0.00172	0.00309	0.00012	0.00241	0	0	*	0.23918	0.27839		0.06702	0.88813	0.05009	0.04772	0.38481	0	0	0		0	0	0	0	0	0		0	0
BoB	0.02146	0.02561	0.02623	0.02248	0.02433	0.02518	0.03136	0.02716	0.02242	0.02016	0.0323	0.02474	0.01979	0.02941	0.0184		0.00247	0.0001	0	0.00698	0	0	0.00141	*	0.80636		0.41659	0.12266	0.05069	0.02772	0.67973	0	0	0		0	0	0	0	0	0		0	0
CEL	0.01916	0.02486	0.02448	0.02299	0.02648	0.02633	0.03272	0.02632	0.02308	0.02108	0.03136	0.02776	0.02051	0.03285	0.01858		0	0	0	0.00158	0.00097	0.00046	0.00065	0	*		0.81348	0.19988	0.15414	0.02158	0.95713	0	0	0		0	0	0	0	0	0		0	0
SK1	0.02043	0.02697	0.03047	0.02438	0.0256	0.02918	0.03289	0.02584	0.02581	0.02224	0.03175	0.03059	0.02364	0.03451	0.02183		0.00057	0	0.00202	0.00141	0	0	0.00315	0.0003	0		*	0.84982	0.2773	0.52034	0.98822	0	0	0		0	0	0	0	0	0		0	0
SK2	0.01439	0.02359	0.02287	0.01481	0.02177	0.02259	0.03015	0.02067	0.01981	0.01814	0.02558	0.02494	0.01698	0.02937	0.01367		0	0	0	0	0	0	0	0.00285	0.00125		0	*	0.07277	0.80645	0.89328	0	0	0		0	0	0	0	0	0		0	0
SK3	0.02467	0.02824	0.03279	0.02228	0.02608	0.03136	0.03348	0.02848	0.02486	0.02448	0.03375	0.02564	0.02261	0.03504	0.01621		0.00147	0.00542	0.00384	0.00745	0.00205	0.0004	0.005	0.00514	0.00237		0.00171	0.00501	*	0.04772	0.61736	0.0002	0.0002	0		0	0	0	0	0	0		0	0
SK4	0.02753	0.03217	0.0303	0.0258	0.03045	0.02849	0.03526	0.03295	0.03095	0.02403	0.03771	0.03176	0.02365	0.03354	0.02428		0.00209	0.00205	0.00299	0.00556	0.00316	0.00644	0.00434	0.00521	0.00439		0	0	0.00609	*	0.15998	0	0	0		0	0	0	0	0	0		0	0
SK5	0.01822	0.02431	0.02199	0.01923	0.02166	0.02396	0.02784	0.01971	0.02056	0.01752	0.02793	0.02443	0.01616	0.02977	0.0139		0.0001	0.00116	0	0.00092	0	0	0.00041	0	0		0	0	0	0.00232	*	0	0.0001	0		0	0	0	0	0	0		0	0
UV	0.02153	0.02742	0.02581	0.01667	0.02464	0.0232	0.02566	0.0243	0.02182	0.02188	0.03234	0.01922	0.01838	0.0289	0.0118		0.02138	0.02315	0.02025	0.02385	0.02257	0.01929	0.02141	0.01688	0.01898		0.02109	0.01846	0.01235	0.02082	0.01697	*	0.06504	0.03099		0	0	0	0	0	0		0	0
GB	0.01352	0.01898	0.0139	0.01389	0.01777	0.01248	0.01998	0.01394	0.0136	0.0138	0.02307	0.01441	0.01059	0.01673	0.00841		0.01979	0.02035	0.01385	0.01923	0.0149	0.01841	0.01927	0.01285	0.01757		0.01458	0.01767	0.01199	0.02219	0.01018	0.00334	*	0.42352		0	0	0	0	0	0		0	0
ØS	0.01138	0.02015	0.01617	0.01256	0.01572	0.01225	0.014	0.01696	0.01287	0.01383	0.02279	0.01125	0.01015	0.01669	0.00891		0.02881	0.03053	0.02427	0.03322	0.02692	0.02805	0.02781	0.01969	0.02544		0.02717	0.02482	0.02246	0.0266	0.0189	0.00427	0	*		0	0	0	0	0	0		0	0
AB	0.03072	0.03375	0.03432	0.02944	0.03595	0.02942	0.0364	0.03587	0.03114	0.03187	0.03923	0.03094	0.0274	0.03036	0.03108		0.04534	0.05089	0.04459	0.04489	0.03985	0.04436	0.04508	0.03945	0.04506		0.04315	0.04179	0.03903	0.0486	0.03929	0.0268	0.01521	0.01947		*	0.49926	0.07465	0.59865	0.86457	0.9999		0	0
BBN	0.03731	0.03542	0.03712	0.03275	0.04117	0.03324	0.04114	0.03642	0.0348	0.03294	0.04167	0.04089	0.0295	0.03558	0.03365		0.04923	0.05744	0.04797	0.04681	0.04265	0.04737	0.05048	0.04423	0.04921		0.04502	0.04867	0.04477	0.053	0.04158	0.0328	0.02006	0.02795		0	*	0.03891	0.5639	0.4752	0.99703		0	0
BBS	0.03709	0.03363	0.03833	0.03352	0.03878	0.0291	0.03778	0.03606	0.03256	0.03175	0.04248	0.03445	0.02892	0.0334	0.0322		0.04989	0.05379	0.04313	0.04677	0.04246	0.04813	0.0453	0.03944	0.04604		0.04581	0.04324	0.04055	0.04862	0.04133	0.02464	0.01693	0.02007		0.00297	0.00456	*	0.00129	0.02822	0.10672		0	0
GD	0.03598	0.0356	0.03495	0.03396	0.04081	0.0325	0.03946	0.03842	0.03652	0.0336	0.04237	0.03931	0.03035	0.03336	0.03802		0.05038	0.0554	0.04989	0.04999	0.04287	0.04957	0.05124	0.04549	0.05313		0.04698	0.04624	0.04752	0.05085	0.04542	0.03725	0.02006	0.02631		0	0	0.00827	*	0.04356	0.63944		0	0
GOTB	0.03633	0.03671	0.03879	0.03409	0.04422	0.0333	0.0425	0.04063	0.03442	0.0356	0.0446	0.03799	0.03211	0.03619	0.03576		0.05376	0.05754	0.04794	0.04719	0.04489	0.04788	0.04901	0.04436	0.05072		0.04885	0.04809	0.04649	0.05609	0.04493	0.03595	0.02508	0.03168		0	0	0.00453	0.00385	*	0.9999		0	0
GOT	0.03797	0.0346	0.03616	0.03035	0.04517	0.02924	0.04485	0.03795	0.03122	0.03256	0.03999	0.03605	0.02685	0.03115	0.0306		0.05515	0.05933	0.04768	0.05066	0.04853	0.05189	0.05504	0.04751	0.05352		0.05109	0.05866	0.04629	0.0659	0.0471	0.03512	0.02656	0.0284		0	0	0.00193	0	0	*		0	0
ASA	0.17363	0.15552	0.15212	0.14985	0.15263	0.15063	0.15616	0.16818	0.14643	0.14196	0.15935	0.16249	0.15264	0.15038	0.16251		0.19945	0.21043	0.20225	0.2174	0.20602	0.2083	0.20727	0.20252	0.21409		0.21422	0.2068	0.21459	0.20877	0.20541	0.20587	0.19881	0.17887		0.18595	0.19185	0.20289	0.17866	0.20276	0.21291		*	0
BS	0.15111	0.13139	0.12997	0.12968	0.13158	0.1285	0.13826	0.14679	0.12743	0.12531	0.13764	0.13944	0.13359	0.12903	0.14375		0.18346	0.19723	0.18556	0.19401	0.18588	0.18726	0.19084	0.18071	0.19501		0.19265	0.19286	0.19438	0.19681	0.18671	0.17939	0.16752	0.14845		0.14184	0.14682	0.15665	0.13994	0.15747	0.16999		0.03772	*
