# Supplementary material for: Genetic analysis redraws the management boundaries for the European sprat
Source: Evol Appl. 2020 Mar 17;13(8):1906–22. doi: 10.1111/eva.12942 (PMC7463317; doi:10.1111/eva.12942)
Supplement: Supplementary file 4 — Table S4‐5 [file EVA-13-1906-s004.xlsx]

## Sheet: Table S4. Neutral loci
	Sample	Ssp002	Ssp202	Ssp204	Ssp207	Ssp212	Ssp213	Ssp214	Ssp215	Ssp220	Ssp236	Ssp239	Ssp240	Ssp245	Ssp251	Ssp253	Ssp265	Ssp267	Ssp268	Ssp269	Ssp272	Ssp273	Ssp277	Ssp278	Ssp285	Ssp286	Ssp302	Ssp313	Ssp314	Ssp315	Ssp316	Ssp318	Ssp321
Norwegian fjords	HOL	0.62903	0.53333	0.53571	0.79032	0.73214	0.875	0.91935	0.75806	0.64815	0.80645	0.70968	0.77778	0.91935	0.77778	0.76786	0.67742	0.53226	0.78	0.82258	0.79032	0.8871	0.69355	0.73214	0.95161	0.80645	0.95161	1	1	0.86667	0.93548	0.96774	0.70968
	MEL	0.625	0.52308	0.47297	0.65625	0.6859	0.92857	0.83333	0.70513	0.74342	0.77344	0.69737	0.82278	0.96835	0.77215	0.74658	0.62987	0.49351	0.92361	0.91538	0.91772	0.91667	0.69333	0.68667	0.96795	0.90769	0.96203	0.98462	0.96835	0.89189	0.93846	0.94304	0.7013
	FIN	0.64286	0.59783	0.46575	0.75	0.72297	0.89041	0.88514	0.65333	0.72917	0.79545	0.67606	0.80822	0.96667	0.75676	0.71918	0.67333	0.48667	0.73913	0.92222	0.90667	0.91333	0.68243	0.65541	0.96	0.92857	0.97297	0.98936	0.97973	0.85811	0.97674	0.96667	0.64865
	TRH	0.59494	0.58333	0.51974	0.72436	0.78289	0.92208	0.91875	0.72785	0.73684	0.78846	0.6875	0.82468	0.93125	0.79221	0.80263	0.6519	0.5875	0.82432	0.83974	0.875	0.86875	0.61392	0.625	0.95625	0.87821	0.93671	1	0.96753	0.76623	0.94231	0.975	0.66875
	NOR1	0.57692	0.56757	0.53846	0.75	0.63889	0.92308	0.87097	0.63514	0.76316	0.72368	0.66216	0.72368	0.92308	0.72368	0.75641	0.69231	0.55882	0.87179	0.89744	0.85135	0.85897	0.66216	0.60811	1	0.91026	0.94872	0.97436	0.96154	0.88462	0.91026	0.96053	0.61538
	NOR2	0.56164	0.47857	0.47297	0.72603	0.70548	0.89189	0.87162	0.68243	0.68243	0.67361	0.61644	0.88356	0.91892	0.67568	0.71622	0.69863	0.58333	0.77778	0.88514	0.89865	0.86486	0.72297	0.65972	0.9527	0.87671	0.94595	0.99315	0.98649	0.88028	0.9726	0.97297	0.67606
	NOR3	0.55102	0.5102	0.45652	0.68367	0.8125	0.90625	0.9125	0.74419	0.74468	0.76531	0.61628	0.8617	0.89796	0.77083	0.73958	0.67347	0.58537	0.71875	0.82653	0.86735	0.91667	0.72727	0.61702	0.95455	0.87755	0.94898	0.9898	0.98958	0.88542	0.95918	0.97959	0.71277
	SOG1	0.7234	0.48936	0.43478	0.63095	0.7766	0.92391	0.92222	0.80435	0.61364	0.81111	0.63333	0.84043	0.97872	0.79348	0.76744	0.59574	0.51136	0.82051	0.89362	0.91489	0.87234	0.71739	0.64894	0.95745	0.92391	0.94681	1	0.94681	0.84783	0.95745	0.94681	0.73404
	SOG2	0.58621	0.56034	0.49558	0.76549	0.75877	0.90991	0.88073	0.71739	0.68018	0.78696	0.69643	0.80435	0.96121	0.78696	0.72727	0.72174	0.6	0.80631	0.85776	0.83621	0.81034	0.67727	0.62946	0.9469	0.86638	0.93478	0.99569	0.98696	0.84071	0.93966	0.96983	0.7
	HAR1	0.6	0.505	0.42784	0.77	0.72959	0.88265	0.87374	0.70202	0.74742	0.73737	0.68687	0.78283	0.96	0.74	0.72959	0.69	0.58673	0.79474	0.89	0.905	0.895	0.76289	0.59596	0.96465	0.865	0.945	0.975	0.98	0.8866	0.96	0.975	0.68
	HAR2	0.5	0.51408	0.45333	0.59286	0.64384	0.95205	0.8961	0.66234	0.69014	0.72535	0.68831	0.84459	0.92105	0.71622	0.77465	0.62987	0.5	0.7971	0.85417	0.88961	0.88816	0.64286	0.72222	0.94156	0.84507	0.95333	1	1	0.88	0.94521	0.99342	0.59333
	HAR3	0.57609	0.57778	0.56098	0.7625	0.78889	0.90909	0.92391	0.63043	0.72727	0.80682	0.65556	0.84444	0.92391	0.80435	0.65556	0.67778	0.65854	0.81111	0.83333	0.875	0.87778	0.65116	0.68293	0.97778	0.88636	0.94444	0.96739	0.98913	0.82143	0.95652	0.95652	0.73913
	HAR4	0.59043	0.45652	0.48969	0.74457	0.77778	0.89394	0.93367	0.73711	0.66667	0.65263	0.6	0.82828	0.96465	0.66667	0.77273	0.70707	0.62105	0.8299	0.9	0.84536	0.81818	0.69792	0.65054	0.97449	0.90323	0.95455	1	0.98485	0.87113	0.94681	0.9596	0.73469
	LYS	0.62121	0.54639	0.48958	0.70619	0.80729	0.86224	0.92	0.67	0.7602	0.67347	0.64646	0.81959	0.92424	0.66667	0.685	0.64	0.62245	0.77041	0.90909	0.825	0.71212	0.76263	0.69588	0.9899	0.86735	0.91414	0.97475	0.96429	0.925	0.9798	0.98485	0.79
	OSL	0.64205	0.52907	0.47701	0.67241	0.78977	0.93182	0.875	0.68391	0.67816	0.75843	0.68966	0.77011	0.95506	0.75862	0.82386	0.62921	0.61628	0.70455	0.78652	0.88202	0.85393	0.63068	0.65698	0.97159	0.8764	0.95402	0.98864	0.99432	0.73864	0.98295	0.96067	0.76404
North Sea - Atlantic	NS1	0.74561	0.36111	0.57895	0.58929	0.71053	0.98246	0.88	0.60526	0.69811	0.88393	0.64151	0.75439	1	0.89474	0.85714	0.86842	0.71429	0.86111	0.97368	0.77679	0.87719	0.65741	0.66667	1	0.90179	0.99123	0.98246	1	0.95614	1	1	0.71296
	NS2	0.77333	0.49306	0.58108	0.57143	0.69178	0.98649	0.9	0.58553	0.64706	0.91667	0.69333	0.80405	1	0.90909	0.84559	0.79605	0.75333	0.81452	0.96479	0.83784	0.86667	0.68	0.75	1	0.96528	0.97333	0.99306	1	0.96711	1	1	0.75333
	NS3	0.78022	0.41573	0.51087	0.68966	0.73656	0.98913	0.88889	0.61828	0.57065	0.85057	0.61667	0.77473	0.99462	0.8587	0.84783	0.7957	0.79032	0.79444	0.98851	0.85484	0.83333	0.67033	0.75824	1	0.98851	0.94624	0.99425	0.99462	0.94624	0.99425	1	0.78495
	NS4	0.86441	0.42982	0.64912	0.62037	0.75862	0.97368	0.83051	0.64286	0.64035	0.81579	0.67797	0.73276	1	0.78448	0.85965	0.77966	0.66667	0.77193	0.97414	0.77119	0.88983	0.70339	0.76316	1	0.98246	0.95763	0.99138	0.99138	0.83051	1	1	0.74576
	NS5	0.73077	0.45	0.51282	0.475	0.7375	1	0.94118	0.5875	0.60256	0.85526	0.6875	0.69737	0.9875	0.82051	0.80769	0.8125	0.71795	0.82051	0.975	0.8875	0.8625	0.79487	0.7625	1	1	0.9625	0.9875	1	0.95	1	1	0.775
	NS6	0.76316	0.57895	0.52632	0.56579	0.73684	1	0.94118	0.67105	0.58108	0.85526	0.76316	0.75	1	0.85526	0.90541	0.7973	0.77027	0.88571	0.98684	0.85526	0.90789	0.67105	0.71053	1	0.98684	0.97368	1	1	0.94737	1	0.98684	0.77027
	EC	0.81	0.51042	0.53409	0.61111	0.72	0.99	0.89	0.63265	0.54167	0.875	0.67347	0.81	1	0.84375	0.81633	0.76	0.76531	0.88776	0.9898	0.85	0.9	0.66327	0.65	1	0.9898	0.97	1	1	0.89	0.99	0.99	0.66
	BoB	0.70175	0.4386	0.53704	0.53333	0.65789	0.97273	0.88596	0.57273	0.6	0.84211	0.73148	0.7807	1	0.85088	0.83636	0.7807	0.75455	0.89815	0.98246	0.84211	0.83036	0.67273	0.625	1	0.97368	0.97368	1	1	0.95536	1	1	0.81579
	CEL	0.71154	0.53846	0.55769	0.65714	0.76056	0.99351	0.82895	0.6338	0.63816	0.80519	0.63514	0.78846	1	0.80769	0.82051	0.84416	0.69853	0.82051	0.98718	0.83766	0.87662	0.60811	0.67105	1	0.94805	0.98684	0.99359	0.99359	0.98718	0.99359	0.99367	0.82877
Kattegat-Skagerrak	SK1	0.80189	0.51887	0.58772	0.62264	0.6	0.99123	0.87931	0.67544	0.67925	0.84906	0.66379	0.72807	1	0.86607	0.88596	0.80172	0.61207	0.80702	0.99057	0.84483	0.84483	0.73276	0.69298	1	1	0.93966	1	0.99123	0.96552	1	1	0.81481
	SK2	0.85714	0.47143	0.55405	0.6129	0.70833	1	0.94737	0.69118	0.64865	0.86486	0.63235	0.81944	1	0.83784	0.86111	0.75	0.71429	0.83333	0.94444	0.76389	0.89474	0.72973	0.76471	0.98684	1	0.97368	1	1	0.88571	1	0.98684	0.66667
	SK3	0.78571	0.36364	0.59211	0.64286	0.71053	0.98684	0.83333	0.69737	0.69444	0.82857	0.64474	0.71622	1	0.84211	0.89474	0.83333	0.61842	0.82895	0.95714	0.81944	0.78947	0.55263	0.74324	1	0.92857	0.93421	0.98571	1	0.93243	0.98571	1	0.84848
	SK4	0.81707	0.525	0.5	0.6875	0.675	0.975	0.875	0.67073	0.7875	0.80488	0.51316	0.775	1	0.80488	0.8625	0.80488	0.78049	0.7625	1	0.79268	0.87805	0.72368	0.65854	1	0.9875	0.95	0.9878	1	0.92683	0.97561	1	0.69512
	SK5	0.78873	0.42958	0.53846	0.62676	0.71875	0.99231	0.96032	0.67123	0.6	0.875	0.60563	0.7	1	0.89063	0.82308	0.76027	0.63014	0.77692	0.95139	0.8125	0.83562	0.65714	0.67692	0.99315	0.97222	0.9726	1	1	0.9375	1	1	0.74658
	UV	0.75424	0.42373	0.59804	0.55208	0.62931	0.93966	0.90678	0.69298	0.71552	0.75439	0.58621	0.85345	0.98305	0.75	0.91379	0.75424	0.67797	0.72414	0.82203	0.90678	0.82203	0.52586	0.48276	0.96552	0.97368	0.92373	1	1	0.83898	0.98305	1	0.94068
	GB	0.81111	0.45652	0.55	0.67949	0.62222	0.91111	0.97778	0.64444	0.60256	0.87209	0.6	0.84444	1	0.80233	0.9	0.78889	0.52439	0.69318	0.89362	0.87234	0.75556	0.68478	0.63636	0.97826	0.92391	0.93617	1	1	0.92045	1	0.98936	0.88043
	ØS	0.65476	0.48837	0.44318	0.71739	0.63333	0.93478	1	0.73333	0.67442	0.80682	0.55682	0.78409	1	0.78409	0.85227	0.77778	0.59783	0.71429	0.82222	0.89773	0.74444	0.61957	0.56667	0.98913	0.92222	0.95556	1	0.98913	0.9186	0.97778	0.98913	0.87778
Baltic Sea	AB	0.69828	0.35088	0.66949	0.74107	0.74561	0.98305	0.98246	0.74138	0.77119	0.71552	0.57759	0.87719	0.95763	0.7069	0.86207	0.81034	0.52542	0.88793	0.92857	0.9322	0.83051	0.75	0.74138	1	0.92982	0.82759	1	1	0.97458	1	1	0.85593
	BBN	0.69737	0.33333	0.60811	0.81579	0.72222	0.96154	0.95588	0.85897	0.73077	0.73611	0.5641	0.82432	0.98718	0.70833	0.89744	0.77632	0.48649	0.85897	0.96154	0.97436	0.93421	0.80769	0.71795	1	0.96154	0.89744	1	0.98718	1	1	1	0.87179
	BBS	0.725	0.36905	0.4878	0.72093	0.70238	0.94048	0.95238	0.78049	0.71429	0.69737	0.5	0.92857	0.98837	0.65854	0.88095	0.67857	0.5625	0.90698	0.96429	0.95349	0.82927	0.79762	0.67857	1	0.9186	0.84146	1	1	1	1	1	0.88372
	GD	0.6875	0.45536	0.66964	0.66964	0.68519	0.96429	0.97059	0.85714	0.77679	0.73148	0.56364	0.89286	0.97321	0.70536	0.87273	0.79464	0.52679	0.88393	0.94643	0.98214	0.83636	0.91818	0.72321	1	0.91071	0.87273	1	1	0.98214	1	1	0.76786
	GOTB	0.67273	0.4	0.66667	0.70755	0.80612	0.96296	0.92593	0.84906	0.76415	0.71296	0.65455	0.93396	0.99091	0.7037	0.83019	0.75455	0.55208	0.87037	0.94545	0.97273	0.89091	0.76852	0.80556	1	0.96364	0.83636	0.99091	0.98148	1	1	1	0.87963
	GOT	0.625	0.40217	0.71951	0.75	0.82653	0.98148	0.96154	0.85849	0.74528	0.73	0.64286	0.92593	0.98214	0.78571	0.85	0.78	0.48936	0.88889	0.94444	0.99074	0.87736	0.75556	0.83654	1	0.94444	0.83654	1	0.99	1	1	1	0.92157
Outgr	ASA	0.58889	0.43182	0.16667	0.96341	0.94444	1	0.97778	0.71951	0.97727	0.98889	0.96667	0.7	0.94318	0.98889	0.86667	1	0.78049	0.85227	0.875	0.96667	1	0.64773	0.86667	1	0.96591	0.98889	1	1	0.98889	1	1	0.0122
	BS	0.54762	0.2619	0.125	0.94444	1	1	0.97619	0.63158	0.95238	0.89474	1	0.69048	0.90476	0.83333	0.92857	1	0.61765	1	0.97619	1	0.97619	0.61905	0.7619	1	1	1	1	1	1	1	1	0.33333

## Sheet: Table S5. Outlier loci
	Sample	Ssp210	Ssp222	Ssp225	Ssp226	Ssp243	Ssp248	Ssp263	Ssp264	Ssp275	Ssp290	Ssp319	Ssp305	Ssp209	Ssp216	Ssp269	Ssp300	Ssp315
Norwegian fjords	HOL	0.76667	0.8871	0.875	0.85	0.95161	0.87097	0.8871	0.76667	0.93548	0.91071	0.80645	0.93548	0.51667	0.77586	0.82258	0.96429	0.86667
	MEL	0.67949	0.82308	0.84177	0.76282	0.89744	0.79365	0.88462	0.75325	0.88608	0.84177	0.82692	0.9026	0.49231	0.77333	0.91538	0.92405	0.89189
	FIN	0.65333	0.82609	0.83108	0.8	0.94667	0.79348	0.85366	0.7027	0.91892	0.7973	0.82432	0.94595	0.4125	0.73239	0.92222	0.93836	0.85811
	TRH	0.8125	0.89103	0.88312	0.83544	0.93125	0.81169	0.85256	0.7625	0.9375	0.90909	0.85	0.88125	0.55195	0.80519	0.83974	0.93506	0.76623
	NOR1	0.75641	0.85897	0.85526	0.82051	0.92105	0.78205	0.85897	0.68919	0.91026	0.86842	0.71429	0.84722	0.5641	0.8	0.89744	0.89744	0.88462
	NOR2	0.79054	0.87671	0.87162	0.77778	0.88514	0.73973	0.81507	0.7027	0.94595	0.89189	0.76027	0.88889	0.53378	0.78767	0.88514	0.91892	0.88028
	NOR3	0.79167	0.80612	0.79787	0.76531	0.91111	0.78571	0.78125	0.72727	0.95833	0.85417	0.76744	0.90244	0.48958	0.72619	0.82653	0.91837	0.88542
	SOG1	0.63043	0.81915	0.81111	0.80851	0.92391	0.75532	0.88298	0.70652	0.93617	0.86957	0.88889	0.95349	0.52128	0.82558	0.89362	0.93478	0.84783
	SOG2	0.80603	0.83913	0.83628	0.8087	0.88158	0.76293	0.76957	0.71875	0.92174	0.87281	0.8018	0.93578	0.3913	0.82432	0.85776	0.90948	0.84071
	HAR1	0.745	0.86	0.86224	0.82828	0.90909	0.825	0.825	0.74747	0.93	0.825	0.76	0.88384	0.51	0.81818	0.89	0.875	0.8866
	HAR2	0.72667	0.84507	0.84459	0.78571	0.91447	0.76712	0.80435	0.7987	0.92857	0.85811	0.78947	0.8961	0.46575	0.78289	0.85417	0.98	0.88
	HAR3	0.82955	0.84783	0.84783	0.78409	0.90909	0.75	0.88636	0.67778	0.94565	0.90217	0.81111	0.91111	0.53409	0.86364	0.83333	0.91304	0.82143
	HAR4	0.7551	0.83684	0.82143	0.80612	0.91837	0.82418	0.89247	0.71212	0.94444	0.87879	0.87374	0.90404	0.51087	0.77835	0.9	0.90404	0.87113
	LYS	0.78788	0.87879	0.88776	0.84	0.90404	0.72632	0.74242	0.65152	0.915	0.965	0.705	0.91414	0.45455	0.71939	0.90909	0.965	0.925
	OSL	0.8427	0.88636	0.89773	0.80114	0.92135	0.83146	0.97159	0.78736	0.95977	0.91379	0.89535	0.9375	0.4382	0.88068	0.78652	0.92045	0.73864
North Sea - Atlantic	NS1	0.63636	1	1	0.91071	0.95614	0.99123	0.99123	0.9386	0.99123	1	0.95536	1	0.34259	0.88679	0.97368	0.92982	0.95614
	NS2	0.56164	0.9863	0.98571	0.92857	0.90972	1	0.99306	0.96104	0.99351	1	0.95455	1	0.54167	0.85065	0.96479	0.99333	0.96711
	NS3	0.61828	0.99425	1	0.96196	0.92935	0.99451	1	0.92778	0.99462	0.99457	0.95699	0.99444	0.41765	0.88333	0.98851	0.95699	0.94624
	NS4	0.61321	0.98276	1	0.94915	0.92105	0.97414	1	0.97458	1	1	0.97458	1	0.54464	0.89655	0.97414	0.99138	0.83051
	NS5	0.6375	0.9875	0.9625	0.975	0.97368	0.975	0.9875	0.95	0.9875	1	0.9875	1	0.475	0.89189	0.975	0.975	0.95
	NS6	0.66667	0.97368	0.98649	0.94737	0.90789	1	1	0.96053	1	0.98684	0.97368	1	0.46053	0.93243	0.98684	1	0.94737
	EC	0.67708	0.97959	0.98	1	0.97959	0.98	1	0.93878	0.99	0.99	0.96	0.97959	0.48837	0.92708	0.9898	0.99	0.89
	BoB	0.66981	1	1	0.9375	0.93636	0.92982	1	0.94545	1	0.99123	0.95536	0.98182	0.4902	0.82407	0.98246	0.97321	0.95536
	CEL	0.59701	0.98718	0.99359	0.92308	0.92958	0.99359	1	0.96	0.99315	1	0.97222	1	0.52632	0.90789	0.98718	0.97436	0.98718
Kattegat-Skagerrak	SK1	0.5	0.99057	0.98246	0.93966	0.91509	1	1	0.96552	1	0.99123	0.97414	0.99138	0.46226	0.90179	0.99057	0.98246	0.96552
	SK2	0.61842	0.97297	0.97297	0.97368	0.92105	0.98649	1	0.94595	1	0.97297	0.97368	0.98684	0.5	0.88235	0.94444	0.95946	0.88571
	SK3	0.69444	0.98571	1	1	0.94286	1	1	0.93421	1	1	1	1	0.47143	0.92105	0.95714	0.93243	0.93243
	SK4	0.6125	0.9878	1	0.96341	0.95	1	1	0.96154	1	1	0.96341	1	0.5	0.84211	1	0.9878	0.92683
	SK5	0.60274	1	1	0.9726	0.91781	0.94366	1	0.93836	0.99315	0.99231	0.9726	0.98592	0.49306	0.89286	0.95139	0.98462	0.9375
	UV	0.92241	0.97458	0.97414	0.91525	0.92241	0.87288	0.98305	0.81897	1	0.97414	0.95763	0.97368	0.49123	0.89091	0.82203	0.90517	0.83898
	GB	0.86667	0.98936	1	0.91489	0.84444	0.7907	1	0.79545	1	0.96667	0.94681	0.97826	0.47561	0.82222	0.89362	0.9	0.92045
	ØS	0.96739	0.93333	0.97826	0.92222	0.91304	0.82143	1	0.75	1	0.94444	0.95652	0.95652	0.5814	0.70455	0.82222	0.93478	0.9186
Baltic Sea	AB	0.99153	0.98246	1	0.98305	0.9375	0.51786	1	0.94068	0.98305	0.96552	0.9661	1	0.57759	0.65517	0.92857	0.83051	0.97458
	BBN	0.98718	0.98718	0.98718	1	0.84615	0.47222	1	0.9359	0.9359	0.98718	1	0.98718	0.5	0.75	0.96154	0.78947	1
	BBS	1	1	1	1	0.925	0.5625	1	0.94048	0.95349	0.92857	1	0.97674	0.60976	0.71951	0.96429	0.7561	1
	GD	0.99107	0.99107	0.99107	0.98214	0.87037	0.58036	1	0.94545	0.96429	0.95536	0.96429	1	0.51786	0.58333	0.94643	0.85714	0.98214
	GOTB	0.98148	0.99091	0.99074	1	0.92157	0.5	1	0.95455	1	0.91667	0.98182	1	0.56481	0.71296	0.94545	0.84615	1
	GOT	0.99091	0.98214	0.98214	1	0.90217	0.43396	1	0.97059	1	0.92727	0.99107	1	0.6413	0.73958	0.94444	0.86275	1
Outgr	ASA	0.96341	0.96667	0.96667	0.96667	0.41026	0.56667	1	0.4186	0.43182	1	0.97674	0.51111	1	0.06818	0.875	0.43333	0.98889
	BS	1	0.97619	0.97619	0.95238	0.31579	0.2619	1	0.71429	0.4	1	1	0.80952	1	0.11905	0.97619	0.45238	1
